# Supplementary material for: Transcriptome Wide Annotation of Eukaryotic RNase III Reactivity and Degradation Signals
Source: PLoS Genet. 2015 Feb 13;11(2):e1005000. doi: 10.1371/journal.pgen.1005000 (PMC4334505; doi:10.1371/journal.pgen.1005000)
Supplement: S1 Table — (XLSX) [file pgen.1005000.s008.xlsx]

## Sheet: S1. Known Substrates
Table S1 (related to Figure 1): List of All Published Rnt1p Substrates Considered in This Study
SGD ID	Name	RNA type in litrature	RNA type in SGD	Source	Sequence (loop position is underlined)	Loop type	Predicted Loop Score	In vitro Cleavage Detected in This Study	SGD Predicted Expression Level (RNA/cell)	Associated Segment Change in Expression Upon RNT1 deletion (log2)	Closest Feature to the Cleavage Site	Gene Function
LSR1	U2	snRNA	ncRNA	Abou Elela, 1998, 17: 3738 EMBO J	UUUCCUUUGACUUCGCAUGAAUGAGUUCAUUCAUGAAGCGAAAGGAGAGA	G2	0.998347	Yes	NA	3.60321	NA	U2 spliceosomal RNA (U2 snRNA), component of the spliceosome; pairs with the branchpoint sequence; functionally equivalent to mammalian U2 snRNA; stress-induced pseudouridylations at positions 56 and 93 may contribute to regulation of splicing
RDN25-1	25S	rRNA	ncRNA	Abou Elela, 1996, 85: 115 Cell	UUUCUUUCUAAGUGGGUACUGGCAGGAGCCGGGGCCUAGUUUAGAGAGAA	G2	0.987722	No	NA	NA	NA	25S ribosomal RNA (25S rRNA); component of the large (60S) ribosomal subunit; encoded in the rDNA repeat (RDN1) as part of the 35S primary transcript
snR14	U4	snRNA	ncRNA	Allmang, 1999, 18: 5399 EMBO J	UUUUCACCGAAUUCUCUAAUGUGAGUUCACGUUAUAGAAGCUGGAAUUGU	G2	0.990712	No	NA	0.536011	NA	U4 spliceosomal RNA (U4 snRNA); interacts with U6
snR17a	snR17a	snoRNA C/D	ncRNA	Kufel, 2000, 15: 5415 MCB	UUUUCUAAAUUGUUUAAAACCAAAGGUUUGGUUUUCAGUUAAGAAAUUGG	G2	0.988151	Yes	NA	1.43725	NA	Small nucleolar RNA (snoRNA) U3; part of Small ribosomal SubUnit (SSU) processosome; SNR17B also encodes snoRNA U3
snR17b	snR17b	snoRNA C/D	ncRNA	Ghazal, 2005, 25: 2981 MCB	UUUCCAAAAUAUUUUCGAAUCAAAGGUUUGAUUCAGUAUUUUGGAGCCGC	G2	0.991756	Yes	NA	1.80428	NA	Small nucleolar RNA (snoRNA) U3; part of small (ribosomal) subunit (SSU) processosome; SNR17A also encodes snoRNA U3
snR19	U1	snRNA	ncRNA	Seipelt, 1999, 27: 587 NAR	UUUCUUCAUUUCAGUCCUAUAUCUGGUGAUGUGUUUUGGAAUGAAACCUG	G2	0.947187	Yes	NA	2.36377	NA	U1 spliceosomal RNA (U1 snRNA); snRNA U1 homolog
snR190	snR190	snoRNA C/D	ncRNA	Chanfreau, 1998, 17: 3726 EMBO J	CUCCUUCCCAUUUGAUACAUUCAAGUUUGAAUAAUCUCAAGAGAAAUUUC	G2	0.727702	Yes	NA	3.66207	NA	C/D box small nucleolar RNA (snoRNA); predicted to guide 2'-O-methylation of large subunit (LSU) rRNA at position G2395; not shown to be active
snR36	snR36	snoRNA H/ACA	ncRNA	Chanfreau, 1998, 284: 975 JMB	AAGAUAAAAUAUAAGAAGAGGAAAGUAUUCCCAAUUAUGUUUUCAUUUAA	G2	0.955681	Yes	NA	1.9834	NA	H/ACA box small nucleolar RNA (snoRNA); guides pseudouridylation of small subunit (SSU) rRNA at position U1187
snR39	snR39	snoRNA C/D	ncRNA	Ghazal, 2005, 25: 2981 MCB	AUUUUCUUACUGGGAUAUAUGUGAGUUCACGUGCGUCGCCAAUUUUGAUA	G2	0.957634	Yes	NA	1.07875	NA	C/D box small nucleolar RNA (snoRNA); guides 2'-O-methylation of large subunit (LSU) rRNA at position A807
snR39B	snR39B	snoRNA C/D	ncRNA	Chanfreau, 1998, 284: 975 JMB	GCUAAUGUCUUAUAUCUCAUAUGAGUUCAUGUGAUAUUUCAUGUUACAGC	G2	0.934268	Yes	NA	3.41991	NA	C/D box small nucleolar RNA (snoRNA); guides 2'-O-methylation of large subunit (LSU) rRNA at position G805
snR40	snR40	snoRNA C/D	ncRNA	Chanfreau, 1998, 284: 975 JMB	GAACCGGUCUCGUAACUUUGAUAAGUUUAUCAAAGGCGUUAACAUUUUGU	G2	0.978266	Yes	NA	3.91046	NA	C/D box small nucleolar RNA (snoRNA); guides 2'-O-methylation of large subunit (LSU) rRNA at position U898 and small subunit (SSU) rRNA at position G1271
snR43	snR43	snoRNA H/ACA	ncRNA	Chanfreau, 1998, 284: 975 JMB	GCAGCGGCACGGUGAACCACAUAAGUGUAUGUGCACACGCGUGUUUUGUG	G2	0.984554	Yes	NA	2.85513	NA	H/ACA box small nucleolar RNA (snoRNA); guides pseudouridylation of large subunit (LSU) rRNA at position U966 and of 5.8S rRNA at position 73
snR46	snR46	snoRNA H/ACA	ncRNA	Chanfreau, 1998, 284: 975 JMB	GGAAAUAAGAAAAGUUGCUAAGUAGGAGCCUAACAAUCUUUUUUUAUAUU	G2	0	Yes	NA	4.09179	NA	H/ACA box small nucleolar RNA (snoRNA); guides pseudouridylation of large subunit (LSU) rRNA at position U2865
snR47	snR47	snoRNA C/D	ncRNA	Chanfreau, 1998, 284: 975 JMB	GAGAAAGGAUAUUGAACAUGUUCAGAAGAACGUGGUAUCUUUUUCCUUAU	G2	0.995047	Yes	NA	3.90316	NA	C/D box small nucleolar RNA (snoRNA); guides 2'-O-methylation of large subunit (LSU) rRNA at position A2220 and small subunit (SSU) rRNA at position A619
snR48	snR48	snoRNA C/D	ncRNA	Ghazal, 2005, 25: 2981 MCB	AAUGCAAAGAAGGGUGCGAUAUCAAGUGAUGUUACCUUCCUUUACUUUUU	A1	0	Yes	NA	4.69406	NA	C/D box small nucleolar RNA (snoRNA); guides 2'-O-methylation of large subunit (LSU) rRNA at positions G2791 and G2793
snR50	snR50	snoRNA C/D	ncRNA	Lee, 2003, 9: 1362 RNA	CACUACGAUAUUCGUCGGACUCCAGUCGGAGUGCAGUGCCCGAUUACUCU	G2	0.866605	Yes	NA	4.15944	NA	C/D box small nucleolar RNA (snoRNA); guides 2'-O-methylation of large subunit (LSU) rRNA at position G867
snR51	snR51	snoRNA C/D	ncRNA	Chanfreau, 1998, 284: 975 JMB	CUUAUUUCAAUUUAUUCCUUAUCAGUUGAUUUGGAUGAUAAAAGAGACUG	G2	0.961794	Yes	NA	2.2654	NA	C/D box small nucleolar RNA (snoRNA); guides 2'-O-methylation of large subunit (LSU) rRNA at position U2729 and small subunit (SSU) rRNA at position A100
snR52	snR52	snoRNA C/D	ncRNA	Lee, 2003, 9:1362 RNA	CACCCUACAAUGUUCUGUUCAAAAGAUUUUGGUCAAACGCUGUAGAAGUG	G2	0.938636	Yes	NA	0.785043	NA	C/D box small nucleolar RNA (snoRNA); guides 2'-O-methylation of large subunit (LSU) rRNA at position U2921 and small subunit (SSU) rRNA at position A420
snR55	snR55	snoRNA C/D	ncRNA	Ghazal, 2005, 25: 2981 MCB	AUAAUUUUCUUCUCAUUAUUAUGAGUUCAUAAUAUAGUAUUGAUAAAUGG	G2	0.912354	Yes	NA	3.69629	NA	C/D box small nucleolar RNA (snoRNA); predicted to guide 2'-O-methylation of small subunit (SSU) rRNA at position U1269
snR56	snR56	snoRNA C/D	ncRNA	Ghazal, 2005, 25: 2981 MCB	AUUGUGAAAAAAAUUGAUAGGUGUGGUCACCCAACUGUUUUUUUCUCUUU	G2	0.902184	Yes	NA	4.14706	NA	C/D box small nucleolar RNA (snoRNA); guides 2'-O-methylation of small subunit (SSU) rRNA at position G1428
snR57	snR57	snoRNA C/D	ncRNA	Ghazal, 2005, 25: 2981 MCB	GUGAUAAUUGUCUUUUGUAUGCUAGGAAGCAUUGCCAAUUAUCGUCGAUG	G2	0.949212	Yes	NA	3.4376	NA	C/D box small nucleolar RNA (snoRNA); guides 2'-O-methylation of small subunit (SSU) rRNA at position G1572
snR58	snR58	snoRNA C/D	ncRNA	Lee, 2003, 9:1362 RNA	UUGCAGGUUAGGUUUUCGUGCUCAGAUGAGCAGAUCAUGGACUGCAUUGU	G2	0.986231	Yes	NA	0.932475	NA	C/D box small nucleolar RNA (snoRNA); guides 2'-O-methylation of large subunit (LSU) rRNA at position C663
snR59	snR59	snoRNA C/D	ncRNA	Ghazal, 2005, 25: 2981 MCB	AUUAUAUCAUUCCUUUUACAGUGAGUUCACAAAAAUAUAAUACUUUGUUA	G2	0.705222	Yes	NA	0.314033	NA	C/D box small nucleolar RNA (snoRNA); guides 2'-O-methylation of large subunit (LSU) rRNA at position A807
snR60	snR60	snoRNA C/D	ncRNA	Lee, 2003, 9: 1362 RNA	UUGCCGUAUGCCUGACAUACAACAGGUGUUGUAUGAGUGUGACAAGGACA	G2	0.988583	Yes	NA	3.17235	NA	C/D box small nucleolar RNA (snoRNA); guides 2'-O-methylation of large subunit (LSU) rRNA at positions A817 and G908
snR62	snR62	snoRNA C/D	ncRNA	Lee, 2003, 9: 1362 RNA	GUGUGCUGAUGCAUAUACUUUGAAGUGUCAAAGUGUCUGAACGGGUGCCG	G2	0.973288	Yes	NA	3.18675	NA	C/D box small nucleolar RNA (snoRNA); guides 2'-O-methylation of large subunit (LSU) rRNA at position U1888
snR63	snR63	snoRNA C/D	ncRNA	Lee, 2003, 9: 1362 RNA	GUGAUAAGAUUAAUGGUAUAGUGAGUUCACUCUGCCGAUAGUUCUUGUCA	G2	0.986929	Yes	NA	4.1966	NA	C/D box small nucleolar RNA (snoRNA); guides 2'-O-methylation of large subunit (LSU) rRNA at position A2256
snR64	snR64	snoRNA C/D	ncRNA	Lee, 2003, 9: 1362 RNA	AACACUAAUGCAUGUCUCUGUCCAGCAGGAAAAGCGAGCCUUAGUGUUUC	G2	0.938927	Yes	NA	4.53961	NA	C/D box small nucleolar RNA (snoRNA); guides 2'-O-methylation of large subunit (LSU) rRNA at position C2337
snR65	snR65	snoRNA C/D	ncRNA	Lee, 2003, 9: 1362 RNA	AGACAUGGAAGAUGACAAUGACGAGAACGUCAUUUUUUUUUCCACGUAUU	G2	0.984769	Yes	NA	3.20895	NA	C/D box small nucleolar RNA (snoRNA); guides 2'-O-methylation of large subunit (LSU) rRNA at position U2347
snR66	snR66	snoRNA C/D	ncRNA	Lee, 2003, 9: 1362 RNA	CUAAUAAAAAGUCUGAAUAACUCAGAUGAGUUAUUUAUUGGUAAACUUGU	G2	0.951983	Yes	NA	-0.371375	NA	C/D box small nucleolar RNA (snoRNA); guides 2'-O-methylation of large subunit (LSU) rRNA at position U2417
snR67	snR67	snoRNA C/D	ncRNA	Ghazal, 2005, 25: 2981 MCB	UUCUAUAGAAUGUGUUAAGGAACAGGAGUUCCUGACAAACAAAAAUAGAU	G2	0.978155	Yes	NA	3.0966	NA	C/D box small nucleolar RNA (snoRNA); guides 2'-O-methylation of large subunit (LSU) rRNA at positions G2619 and U2724
snR68	snR68	snoRNA C/D	ncRNA	Lee, 2003, 9: 1362 RNA	AGCUCAAUGUCGUCAUGUUUGUAAGGAUACAGGCGCGACUUGAUCUGCGA	G2	0.99374	Yes	NA	3.87954	NA	C/D box small nucleolar RNA (snoRNA); guides 2'-O-methylation of large subunit (LSU) rRNA at position A2640
snR69	snR69	snoRNA C/D	ncRNA	Lee, 2003, 9: 1362 RNA	AAGUGAGGAAUUCCCUUUGUUCAAGGAUGAACAACGAAGCCAGAUAACGU	G2	0.937999	Yes	NA	4.79819	NA	C/D box small nucleolar RNA (snoRNA); guides 2'-O-methylation of large subunit (LSU) rRNA at position C2948
snR7-S	U5	snRNA	ncRNA	Chanfreau, 1997, Genes Dev	UUUUUCUACAAAUUUGAUUCAUGAGUCCAUGGAACAAAUAUAUAGAACUC	G2	0.985633	Yes	NA	1.71553	NA	U5 spliceosomal RNA (U5 snRNA), short form; derived from SNR7-L by 3' end processing; associated with spliceosome
snR71	snR71	snoRNA C/D	ncRNA	Lee, 2003, 9: 1362 RNA	GAUAGAGGAAAUUUGCGACAGUAGGUUUACUGUCCUGGUUUCCUUGUACA	G2	0.95899	Yes	NA	3.83492	NA	C/D box small nucleolar RNA (snoRNA); guides 2'-O-methylation of large subunit (LSU) rRNA at position A2946
snR73	snR73	snoRNA C/D	ncRNA	Qu, 1999, 19: 1144 MCB	CUCUAAUCUCUUCAAUAUAUUUGAGUUCAAAUAUAUUAACUUGAGUAAAU	G2	0.977637	Yes	NA	2.12985	NA	C/D box small nucleolar RNA (snoRNA); guides 2'-O-methylation of large subunit (LSU) rRNA at position C2959
snR75	snR75	snoRNA C/D	ncRNA	Qu, 1999, 19: 1144 MCB	AAUCGACAGAUAACUAGUUCAUCAGUUGAUGUGUCUGUAUUGCUUCCAUG	G2	0.897719	Yes	NA	3.46108	NA	C/D box small nucleolar RNA (snoRNA); guides 2'-O-methylation of large subunit (LSU) rRNA at position G2288
snR76	snR76	snoRNA C/D	ncRNA	Qu, 1999, 19: 1144 MCB	GAAUACAUUUAAGCUUAGAAAACAGUAGUUUUUUAGUGCUAUUCUUCCGU	G2	0.968548	Yes	NA	3.25686	NA	C/D box small nucleolar RNA (snoRNA); guides 2'-O-methylation of large subunit (LSU) rRNA at position C2197
snR78	snR78	snoRNA C/D	ncRNA	Qu, 1999, 19: 1144 MCB	AGGAAAAGUCUAAAUAGAAAUACAGUAGUAUUUCUUCAAUUUCUCUGCUC	G2	0.973938	Yes	NA	3.77496	NA	C/D box small nucleolar RNA (snoRNA); guides 2'-O-methylation of large subunit (LSU) rRNA at position U2421
snR79	snR79	snoRNA C/D	ncRNA	Chanfreau, 1998, 284: 975 JMB	AAGAGAACGGACUAAAUAACACCAGGAGGUGUGUCUAGACUUAGUUGAAC	G2	0.941031	Yes	NA	2.78991	NA	C/D box small nucleolar RNA (snoRNA); guides 2'-O-methylation of small subunit (SSU) rRNA at position C1007
snR87	snR87	snoRNA C/D	ncRNA	Davis, 2006, 103: 3262 PNAS	UGUUGAGAAUGAUAGUAUGAUACAGUGGUAUCAUAUUUCGUUCCUAUUUG	G2	0.981787	Yes	NA	0.92846	NA	C/D box small nucleolar RNA (snoRNA); guides 2'-O-methylation of small subunit (SSU) rRNA at position A436
YCR097W	MATa1	mRNA	Protein-coding gene	Egecioglu, 2012, 40: 1787 NAR	AAAUGUGGCAUUACUCCACUUCAAGUAAGAGUUUGGGUAUGUAAUAUGAG	other	0	No	NA	1.16014	NA	Silenced copy of a1 at HMR; homeobox corepressor that interacts with Alpha2p to repress haploid-specific gene transcription in diploid cells
YDR277C	MTH1	mRNA	Protein-coding gene	Lavoie, 2012, 40: 871 NAR	AAAGGCUUUAUUGAAGAACAUUCAGUUGAAAAACCCCAAUAAUAACCUUG	G2	0.784824	Yes	0.3	1.06074	NA	Negative regulator of the glucose-sensing signal transduction pathway; required for repression of transcription by Rgt1p; interacts with Rgt1p and the Snf3p and Rgt2p glucose sensors; phosphorylated by Yck1p, triggering Mth1p degradation; MTH1 has a paralog, STD1, that arose from the whole genome duplication
YDR432W	NPL3	mRNA 3' UTR	Protein-coding gene (3'UTR)	Ghazal, 2009, 36: 99 Mol Cell	AAAGGUCUCCCUUUCUAUACGAGAGUUCUCAUAUGGAAUGAGAGAAUAAG	G2	0.954875	Yes	NA	2.43682	GPI17	RNA-binding protein; promotes elongation, regulates termination, and carries poly(A) mRNA from nucleus to cytoplasm; has a role in repressing translation initiation by binding eIF4G; required for pre-mRNA splicing; may have a role in telomere maintenance; dissociation from mRNAs promoted by Mtr10p; phosphorylated by Sky1p in the cytoplasm; protein abundance increases in response to DNA replicatio…
YER111C	SWI4	mRNA	Protein-coding gene	Catala, 2012, 40: 7507 NAR	AAUAAUAACUUGAUCAUAGUUCCAGACGGACCUAUGCAAAGCCAACAACA	G2	0.919685	Yes	0.4	0.933054	NA	DNA binding component of the SBF complex (Swi4p-Swi6p); a transcriptional activator that in concert with MBF (Mbp1-Swi6p) regulates late G1-specific transcription of targets including cyclins and genes required for DNA synthesis and repair; Slt2p-independent regulator of cold growth; acetylation at two sites, K1016 and K1066, regulates interaction with Swi6p
YGL209W	MIG2	mRNA	Protein-coding gene	Ge, 2005, 15: 140 Curr Biol	GAAGAAAGCUAGCGUACAGAAACAGGAGUUUUUGACAGUAAGCGGAAUUC	G2	0.988247	Yes	2.45	0.573753	NA	Zinc finger transcriptional repressor; cooperates with Mig1p in glucose-induced repression of many genes; under low glucose conditions Mig2p relocalizes to mitochondrion, where it interacts with Ups1p and antagonizes mitochondrial fission factor, Dnm1p, indicative of a role in mitochondrial fusion or regulating morphology; regulates filamentous growth along with Mig2p in response to glucose deple…
YHL033C	RPL8A	mRNA 3' UTR	Protein-coding gene (3'UTR)	Ghazal, 2009, 36: 99 Mol Cell	GUAAUGUCAUUUGAAAUGUCGUCAGUAGACGUCCGUUACAGUUAUGAAAG	G2	0.960338	Yes	NA	1.81068	RPL8A	Ribosomal 60S subunit protein L8A; mutation results in decreased amounts of free 60S subunits; homologous to mammalian ribosomal protein L7A, no bacterial homolog; RPL8A has a paralog, RPL8B, that arose from the whole genome duplication
YHL047C	ARN2-2	mRNA	Protein-coding gene	Lee, 2005, 11: 1279 Mol Cell	GUAGUGGAGGCAGCAAACCCGUUAGAGAACUGGUCGUGGAAUAUUGCUAU	G2	0.766424	No	0.86	0.939819	NA	Transporter; member of the ARN family of transporters that specifically recognize siderophore-iron chelates; responsible for uptake of iron bound to the siderophore triacetylfusarinine C
YHL047C	ARN2-1	mRNA	Protein-coding gene	Lee, 2005, 11: 1279 Mol Cell	CAUUCUAGUAGUUGCGGUAGAUGAGAGCGCUUCCUCAGCUACAAGAAUAA	G2	0	No	0.86	0.939819	NA	Transporter; member of the ARN family of transporters that specifically recognize siderophore-iron chelates; responsible for uptake of iron bound to the siderophore triacetylfusarinine C
YKL038W	RGT1	mRNA	Protein-coding gene	Lavoie, 2012, 40: 871 NAR	GUAACUACACCAGCGGCUUUGGAAGCAUCCAGCCCUGGAUCAACGCCACA	G2	0.931713	Yes	0.7	0.857938	NA	Glucose-responsive transcription factor; regulates expression of several glucose transporter (HXT) genes in response to glucose; binds to promoters and acts both as a transcriptional activator and repressor; RGT1 has a paralog, EDS1, that arose from the whole genome duplication
YKL101W	HSL1	mRNA	Protein-coding gene	Catala, 2012, 40: 7507 NAR	CAAAGUUUACAGUCAAUGUUCAAAGAUUUGGAGGAAGAUCAAGAUGGGCA	G2	0.746179	Yes	0.6	1.04692	NA	Nim1p-related protein kinase; regulates the morphogenesis and septin checkpoints; associates with the assembled septin filament; required along with Hsl7p for bud neck recruitment, phosphorylation, and degradation of Swe1p
YLR233C	EST1	mRNA	Protein-coding gene	Larose, 2007, 282: 4373 JBC	AGACGAAGCAAUUGAUGCUGAUGAGGACAUCACCGUCCAAGUGCCAGAUA	G2	0.959369	Yes	0.2	0.547965	NA	TLC1 RNA-associated factor involved in telomere length regulation; recruitment subunit of telomerase; has G-quadruplex promoting activity required for telomere elongation; possible role in activating telomere-bound Est2p-TLC1-RNA; EST1 has a paralog, EBS1, that arose from the whole genome duplication
YLR367W	RPS22B	Intron	Protein-coding gene (intron)	Danin-Kreiselman, 2003, Mol Cell	GAAAUGUAAAUGUUCUUAAGUUCGGUUGAACUUGGAUAUUGUUACAAGAG	G2	0.960724	Yes	NA	0.0603126	YLR366W	Protein component of the small (40S) ribosomal subunit; homologous to mammalian ribosomal protein S15A and bacterial S8; RPS22B has a paralog, RPS22A, that arose from the whole genome duplication
YMR009W	ADI1	mRNA	Protein-coding gene	Zer, 2005, 280: 28997 JBC	CGUCAGGGAUGCUUCCACACCAGAGAACUGGAUUAGGUGUUUGGUAGAGU	G2	0.683278	No	0.9	1.1544	NA	Acireductone dioxygenease involved in the methionine salvage pathway; ortholog of human MTCBP-1; transcribed as polycistronic mRNA with YMR010W and regulated post-transcriptionally by RNase III (Rnt1p) cleavage; ADI1 mRNA is induced in heat shock conditions
YOL120C	RPL18A	Intron	Protein-coding gene (intron)	Danin-Kreiselman, 2003, Mol Cell	GUUAUGGUUUGCUGAAAAAUAUUGGUUAAUGUUUUUCGCGAUCAUCUAGC	G2	0.915054	Yes	NA	1.46616	NA	Ribosomal 60S subunit protein L18A; intron of RPL18A pre-mRNA forms stem-loop structures that are a target for Rnt1p cleavage leading to degradation; homologous to mammalian ribosomal protein L18, no bacterial homolog; RPL18A has a paralog, RPL18B, that arose from the whole genome duplication
YOR382W	FIT2	mRNA 5' UTR	Protein-coding gene	Lee, 2005, 11: 1279 Mol Cell	AUCACUUGUAUAAUUUGUAAUCGAGUUCGGAUAAGAUGUAUACGAAUCUA	G2	0.80227	No	1.8	0.700711	NA	Mannoprotein that is incorporated into the cell wall; incorporated via a glycosylphosphatidylinositol (GPI) anchor; involved in the retention of siderophore-iron in the cell wall
