# Supplementary material for: Transcriptome Wide Annotation of Eukaryotic RNase III Reactivity and Degradation Signals
Source: PLoS Genet. 2015 Feb 13;11(2):e1005000. doi: 10.1371/journal.pgen.1005000 (PMC4334505; doi:10.1371/journal.pgen.1005000)
Supplement: S2 Table — (XLSX) [file pgen.1005000.s009.xlsx]

## Sheet: S2. In silico Results
Table S2 (related to Figure 1): Predicted G2-loop Cleavage Motifs With Score Above 0.70
Chromosome Number	Start	End	Strand	Score	Overlapping Feature ID	Overlapping Feature Name	Type of Overlapping Feature	Nearest Feature ID	Nearest Feature Name	Type of the nearst features to the predicted loop	Known Substrate	In vitro Cleavage Detected in This Study	SGD Predicted Expression Level (RNA/cell)	Change in Expression Upon RNT1 deletion (log2)	Gene Function
chrII	680600	680689	-	0.998347	LSR1	LSR1	ncRNA				Yes	Yes	NA	-0.212697	U2 spliceosomal RNA (U2 snRNA), component of the spliceosome; pairs with the branchpoint sequence; functionally equivalent to mammalian U2 snRNA; stress-induced pseudouridylations at positions 56 and 93 may contribute to regulation of splicing
chrIV	541711	541800	-	0.995047	snR47	SNR47	ncRNA				Yes	Yes	NA	-0.376512	C/D box small nucleolar RNA (snoRNA); guides 2'-O-methylation of large subunit (LSU) rRNA at position A2220 and small subunit (SSU) rRNA at position A619
chrIX	96953	97042	+	0.99374	snR68	SNR68	ncRNA				Yes	Yes	NA	0.431405	C/D box small nucleolar RNA (snoRNA); guides 2'-O-methylation of large subunit (LSU) rRNA at position A2640
chrXVI	280968	281057	-	0.991756	snR17b	SNR17B	ncRNA				Yes	Yes	NA	-0.181667	Small nucleolar RNA (snoRNA) U3; part of small (ribosomal) subunit (SSU) processosome; SNR17A also encodes snoRNA U3
chrXIII	726445	726534	+	0.991712			Antisens	YMR229C	RRP5	PCG	No	No	NA	-0.332722	NA
chrIV	2229	2318	-	0.991548			Antisens	YDL248W	COS7	PCG	No	No	NA	0.769642	NA
chrXIV	441590	441679	+	0.990836	YNL097W-A	YNL097W-A	PCG				No	No	NA	0.326755	Dubious open reading frame; unlikely to encode a functional protein, based on available experimental and comparative sequence data; completely overlaps the verified gene PHO23/YNL097C
chrV	167231	167320	-	0.990712	snR14	SNR14	ncRNA				Yes	No	NA	0.378101	U4 spliceosomal RNA (U4 snRNA); interacts with U6
chrXII	459875	459964	-	0.990032	NTS1-2	NTS1-2	ncRNA				No	Yes	NA	0.334279	Non-transcribed region of the rDNA repeat between the 3' ETS and RDN5; required for rDNA repeat expansion
chrXII	98710	98799	-	0.989826	YLL023C	POM33	PCG				No	No	1.3	0.78141	Transmembrane nucleoporin; involved in nuclear pore complex (NPC) distribution, assembly or stabilization; highly conserved across species, orthologous to human TMEM33 and paralogous to Per33p; protein abundance increases in response to DNA replication stress
chrII	463058	463147	+	0.989202			Antisens	YBR112C	CYC8	PCG	No	No	NA	0.330967	NA
chrIX	265212	265301	-	0.989083	YIL047C-A, YIL047C	YIL047C-A, SYG1	PCG				No	No	NA	NA	Plasma membrane protein of unknown function; truncation and overexpression suppresses lethality of G-alpha protein deficiency
chrX	349278	349367	-	0.988583	YJL047C-A, snR60	YJL047C-A, SNR60	PCG, ncRNA				Yes	Yes	NA	NA	NA
chrX	254853	254942	+	0.9884			Antisens	YJL093C	TOK1	PCG	No	No	NA	0.852581	NA
chrVII	96068	96157	+	0.988247	YGL209W	MIG2	PCG				Yes	Yes	2.45	0.389561	Zinc finger transcriptional repressor; cooperates with Mig1p in glucose-induced repression of many genes; under low glucose conditions Mig2p relocalizes to mitochondrion, where it interacts with Ups1p and antagonizes mitochondrial fission factor, Dnm1p, indicative of a role in mitochondrial fusion or regulating morphology; regulates filamentous growth along with Mig2p in response to glucose deple…
chrXV	780592	780681	+	0.988151	snR17a	SNR17A	ncRNA				Yes	Yes	NA	-0.868979	Small nucleolar RNA (snoRNA) U3; part of Small ribosomal SubUnit (SSU) processosome; SNR17B also encodes snoRNA U3
chrIV	180635	180724	-	0.98812			Antisens	YDL154W	MSH5	PCG	No	No	NA	0.783547	NA
chrXIV	546692	546781	-	0.987743			Antisens	YNLWsigma3, YNLWsigma2	YNLWsigma3, YNLWsigma2	long_terminal_repeat	No	No	NA	NA	NA
chrXII	451710	451799	-	0.987722	ETS2-1, RDN37-1, RDN25-1	ETS2-1, RDN37-1, RDN25-1	ncRNA				Yes	No	NA	NA	Non-coding region located adjacent to and downstream of RDN25
chrXI	420179	420268	-	0.987341	YKL011C	CCE1	PCG				No	No	0.4	0.640931	Mitochondrial cruciform cutting endonuclease; cleaves Holliday junctions formed during recombination of mitochondrial DNA; CCE1 has a paralog, MRS1, that arose from the whole genome duplication
chrIV	323507	323596	-	0.986929	snR63	SNR63	ncRNA				Yes	Yes	NA	0.324251	C/D box small nucleolar RNA (snoRNA); guides 2'-O-methylation of large subunit (LSU) rRNA at position A2256
chrX	341529	341618	+	0.986619	YJL051W	IRC8	PCG				No	No	0.3	0.750162	Bud tip localized protein of unknown function; mRNA is targeted to the bud by a She2p dependent transport system; mRNA is cell cycle regulated via Fkh2p, peaking in G2/M phase; null mutant displays increased levels of spontaneous Rad52p foc
chrXII	663271	663360	-	0.986474	YLR259C	HSP60	PCG				No	Yes	8.74	-0.848364	Tetradecameric mitochondrial chaperonin; required for ATP-dependent folding of precursor polypeptides and complex assembly; prevents aggregation and mediates protein refolding after heat shock; role in mtDNA transmission; phosphorylated
chrXV	136197	136286	-	0.986231	snR58	SNR58	ncRNA				Yes	Yes	NA	0.658311	C/D box small nucleolar RNA (snoRNA); guides 2'-O-methylation of large subunit (LSU) rRNA at position C663
chrVIII	191549	191638	-	0.986085			Antisens	YHR042W	NCP1	PCG	No	No	NA	-0.188584	NA
chrXIII	83709	83798	+	0.98575	YML093W	UTP14	PCG				No	No	1.51	0.282282	Subunit of U3-containing Small Subunit (SSU) processome complex; involved in production of 18S rRNA and assembly of small ribosomal subunit
chrXVI	85848	85937	-	0.985643			Antisens	YPL245W	YPL245W	PCG	No	No	NA	0.44402	NA
chrVII	939372	939461	-	0.985633	snR7-L, snR7-S	SNR7-L, SNR7-S	ncRNA				Yes	Yes	NA	NA	U5 spliceosomal RNA (U5 snRNA)
chrX	36079	36168	-	0.985233	YJL212C	OPT1	PCG				No	No	1.56	0.0873763	Proton-coupled oligopeptide transporter of the plasma membrane; also transports glutathione and phytochelatin; member of the OPT family
chrII	263119	263208	-	0.984971			Antisens	YBR012W-B	YBR012W-B	PCG	No	No	NA	-0.699911	NA
chrIII	177065	177154	+	0.984769	snR65	SNR65	ncRNA				Yes	Yes	NA	0.0444991	C/D box small nucleolar RNA (snoRNA); guides 2'-O-methylation of large subunit (LSU) rRNA at position U2347
chrIII	107728	107817	-	0.984554	snR43	SNR43	ncRNA				Yes	Yes	NA	-0.288251	H/ACA box small nucleolar RNA (snoRNA); guides pseudouridylation of large subunit (LSU) rRNA at position U966 and of 5.8S rRNA at position 73
chrIV	1255027	1255116	-	0.984424	YDR390C	UBA2	PCG				No	No	1.22	0.558003	Subunit of heterodimeric nuclear SUMO activating enzyme E1 with Aos1p; activates Smt3p (SUMO) before its conjugation to proteins (sumoylation), which may play a role in protein targeting; essential for viability;
chrX	439004	439093	+	0.984289	YJR002W	MPP10	PCG				No	No	0.9	0.201678	Component of the SSU processome and 90S preribosome; required for pre-18S rRNA processing, interacts with and controls the stability of Imp3p and Imp4p, essential for viability; similar to human Mpp10p
chrIV	772159	772248	+	0.983701	YDR159W	SAC3	PCG				No	No	0.6	0.715817	Nuclear pore-associated protein; required for biogenesis of the small ribosomal subunit; component of TREX-2 complex (Sac3p-Thp1p-Sus1p-Cdc31p) involved in transcription elongation and mRNA export from the nucleus; involved in post-transcriptional tethering of active genes to the nuclear periphery and to non-nascent mRNP; similar to the human germinal center-associated nuclear protein (GANP)
chrIV	803520	803609	-	0.983624			Antisens	YDR170W-A	YDR170W-A	PCG	No	No	NA	-0.546045	NA
chrXIV	167330	167419	+	0.983333			Antisens	YNL255C	GIS2	PCG	No	No	NA	0.344463	NA
chrIV	928115	928204	-	0.983251			Antisens	YDR232W	HEM1	PCG	No	No	NA	0.00483737	NA
chrXVI	514839	514928	-	0.982947	YPL019C	VTC3	PCG				No	No	1.39	-1.63658	Subunit of vacuolar transporter chaperone (VTC) complex; involved in membrane trafficking, vacuolar polyphosphate accumulation, microautophagy and non-autophagic vacuolar fusion; VTC3 has a paralog, VTC2, that arose from the whole genome duplication
chrXV	283203	283292	-	0.982845	YOL021C	DIS3	PCG				No	No	1.59	0.367943	Exosome core complex catalytic subunit; possesses both endonuclease and 3'-5' exonuclease activity; involved in 3'-5' RNA processing and degradation in both the nucleus and the cytoplasm; has similarity to E. coli RNase R and to human DIS3; mutations in Dis3p corresponding to human mutations implicated in multiple myeloma cause phenotypes suggesting impaired exosome function; protein abundance in…
chrXII	502430	502519	-	0.982712			Antisens	YLR173W	YLR173W	PCG	No	No	NA	0.828328	NA
chrXII	369845	369934	+	0.982707			Antisens	YLR110C	CCW12	PCG	No	No	NA	-0.85976	NA
chrII	174518	174607	-	0.982625			Antisens	YBL024W	NCL1	PCG	No	No	NA	-0.0451104	NA
chrI	185159	185248	+	0.982608	YAR028W	YAR028W	PCG				No	No	0.3	0.688279	Putative integral membrane protein; member of DUP240 gene family; GFP-fusion protein is induced in response to the DNA-damaging agent MMS
chrII	146972	147061	+	0.982381	YBL038W	MRPL16	PCG				No	No	1.82	0.72155	Mitochondrial ribosomal protein of the large subunit; homologous to bacterial L16 ribosomal protein; synthetically lethal with hac1 mutant suggesting a role in the maturation of secretory proteins
chrXIV	690337	690426	+	0.982038	YNR034W	SOL1	PCG				No	No	0.6	0.649263	Protein with a possible role in tRNA export; shows similarity to 6-phosphogluconolactonase non-catalytic domains but does not exhibit this enzymatic activity; homologous to Sol3p and Sol4p; SOL1 has a paralog, SOL2, that arose from the whole genome duplication; protein abundance increases in response to DNA replication stress
chrXI	431159	431248	-	0.981787	chrXI_430982_431348	NA	Intergenic	snR87	SNR87	ncRNA	Yes	Yes	NA	0.688234	NA
chrXII	611668	611757	-	0.981168	YLR235C, YLR236C	YLR235C, YLR236C	PCG				No	No	NA	NA	NA
chrXIII	720506	720595	+	0.981125			Antisens	YMR224C	MRE11	PCG	No	No	NA	0.658068	NA
chrVIII	317686	317775	-	0.981043			Antisens	YHR102W	KIC1	PCG	No	No	NA	0.711151	NA
chrXII	275349	275438	+	0.981005			Antisens	YLR071C, YLR070C	RGR1, XYL2	PCG	No	No	NA	NA	NA
chrVII	547462	547551	+	0.980829	YGR031W	IMO32	PCG				No	No	0.7	0.67583	Conserved mitochondrial protein of unknown function; processed by both mitochondrial processing peptidase and mitochondrial octapeptidyl aminopeptidase; gene contains the nested antisense gene NAG1
chrXV	206016	206105	-	0.980805	YOL065C, YOL064C	INP54, MET22	PCG				No	No	NA	NA	NA
chrX	235720	235809	+	0.98072			Antisens	YJL101C	GSH1	PCG	No	No	NA	0.525986	NA
chrIV	820580	820669	+	0.980399	YDR179W-A	YDR179W-A	PCG				No	No	NA	0.65789	Putative protein of unknown function
chrVIII	287185	287274	-	0.980336	YHR092C	HXT4	PCG				No	No	3.08	0.612273	High-affinity glucose transporter; member of the major facilitator superfamily, expression is induced by low levels of glucose and repressed by high levels of glucose; HXT4 has a paralog, HXT7, that arose from the whole genome duplication
chrIV	383466	383555	+	0.980309			Antisens	YDL038C	YDL038C	PCG	No	No	NA	-0.224323	NA
chrII	121473	121562	-	0.980287	YBL052C	SAS3	PCG				No	No	0.81	0.578877	Histone acetyltransferase catalytic subunit of NuA3 complex; acetylates histone H3, involved in transcriptional silencing; homolog of the mammalian MOZ proto-oncogene; mutant has aneuploidy tolerance; sas3gcn5 double mutation is lethal
chrXIII	291891	291980	-	0.97971			Antisens	YMR012W	CLU1	PCG	No	No	NA	-0.398311	NA
chrI	49210	49299	-	0.979472			Antisens	YAL051W	OAF1	PCG	No	No	NA	0.80245	NA
chrVII	1032680	1032769	-	0.979229			Antisens	YGR271W	SLH1	PCG	No	No	NA	0.711666	NA
chrXV	491229	491318	-	0.979146	YOR090C	PTC5	PCG				No	No	0.4	0.602638	Mitochondrial type 2C protein phosphatase (PP2C); involved in regulation of pyruvate dehydrogenase activity by dephosphorylating the serine 133 of the Pda1p subunit; localizes to the intermembrane space and is imported via the presequence pathway and processed by the inner membrane protease (Imp1p-Imp2p); acts in concert with kinases Pkp1p and Pkp2p and phosphatase Ptc6p
chrII	439159	439248	+	0.978968	YBR097W	VPS15	PCG				No	No	0.3	0.576028	Serine/threonine protein kinase involved in vacuolar protein sorting; functions as a membrane-associated complex with Vps34p; active form recruits Vps34p to the Golgi membrane; interacts with the GDP-bound form of Gpa1p; myristoylated; a fraction is localized, with Vps34p, to nuclear pores at nucleus-vacuole junctions and may facilitate transcription elongation for genes positioned at the nuclear…
chrX	120606	120695	-	0.978849			Antisens	YJL159W	HSP150	PCG	No	No	NA	0.16331	NA
chrII	75478	75567	+	0.978752	YBL079W	NUP170	PCG				No	No	1.22	0.342801	Subunit of the inner ring of the nuclear pore complex (NPC); contributes to NPC assembly and nucleocytoplasmic transport; both Nup170p and NUP157p are similar to human Nup155p; NUP170 has a paralog, NUP157, that arose from the whole genome duplication
chrXII	562126	562215	+	0.978624	YLR210W	CLB4	PCG				No	No	0.6	0.729371	B-type cyclin involved in cell cycle progression; activates Cdc28p to promote the G2/M transition; may be involved in DNA replication and spindle assembly; accumulates during S phase and G2, then targeted for ubiquitin-mediated degradation; CLB4 has a paralog, CLB3, that arose from the whole genome duplication
chrXIV	349418	349507	-	0.978572	YNL149C	PGA2	PCG				No	Yes	4	0.158634	Essential protein required for maturation of Gas1p and Pho8p; involved in protein trafficking; GFP-fusion protein localizes to the ER and YFP-fusion protein to the nuclear envelope-ER network; null mutants have a cell separation defect
chrIX	86228	86317	+	0.978495	YIL140W	AXL2	PCG				No	Yes	0.4	0.864221	Integral plasma membrane protein; required for axial budding in haploid cells; localizes to the incipient bud site and bud neck; glycosylated by Pmt4p; potential Cdc28p substrate
chrIV	461762	461851	+	0.978455	YDR007W	TRP1	PCG				No	No	NA	0.367218	Phosphoribosylanthranilate isomerase; catalyzes the third step in tryptophan biosynthesis; in 2004, the sequence of TRP1 from strain S228C was updated by changing the previously annotated internal STOP (TAA) to serine (TCA)
chrXVI	824085	824174	+	0.978393	YPR145W	ASN1	PCG				No	Yes	12	-0.225214	Asparagine synthetase; catalyzes the synthesis of L-asparagine from L-aspartate in the asparagine biosynthetic pathway; ASN1 has a paralog, ASN2, that arose from the whole genome duplication
chrXII	322970	323059	-	0.978339			Antisens	YLR091W	GEP5	PCG	No	No	NA	0.741632	NA
chrXIV	89078	89167	+	0.978266	snR40	SNR40	ncRNA				Yes	Yes	NA	0.0184513	C/D box small nucleolar RNA (snoRNA); guides 2'-O-methylation of large subunit (LSU) rRNA at position U898 and small subunit (SSU) rRNA at position G1271
chrV	61118	61207	+	0.978155	NA	NA	Intergenic, Other	snR67	SNR67	ncRNA	Yes	Yes	NA	NA	NA
chrVII	780661	780750	+	0.978007	YGR144W	THI4	PCG				No	No	0.7	0.799089	Thiazole synthase; abundant protein involved in the formation of the thiazole moiety of thiamine during thiamine biosynthesis; acts more as a co-substrate rather than an enzyme by providing the sulphur source for thiazole formation; undergoes a single turnover only; required for mitochondrial genome stability in response to DNA damaging agents
chrXII	837153	837242	+	0.977809			Antisens	YLR354C	TAL1	PCG	No	No	NA	0.0263322	NA
chrXII	177070	177159	-	0.977725	YLR016C	PML1	PCG				No	No	0.9	0.540449	Subunit of the RES complex; RES complex is required for nuclear retention of unspliced pre-mRNAs; acts in the same pathway as Pml39p and Mlp1p
chrXIII	298457	298546	+	0.977637	YMR013W-A, snR73, snR72	YMR013W-A, SNR73, SNR72	PCG, ncRNA				Yes	Yes	NA	NA	NA
chrXIV	393019	393108	-	0.977529			Antisens	YNL124W	NAF1	PCG	No	No	NA	0.0998674	NA
chrIV	782474	782563	+	0.977343			Antisens	YDR164C	SEC1	PCG	No	No	NA	0.538835	NA
chrXIII	250306	250395	+	0.977038	YML010W, YML009W-B	SPT5, YML009W-B	PCG				No	No	NA	NA	NA
chrXII	453630	453719	-	0.976948	RDN37-1, RDN25-1, RDN37-1	RDN37-1, RDN25-1, RDN37-1	ncRNA				No	No	NA	NA	NA
chrXVI	53732	53821	-	0.976621	YPL258C	THI21	PCG				No	No	0.4	0.846056	Hydroxymethylpyrimidine (HMP) and HMP-phosphate kinase; involved in thiamine biosynthesis; member of a gene family with THI20 and THI22; functionally redundant with Thi20p
chrXIV	114802	114891	-	0.976392			Antisens	YNL278W	CAF120	PCG	No	No	NA	0.812445	NA
chrVII	54734	54823	-	0.976206	YGL236C	MTO1	PCG				No	No	0.3	0.424094	Mitochondrial protein; forms a heterodimer complex with Mss1p that performs the 5-carboxymethylaminomethyl modification of the wobble uridine base in mitochondrial tRNAs; required for respiration in paromomycin-resistant 15S rRNA mutants
chrXII	75869	75958	+	0.976143			Antisens	YLL032C	YLL032C	PCG	No	No	NA	0.62428	NA
chrXIV	451425	451514	-	0.97609			Antisens	YNL092W	YNL092W	PCG	No	No	NA	0.825379	NA
chrXIII	602272	602361	-	0.976007	YMR170C	ALD2	PCG				No	No	3.17	0.791854	Cytoplasmic aldehyde dehydrogenase; involved in ethanol oxidation and beta-alanine biosynthesis; uses NAD+ as the preferred coenzyme; expression is stress induced and glucose repressed; very similar to Ald3p
chrXV	180596	180685	-	0.975964	YOL080C	REX4	PCG				No	No	0.8	0.315283	Putative RNA exonuclease; possibly involved in pre-rRNA processing and ribosome assembly
chrXV	966768	966857	+	0.975917			Antisens	YOR342C	YOR342C	PCG	No	No	NA	0.314649	NA
chrXI	617156	617245	-	0.975728			Antisens	YKR093W	PTR2	PCG	No	No	NA	0.286446	NA
chrVII	277719	277808	+	0.975618	YGL123W	RPS2	PCG				No	No	85	-0.966932	Protein component of the small (40S) subunit; essential for control of translational accuracy; phosphorylation by C-terminal domain kinase I (CTDK-I) enhances translational accuracy; methylated on one or more arginine residues by Hmt1p; homologous to mammalian ribosomal protein S2 and bacterial S5
chrXIII	13904	13993	+	0.975386	chrXIII_13376_14341	NA	Intergenic	YML131W	YML131W	PCG	No	No	NA	0.62964	NA
chrII	166820	166909	+	0.975119	YBL029W	YBL029W	PCG				No	No	0.3	0.617485	Non-essential protein of unknown function
chrXII	614999	615088	+	0.97509	YLR238W	FAR10	PCG				No	No	0.3	0.724824	Protein involved in recovery from arrest in response to pheromone; acts in a cell cycle arrest recovery pathway independent from Far1p; interacts with Far3p, Far7p, Far8p, Far9p, and Far11p; potential Cdc28p substrate; FAR10 has a paralog, VPS64, that arose from the whole genome duplication
chrI	154431	154520	+	0.974889			Antisens	YAR002C-A	ERP1	PCG	No	No	NA	0.504372	NA
chrI	167877	167966	+	0.974885			Antisens	YAR014C	BUD14	PCG	No	No	NA	0.547997	NA
chrXV	91302	91391	-	0.974693	YOL122C	SMF1	PCG				No	Yes	1.3	1.17191	Divalent metal ion transporter; broad specificity for di-valent and tri-valent metals; post-translationally regulated by levels of metal ions; member of the Nramp family of metal transport proteins
chrIX	289240	289329	+	0.974655			Antisens	YIL034C	CAP2	PCG	No	No	NA	0.721922	NA
chrVII	153268	153357	+	0.974563			Antisens	YGL185C	YGL185C	PCG	No	No	NA	0.64448	NA
chrX	405084	405173	-	0.97452	chrX_405141_405382	NA	Intergenic	YJL015C	YJL015C	PCG	No	No	NA	0.399936	NA
chrV	504809	504898	+	0.974422	chrV_503978_505186	NA	Intergenic	YER164W	CHD1	PCG	No	Yes	NA	1.5491	NA
chrVIII	96822	96911	-	0.974286	YHL007C	STE20	PCG				No	No	0.7	0.340114	Cdc42p-activated signal transducing kinase; involved in pheromone response, pseudohyphal/invasive growth, vacuole inheritance, down-regulation of sterol uptake; GBB motif binds Ste4p; member of the PAK (p21-activated kinase) family
chrV	462512	462601	-	0.974264	YER145C-A	YER145C-A	PCG				No	No	NA	0.015143	Dubious open reading frame; unlikely to encode a functional protein, based on available experimental and comparative sequence data; almost completely overlaps verified ORF LSM5/YER146W
chrVII	634237	634326	-	0.973981			Antisens	YGR072W	UPF3	PCG	No	No	NA	0.779451	NA
chrXIII	297373	297462	+	0.973938	snR78, snR77	SNR78, SNR77	ncRNA				Yes	Yes	NA	NA	NA
chrVII	696954	697043	-	0.973419			Antisens	YGR103W	NOP7	PCG	No	No	NA	-0.0608284	NA
chrXV	409861	409950	-	0.973288	snR62	SNR62	ncRNA				Yes	Yes	NA	NA	C/D box small nucleolar RNA (snoRNA); guides 2'-O-methylation of large subunit (LSU) rRNA at position U1888
chrXII	663652	663741	-	0.973161	YLR259C	HSP60	PCG				No	No	8.74	-0.848364	Tetradecameric mitochondrial chaperonin; required for ATP-dependent folding of precursor polypeptides and complex assembly; prevents aggregation and mediates protein refolding after heat shock; role in mtDNA transmission; phosphorylated
chrIX	390084	390173	+	0.973129			Antisens	YIR019C	FLO11	PCG	No	No	NA	0.741425	NA
chrXI	589177	589266	-	0.973118	chrXI_589148_589836	NA	Intergenic	YKR079C	TRZ1	PCG	No	No	NA	0.759483	NA
chrXIII	257347	257436	-	0.973114	YML006C	GIS4	PCG				No	No	1.1	0.619157	CAAX box containing protein of unknown function; proposed to be involved in the RAS/cAMP signaling pathway
chrXIII	389145	389234	-	0.97265			Antisens	YMR058W	FET3	PCG	No	No	NA	-0.203647	NA
chrXIII	478514	478603	+	0.972569			Antisens	YMR106C	YKU80	PCG	No	No	NA	0.606255	NA
chrXVI	66511	66600	+	0.972405			Antisens	YPL256C	CLN2	PCG	No	No	NA	0.458692	NA
chrXV	265158	265247	+	0.972372	YOL033W	MSE1	PCG				No	No	0.4	0.609259	Mitochondrial glutamyl-tRNA synthetase; predicted to be palmitoylated
chrIV	1483081	1483170	-	0.972277	YDR520C	URC2	PCG				No	No	0.4	0.738307	Putative Zn(II)2Cys6 motif containing transcription factor; non-essential gene identified in a screen for mutants with increased levels of rDNA transcription; similar to S. kluyveri Urc2p involved in uracil catabolism
chrIII	267394	267483	-	0.972249			Antisens	YCR089W	FIG2	PCG	No	No	NA	0.674477	NA
chrV	395214	395303	-	0.972138	YER116C	SLX8	PCG				No	No	0.2	0.687019	Subunit of Slx5-Slx8 SUMO-targeted ubiquitin ligase (STUbL) complex; stimulated by prior attachment of SUMO to the substrate; contains a C-terminal RING domain; forms nuclear foci upon DNA replication stress
chrV	170933	171022	+	0.971945			Antisens	YER008C	SEC3	PCG	No	No	NA	0.521515	NA
chrVII	270577	270666	+	0.971799			Antisens	YGL127C	SOH1	PCG	No	No	NA	0.535587	NA
chrXII	875780	875869	+	0.971702			Antisens	YLR378C	SEC61	PCG	No	No	NA	0.431043	NA
chrVII	534101	534190	+	0.971639			Antisens	YGR027C	RPS25A	PCG	No	No	NA	-0.377297	NA
chrVII	610014	610103	-	0.971463	chrVII_609901_610367	NA	Intergenic	YGR061C	ADE6	PCG	No	No	NA	0.641357	NA
chrII	97520	97609	+	0.971359			Antisens	YBL066C	SEF1	PCG	No	No	NA	0.818999	NA
chrVIII	327200	327289	-	0.971112	YHR107C	CDC12	PCG				No	No	1	0.372953	Component of the septin ring that is required for cytokinesis; septins are GTP-binding proteins that assemble into rod-like hetero-oligomers that can associate with other rods to form filaments; septin rings at the mother-bud neck act as scaffolds for recruiting cell division factors and as barriers to prevent diffusion of specific proteins between mother and daughter cells
chrVIII	166624	166713	+	0.971099			Antisens	YHR028C	DAP2	PCG	No	No	NA	0.514401	NA
chrXV	863183	863272	-	0.970808			Antisens	YOR291W	YPK9	PCG	No	No	NA	0.69782	NA
chrXV	307823	307912	+	0.97043	YOL010W	RCL1	PCG				No	No	1.64	0.24212	Endonuclease that cleaves pre-rRNA at site A2 for 18S rRNA biogenesis; subunit of U3-containing 90S preribosome processome complex involved in small ribosomal subunit assembly; stimulates Bms1p GTPase and U3 binding activity; similar to RNA cyclase-like proteins but no cyclase activity detected
chrIV	136548	136637	-	0.970275			Antisens	YDL180W	YDL180W	PCG	No	No	NA	0.859899	NA
chrX	37004	37093	+	0.970177	YJL210W	PEX2	PCG				No	No	0.7	0.718038	RING-finger peroxin and E3 ubiquitin ligase; peroxisomal membrane protein with a C-terminal zinc-binding RING domain, forms translocation subcomplex with Pex10p and Pex12p which functions in peroxisomal matrix protein import
chrXVI	625960	626049	-	0.970095	YPR029C	APL4	PCG				No	No	1.1	0.543909	Gamma-adaptin; large subunit of the clathrin-associated protein (AP-1) complex; binds clathrin; involved in vesicle mediated transport
chrXII	652511	652600	-	0.969932			Antisens	YLR256W-A	YLR256W-A	PCG	No	No	NA	-0.755414	NA
chrXV	749710	749799	+	0.969866	YOR217W	RFC1	PCG				No	No	1.1	0.470886	Subunit of heteropentameric Replication factor C (RF-C); RF-C is a DNA binding protein and ATPase that acts as a clamp loader of the proliferating cell nuclear antigen (PCNA) processivity factor for DNA polymerases delta and epsilon
chrII	482380	482469	+	0.969853			Antisens	YBR121C-A, YBR121C	YBR121C-A, GRS1	PCG	No	No	NA	NA	NA
chrII	713024	713113	-	0.969813	YBR247C	ENP1	PCG				No	No	1.21	-0.0382493	Protein associated with U3 and U14 snoRNAs; required for pre-rRNA processing and 40S ribosomal subunit synthesis; localized in the nucleus and concentrated in the nucleolus
chrXI	337151	337240	+	0.969699			Antisens	YKL054C	DEF1	PCG	No	No	NA	0.0101641	NA
chrXIV	167666	167755	+	0.969493			Antisens	YNL255C	GIS2	PCG	No	No	NA	0.344463	NA
chrVII	967668	967757	-	0.969405	YGR238C	KEL2	PCG				No	No	0.2	0.53746	Protein that negatively regulates mitotic exit; functions in a complex with Kel1p, interacts with Tem1p and Lte1p; localizes to regions of polarized growth; potential Cdc28p substrate; KEL2 has a paralog, KEL1, that arose from the whole genome duplication
chrX	231052	231141	+	0.969338	chrX_231078_231096	NA	Intergenic	YJL102W	MEF2	PCG	No	No	NA	NA	NA
chrXIV	371920	372009	+	0.969209			Antisens	YNL135C	FPR1	PCG	No	No	NA	0.343566	NA
chrXIV	434530	434619	-	0.968971			Antisens	YNL102W	POL1	PCG	No	No	NA	0.351368	NA
chrVIII	559579	559668	+	0.968767	YHR218W	YHR218W	PCG				No	No	0.8	NA	Helicase-like protein encoded within the telomeric Y' element
chrX	3116	3205	-	0.968767	YJL225C	YJL225C	PCG				No	No	3.69	NA	Putative Y' element ATP-dependent helicase
chrXV	662828	662917	+	0.968763	YOR176W	HEM15	PCG				No	No	2	0.283013	Ferrochelatase; a mitochondrial inner membrane protein, catalyzes the insertion of ferrous iron into protoporphyrin IX, the eighth and final step in the heme biosynthetic pathway
chrXII	983211	983300	-	0.968704			Antisens	YLR425W	TUS1	PCG	No	No	NA	0.839978	NA
chrXIII	297627	297716	+	0.968548	snR77, snR76	SNR77, SNR76	ncRNA				Yes	Yes	NA	NA	NA
chrIII	249107	249196	-	0.968512	YCR076C	FUB1	PCG				No	No	1.1	0.856249	Putative protein of unknown function; interacts physically with multiple subunits of the 20S proteasome and genetically with genes encoding 20S core particle and 19S regulatory particle subunits; exhibits boundary activity which blocks the propagation of heterochromatic silencing; contains a PI31 proteasome regulator domain and sequence similarity with human PSMF1, a proteasome inhibitor; not an …
chrXII	288593	288682	+	0.968505	YLR080W	EMP46	PCG				No	No	0.1	0.863422	Integral membrane component of ER-derived COPII-coated vesicles; functions in ER to Golgi transport; EMP46 has a paralog, EMP47, that arose from the whole genome duplication
chrXVI	259818	259907	-	0.968412	YPL154C	PEP4	PCG				No	No	4.4	0.924906	Vacuolar aspartyl protease (proteinase A); required for the posttranslational precursor maturation of vacuolar proteinases; important for protein turnover after oxidative damage; synthesized as a zymogen, self-activates
chrIV	906301	906390	+	0.968252			Antisens	YDR219C	MFB1	PCG	No	No	NA	0.76196	NA
chrXIV	308878	308967	+	0.968184			Antisens	YNL173C	MDG1	PCG	No	No	NA	0.733836	NA
chrV	133234	133323	+	0.967895	YEL011W	GLC3	PCG				No	No	0.2	0.743065	Glycogen branching enzyme, involved in glycogen accumulation; green fluorescent protein (GFP)-fusion protein localizes to the cytoplasm in a punctate pattern; relocalizes from nucleus to cytoplasmic foci upon DNA replication stress
chrXI	646054	646143	-	0.967701			Antisens	YKR102W	FLO10	PCG	No	No	NA	0.944722	NA
chrXII	304097	304186	+	0.9676	YLR086W	SMC4	PCG				No	No	0.3	0.712781	Subunit of the condensin complex; condensin reorganizes chromosomes during both mitosis and meiosis; forms a subcomplex with Smc2p that has ATP-hydrolyzing and DNA-binding activity, but other condensin subunits are required for chromatin binding; required for tRNA gene clustering at the nucleolus; potential Cdc28p substrate
chrV	50505	50594	-	0.967589	YEL055C	POL5	PCG				No	No	0.8	-0.00889664	DNA Polymerase phi; has sequence similarity to the human MybBP1A and weak sequence similarity to B-type DNA polymerases, not required for chromosomal DNA replication; required for the synthesis of rRNA
chrXII	143252	143341	-	0.967547			Antisens	YLL003W	SFI1	PCG	No	No	NA	0.804166	NA
chrXV	767483	767572	+	0.967443			Antisens	YOR228C	MCP1	PCG	No	No	NA	0.903692	NA
chrXIV	689445	689534	+	0.967269	YNR033W	ABZ1	PCG				No	No	1.1	0.379408	Para-aminobenzoate (PABA) synthase; has similarity to Escherichia coli PABA synthase components PabA and PabB; required for the synthesis of para-aminobenzoic acid, an important intermediate for folate and ubiquinone Q biosynthesis; protein abundance increases in response to DNA replication stress
chrXIII	747558	747647	-	0.967165			Antisens	YMR238W	DFG5	PCG	No	No	NA	0.67373	NA
chrVII	546552	546641	-	0.967129			Antisens	YGR031W	IMO32	PCG	No	No	NA	0.67583	NA
chrXI	110233	110322	+	0.967074	YKL180W	RPL17A	PCG				No	No	33.2	-0.447505	Ribosomal 60S subunit protein L17A; copurifies with the Dam1 complex (aka DASH complex); homologous to mammalian ribosomal protein L17 and bacterial L22; RPL17A has a paralog, RPL17B, that arose from the whole genome duplication; protein abundance increases in response to DNA replication stress
chrIX	377069	377158	+	0.966924	YIR010W	DSN1	PCG				No	No	0.3	0.797943	Essential component of the MIND kinetochore complex; joins kinetochore subunits contacting DNA to those contacting microtubules; phosphorylation of Dsn1p promotes interaction between outer and inner kinetochore proteins; N-terminal end interacts with monopolin subunit Csm1p and is essential for meiotic but not mitotic chromosome segregation; important for chromosome segregation; complex consists …
chrXVI	775398	775487	+	0.966774	chrXVI_775381_775562	NA	Intergenic	YPRWdelta14	YPRWdelta14	long_terminal_repeat	No	No	NA	0.778838	NA
chrVIII	452571	452660	-	0.966742			Antisens	YHR174W	ENO2	PCG	No	No	NA	-0.937031	NA
chrXIII	596618	596707	+	0.966729	YMR167W	MLH1	PCG				No	No	0.2	0.764862	Protein required for mismatch repair in mitosis and meiosis; also required for crossing over during meiosis; forms a complex with Pms1p and Msh2p-Msh3p during mismatch repair; human homolog is associated with hereditary non-polyposis colon cancer
chrXIII	414222	414311	-	0.966714			Antisens	YMR075W	RCO1	PCG	No	No	NA	0.741512	NA
chrV	143468	143557	-	0.966704			Antisens	YEL007W	MIT1	PCG	No	No	NA	0.828224	NA
chrVII	224633	224722	-	0.966599	YGL150C	INO80	PCG				No	No	0.8	0.284401	ATPase and nucleosome spacing factor; subunit of complex containing actin and actin-related proteins that has chromatin remodeling activity and 3' to 5' DNA helicase activity in vitro; promotes nucleosome shifts in the 3 prime direction; has a role in modulating stress gene transcription
chrIX	267146	267235	+	0.966503			Antisens	YIL047C	SYG1	PCG	No	No	NA	0.505138	NA
chrIII	161311	161400	+	0.96644			Antisens	YCR024C	SLM5	PCG	No	No	NA	0.763632	NA
chrVI	16699	16788	-	0.966407	chrVI_15632_16803	NA	Intergenic	YFL056C	AAD6	PCG	No	No	NA	0.979584	NA
chrVII	516514	516603	+	0.966379	YGR013W	SNU71	PCG				No	No	0.3	0.830516	Component of U1 snRNP required for mRNA splicing via spliceosome; yeast specific, no metazoan counterpart
chrIV	907511	907600	+	0.966271	YDR221W	GTB1	PCG				No	No	0.2	0.857943	Glucosidase II beta subunit, forms a complex with alpha subunit Rot2p; involved in removal of two glucose residues from N-linked glycans during glycoprotein biogenesis in the ER; relocalizes from ER to cytoplasm upon DNA replication stress
chrII	46138	46227	-	0.966167			Antisens	YBL092W	RPL32	PCG	No	No	NA	-0.83793	NA
chrXV	847055	847144	-	0.966135	YOR281C	PLP2	PCG				No	No	1.49	0.26292	Protein that interacts with the CCT complex to stimulate actin folding; has similarity to phosducins; null mutant lethality is complemented by mouse phosducin-like protein MgcPhLP; CCT is short for chaperonin containing TCP-1; essential gene
chrXII	52050	52139	-	0.966109	YLL042C	ATG10	PCG				No	No	0.8	0.887709	Conserved E2-like conjugating enzyme; mediates formation of the Atg12p-Atg5p conjugate, which is a critical step in autophagy
chrXV	681500	681589	+	0.965901			Antisens	YOR185C	GSP2	PCG	No	No	NA	0.690224	NA
chrXI	157526	157615	-	0.965874			Antisens	YKL157W	APE2	PCG	No	No	NA	0.543781	NA
chrXIII	449338	449427	+	0.965847	YMR090W	YMR090W	PCG				No	No	1.1	0.940514	Putative protein of unknown function; similar to DTDP-glucose 4,6-dehydratases; GFP-fusion protein localizes to the cytoplasm; up-regulated in response to the fungicide mancozeb; not essential for viability
chrXVI	917049	917138	-	0.965801	YPR190C	RPC82	PCG				No	No	0.8	0.293675	RNA polymerase III subunit C82
chrXIV	25882	25971	-	0.965797			Antisens	YNL327W	EGT2	PCG	No	No	NA	-0.490039	NA
chrIII	141393	141482	+	0.965768			Antisens	YCR015C	YCR015C	PCG	No	No	NA	0.698905	NA
chrXI	508919	509008	-	0.965753	YKR036C	CAF4	PCG				No	No	0.4	0.582651	WD40 repeat-containing protein associated with the CCR4-NOT complex; interacts in a Ccr4p-dependent manner with Ssn2p; also interacts with Fis1p, Mdv1p and Dnm1p and plays a role in mitochondrial fission; CAF4 has a paralog, MDV1, that arose from the whole genome duplication
chrV	116214	116303	-	0.965703			Antisens	YEL021W	URA3	PCG	No	No	NA	-0.0285906	NA
chrVIII	44761	44850	+	0.9656	YHL030W	ECM29	PCG				No	No	0.6	0.405006	Scaffold protein; assists in association of the proteasome core particle with the regulatory particle; inhibits proteasomal ATPase activity; degraded by the mature proteasome after assembly; contains HEAT-like repeats; protein increases in abundance and relocalizes from nucleus to cytoplasm upon DNA replication stress
chrIV	784496	784585	+	0.9656	chrIV_784413_784667	NA	Intergenic	YDR165W	TRM82	PCG	No	No	NA	0.628986	NA
chrII	458425	458514	-	0.965596	YBR109C	CMD1	PCG				No	No	8.34	0.442945	Calmodulin; Ca++ binding protein that regulates Ca++ independent processes (mitosis, bud growth, actin organization, endocytosis, etc.) and Ca++ dependent processes (stress-activated pathways), targets include Nuf1p, Myo2p and calcineurin
chrVIII	127329	127418	-	0.965565			Antisens	YHR010W	RPL27A	PCG	No	No	NA	NA	NA
chrVIII	508239	508328	-	0.965535			Antisens	YHR204W	MNL1	PCG	No	No	NA	0.398072	NA
chrXII	258951	259040	-	0.965464	YLR058C	SHM2	PCG				No	No	13.14	0.31497	Cytosolic serine hydroxymethyltransferase; converts serine to glycine plus 5,10 methylenetetrahydrofolate; major isoform involved in generating precursors for purine, pyrimidine, amino acid, and lipid biosynthesis
chrXIV	357380	357469	-	0.965357			Antisens	YNL142W	MEP2	PCG	No	No	NA	0.783364	NA
chrIX	361552	361641	-	0.96533			Antisens	YIR003W	AIM21	PCG	No	No	NA	0.808601	NA
chrXII	418515	418604	+	0.965253	YLR138W	NHA1	PCG				No	No	0.7	0.544088	Na+/H+ antiporter; involved in sodium and potassium efflux through the plasma membrane; required for alkali cation tolerance at acidic pH
chrII	368680	368769	-	0.965148	YBR065C	ECM2	PCG				No	No	0.1	0.934342	Pre-mRNA splicing factor; facilitates the cooperative formation of U2/U6 helix II in association with stem II in the spliceosome, function may be regulated by Slu7p
chrVII	108412	108501	-	0.965128			Antisens	YGL205W	POX1	PCG	No	No	NA	0.846273	NA
chrXV	478163	478252	+	0.965065			Antisens	YOR081C	TGL5	PCG	No	No	NA	0.68446	NA
chrIV	243680	243769	-	0.964986			Antisens	YDL122W	UBP1	PCG	No	No	NA	0.387004	NA
chrV	379796	379885	+	0.96491			Antisens	YER110C	KAP123	PCG	No	No	NA	-0.2584	NA
chrXV	747456	747545	-	0.964876	YOR216C	RUD3	PCG				No	No	0.4	0.310291	Golgi matrix protein; involved in the structural organization of the cis-Golgi; interacts genetically with COG3 and USO1
chrXIII	785905	785994	+	0.964859			Antisens	YMR259C	TRM732	PCG	No	No	NA	0.488484	NA
chrVIII	547749	547838	+	0.964799			Antisens	YHR214C-B, YHR214C-C, YHR214C-B	YHR214C-B, YHR214C-C, YHR214C-B	PCG	No	No	NA	NA	NA
chrXIII	57548	57637	+	0.964713	YML106W	URA5	PCG				No	No	12.7	-0.1082	Major orotate phosphoribosyltransferase (OPRTase) isozyme; catalyzes the fifth enzymatic step in de novo biosynthesis of pyrimidines, converting orotate into orotidine-5'-phosphate; URA5 has a paralog, URA10, that arose from the whole genome duplication
chrVIII	76832	76921	+	0.964404			Antisens	YHL014C	YLF2	PCG	No	No	NA	0.459387	NA
chrII	215871	215960	+	0.964347			Antisens	YBL007C	SLA1	PCG	No	No	NA	0.208697	NA
chrII	482347	482436	-	0.964292	YBR121C, YBR121C-A	GRS1, YBR121C-A	PCG				No	No	NA	NA	NA
chrVII	1002171	1002260	-	0.964282			Antisens	YGR254W	ENO1	PCG	No	No	NA	-0.67577	NA
chrVIII	319253	319342	-	0.96422			Antisens	YHR102W	KIC1	PCG	No	No	NA	0.711151	NA
chrXV	767135	767224	+	0.964181			Antisens	YOR228C	MCP1	PCG	No	No	NA	0.903692	NA
chrIX	219852	219941	-	0.964064	YIL075C	RPN2	PCG				No	No	3.29	0.347259	Subunit of the 26S proteasome; substrate of the N-acetyltransferase Nat1p; protein abundance increases in response to DNA replication stress
chrXIII	484565	484654	+	0.964016	YMR108W	ILV2	PCG				No	No	3.9	-0.106431	Acetolactate synthase; catalyses the first common step in isoleucine and valine biosynthesis and is the target of several classes of inhibitors, localizes to the mitochondria; expression of the gene is under general amino acid control
chrXV	1032097	1032186	+	0.963956			Antisens	YOR371C	GPB1	PCG	No	No	NA	0.711525	NA
chrXII	44169	44258	+	0.963928			Antisens	YLL048C	YBT1	PCG	No	No	NA	0.460354	NA
chrXII	246750	246839	+	0.963886			Antisens	YLR051C	FCF2	PCG	No	No	NA	0.16071	NA
chrIV	1493363	1493452	-	0.963812	chrIV_1493219_1494377	NA	Intergenic	snR84	SNR84	ncRNA	No	No	NA	0.646271	NA
chrI	190939	191028	-	0.963808			Antisens	YAR035W	YAT1	PCG	No	No	NA	-0.296217	NA
chrXII	633760	633849	+	0.963756	chrXII_633557_634053	NA	Intergenic	YLR248W	RCK2	PCG	No	No	NA	0.67748	NA
chrIX	180793	180882	+	0.963682	YIL097W	FYV10	PCG				No	No	0.1	1.00208	Subunit of GID complex; involved in proteasome-dependent catabolite inactivation of gluconeogenic enzymes FBPase, PEPCK, and c-MDH; forms dimer with Rmd5p that is then recruited to GID Complex by Gid8p; contains a degenerate RING finger motif needed for GID complex ubiquitin ligase activity in vivo, as well as CTLH and CRA domains; plays role in anti-apoptosis; required for survival upon exposure…
chrXVI	25450	25539	+	0.963421	YPL273W	SAM4	PCG				No	No	6.2	-0.0055839	S-adenosylmethionine-homocysteine methyltransferase; functions along with Mht1p in the conversion of S-adenosylmethionine (AdoMet) to methionine to control the methionine/AdoMet ratio; SAM4 has a paralog, YMR321C, that arose from a single-locus duplication
chrVIII	366704	366793	+	0.963394			Antisens	YHR131C	YHR131C	PCG	No	No	NA	0.757804	NA
chrXVI	874103	874192	-	0.963313			Antisens	YPR164W	MMS1	PCG	No	No	NA	0.516853	NA
chrV	204215	204304	-	0.96321			Antisens	YER024W	YAT2	PCG	No	No	NA	0.817226	NA
chrV	466419	466508	-	0.963116	YER149C	PEA2	PCG				No	No	0.6	0.476526	Coiled-coil 12S polarisome subunit; required for polarity establishment, apical bud growth, shmoo formation during mating, and filamentous differentiation; involved in the localization of Bni1p at sites of polarized growth, thereby controlling the polarized assembly of actin cables; role in apical growth affects diploid-specific bipolar bud site selection; retains Slt2p at the bud tip to regulate…
chrV	205264	205353	+	0.963098	YER025W	GCD11	PCG				No	No	6.06	-0.28286	Gamma subunit of the translation initiation factor eIF2; involved in the identification of the start codon; binds GTP when forming the ternary complex with GTP and tRNAi-Met; mutations in human ortholog cause X-linked intellectual disability (XLID)
chrXVI	468469	468558	+	0.963084	YPL045W	VPS16	PCG				No	No	0.2	0.678432	Subunit of the HOPS and the CORVET complexes; part of the Class C Vps complex essential for membrane docking and fusion at Golgi-to-endosome and endosome-to-vacuole protein transport stages
chrXIV	576789	576878	+	0.963073	YNL030W	HHF2	PCG				No	No	21.25	-0.356777	Histone H4; core histone protein required for chromatin assembly and chromosome function; one of two identical histone proteins (see also HHF1); contributes to telomeric silencing; N-terminal domain involved in maintaining genomic integrity
chrII	408623	408712	+	0.963059	chrII_407364_408962	NA	Intergenic	YBR083W	TEC1	PCG	No	No	NA	0.683451	NA
chrIV	1274580	1274669	-	0.962961			Antisens	YDR403W	DIT1	PCG	No	No	NA	0.594013	NA
chrIX	189478	189567	+	0.962896	YIL092W	YIL092W	PCG				No	No	0.1	0.877794	Putative protein of unknown function; green fluorescent protein (GFP)-fusion protein localizes to the cytoplasm and to the nucleus
chrI	207595	207684	-	0.962845			Antisens	YAR050W	FLO1	PCG	No	No	NA	0.940771	NA
chrIV	776910	776999	+	0.962648	YDR160W	SSY1	PCG				No	Yes	0.4	0.791763	Component of the SPS plasma membrane amino acid sensor system; senses external amino acid concentration and transmits intracellular signals that result in regulation of expression of amino acid permease genes; other members are Ssy1p, Ptr3p, and Ssy5p
chrXVI	266643	266732	-	0.962571	YPL151C	PRP46	PCG				No	No	0.4	0.655871	Member of the NineTeen Complex (NTC); this complex contains Prp19p and stabilizes U6 snRNA in catalytic forms of the spliceosome containing U2, U5, and U6 snRNAs
chrXIV	127266	127355	-	0.962499	YNL272C	SEC2	PCG				No	No	0.6	0.420989	Guanyl-nucleotide exchange factor for the small G-protein Sec4p; essential for post-Golgi vesicle transport and for autophagy; associates with the exocyst, via exocyst subunit Sec15p, on secretory vesicles
chrXIV	76871	76960	+	0.962493	YNL295W	YNL295W	PCG				No	No	0.2	0.878975	Putative protein of unknown function
chrXII	1044200	1044289	-	0.962431			Antisens	YLR454W	FMP27	PCG	No	No	NA	0.707817	NA
chrIV	643675	643764	+	0.962219			Antisens	YDR097C	MSH6	PCG	No	No	NA	0.331035	NA
chrXIV	274874	274963	-	0.962127			Antisens	YNL193W	YNL193W	PCG	No	No	NA	0.69559	NA
chrVII	349794	349883	+	0.962117	YGL085W	LCL3	PCG				No	No	0.6	0.631171	Putative protein of unknown function; mutant has long chronological lifespan; has homology to Staphylococcus aureus nuclease; GFP-fusion protein localizes to mitochondria; is induced in response to the DNA-damaging agent MMS
chrIV	1295108	1295197	-	0.962082	YDR413C	YDR413C	PCG				No	No	1.35	0.597913	Dubious open reading frame; unlikely to encode a functional protein, based on available experimental and comparative sequence data; overlaps the essential uncharacterized ORF YDR412W that is implicated in rRNA processing
chrXIV	740355	740444	-	0.962009			Antisens	YNR060W	FRE4	PCG	No	No	NA	0.593915	NA
chrI	130155	130244	-	0.961983			Antisens	YAL013W	DEP1	PCG	No	No	NA	0.431219	NA
chrII	135411	135500	+	0.961926			Antisens	YBL045C	COR1	PCG	No	No	NA	1.04053	NA
chrIV	964912	965001	+	0.961868	YDR254W	CHL4	PCG				No	No	0.1	0.920635	Outer kinetochore protein required for chromosome stability; involved in new kinetochore assembly and sister chromatid cohesion; peripheral component of the Ctf19 kinetochore complex that interacts with Ctf19p, Ctf3p, Iml3p and Mif2p; required for the spindle assembly checkpoint; orthologous to human centromere constitutive-associated network (CCAN) subunit CENP-N and fission yeast mis15
chrXI	653771	653860	-	0.961848			Antisens	YKR103W	NFT1	PCG	No	No	NA	0.789206	NA
chrVIII	277784	277873	+	0.961826	YHR085W	IPI1	PCG				No	No	1.3	0.370535	Component of the Rix1 complex and possibly pre-replicative complexes; required for processing of ITS2 sequences from 35S pre-rRNA; component of the pre-60S ribosomal particle with the dynein-related AAA-type ATPase Mdn1p; required for pre-replicative complex (pre-RC) formation and maintenance during DNA replication licensing; relocalizes to the cytosol in response to hypoxia; essential gene
chrXVI	718800	718889	-	0.961794	snR51, snR70	SNR51, SNR70	ncRNA				Yes	Yes	NA	NA	NA
chrVIII	297456	297545	+	0.961775			Antisens	YHR097C	YHR097C	PCG	No	No	NA	1.29123	NA
chrXIV	125635	125724	-	0.961751			Antisens	YNL273W	TOF1	PCG	No	No	NA	0.590461	NA
chrXVI	865591	865680	-	0.96175	YPR161C	SGV1	PCG				No	No	0.3	0.469632	Cyclin (Bur2p)-dependent protein kinase; functions in transcriptional regulation; phosphorylates the carboxy-terminal domain of Rpo21p and the C-terminal repeat domain of Spt5p; regulated by Cak1p; similar to metazoan CDK9 proteins
chrXVI	468429	468518	+	0.961643	YPL045W	VPS16	PCG				No	No	0.2	0.678432	Subunit of the HOPS and the CORVET complexes; part of the Class C Vps complex essential for membrane docking and fusion at Golgi-to-endosome and endosome-to-vacuole protein transport stages
chrXIII	519498	519587	-	0.961641			Antisens	YMR125W	STO1	PCG	No	No	NA	NA	NA
chrXII	526234	526323	+	0.961616	YLR187W	SKG3	PCG				No	No	0.3	0.988996	Protein of unknown function; green fluorescent protein (GFP)-fusion protein localizes to the cell periphery, cytoplasm, bud, and bud neck; potential Cdc28p substrate; similar to Skg4p; relocalizes from bud neck to cytoplasm upon DNA replication stress; SKG3 has a paralog, CAF120, that arose from the whole genome duplication
chrX	222306	222395	-	0.961596			Antisens	YJL106W	IME2	PCG	No	No	NA	0.834262	NA
chrXV	429288	429377	+	0.961558	YOR055W	YOR055W	PCG				No	No	1.49	0.854438	Dubious open reading frame; unlikely to encode a functional protein, based on available experimental and comparative sequence data
chrXI	144543	144632	-	0.96155			Antisens	YKL163W	PIR3	PCG	No	No	NA	2.32655	NA
chrVII	670868	670957	+	0.961283	YGR093W	YGR093W	PCG				No	No	1.15	0.518256	Nuclear protein of unconfirmed function; relocalizes to the cytosol in response to hypoxia
chrXVI	731746	731835	-	0.961268	YPR102C	RPL11A	PCG				No	No	33.66	-0.456389	Ribosomal 60S subunit protein L11A; expressed at twice the level of Rpl11Bp; involved in ribosomal assembly; depletion causes degradation of 60S proteins and RNA; homologous to mammalian ribosomal protein L11 and bacterial L5; RPL11A has a paralog, RPL11B, that arose from the whole genome duplication
chrII	255533	255622	-	0.961237	YBR009C	HHF1	PCG				No	No	15.16	0.382676	Histone H4; core histone protein required for chromatin assembly and chromosome function; one of two identical histone proteins (see also HHF2); contributes to telomeric silencing; N-terminal domain involved in maintaining genomic integrity
chrXV	798257	798346	+	0.961233	YOR247W, YOR248W	SRL1, YOR248W	PCG				No	No	NA	NA	NA
chrVIII	247142	247231	-	0.961163			Antisens	YHR074W	QNS1	PCG	No	No	NA	0.289633	NA
chrIV	483526	483615	+	0.961122			Antisens	YDR018C	YDR018C	PCG	No	No	NA	0.836581	NA
chrII	658740	658829	-	0.961113	YBR218C	PYC2	PCG				No	No	2.4	-0.0532676	Pyruvate carboxylase isoform; cytoplasmic enzyme that converts pyruvate to oxaloacetate; differentially regulated than isoform Pyc1p; mutations in the human homolog are associated with lactic acidosis; PYC2 has a paralog, PYC1, that arose from the whole genome duplication
chrIV	592506	592595	-	0.96097			Antisens	YDR073W	SNF11	PCG	No	No	NA	0.974548	NA
chrVIII	523167	523256	-	0.960907	chrVIII_521938_525191	NA	Intergenic	YHR210C	YHR210C	PCG	No	No	NA	0.734873	NA
chrXV	491555	491644	-	0.960858	YOR090C	PTC5	PCG				No	No	0.4	0.602638	Mitochondrial type 2C protein phosphatase (PP2C); involved in regulation of pyruvate dehydrogenase activity by dephosphorylating the serine 133 of the Pda1p subunit; localizes to the intermembrane space and is imported via the presequence pathway and processed by the inner membrane protease (Imp1p-Imp2p); acts in concert with kinases Pkp1p and Pkp2p and phosphatase Ptc6p
chrX	449836	449925	-	0.960764			Antisens	YJR006W	POL31	PCG	No	No	NA	0.734487	NA
chrIV	57557	57646	+	0.960751			Antisens	YDL223C	HBT1	PCG	No	No	NA	1.24796	NA
chrXII	856070	856159	+	0.960724	chrXII_856043_856240	NA	Intergenic	YLR366W	YLR366W	PCG	Yes	Yes	NA	1.31617	NA
chrXV	559320	559409	-	0.960706	YOR125C	CAT5	PCG				No	No	NA	0.540697	Protein required for ubiquinone (Coenzyme Q) biosynthesis; localizes to the matrix face of the mitochondrial inner membrane in a large complex with ubiquinone biosynthetic enzymes; required for gluconeogenic gene activation
chrXIII	634372	634461	-	0.960617			Antisens	YMR186W	HSC82	PCG	No	No	NA	-0.58474	NA
chrIX	397854	397943	-	0.960541	YIR020C-B	YIR020C-B	PCG				No	No	NA	0.442793	Dubious open reading frame; unlikely to encode a functional protein, based on available experimental and comparative sequence data; partially overlaps verified ORF MRS1
chrVIII	317326	317415	+	0.960411	YHR102W	KIC1	PCG				No	No	0.6	0.711151	Protein kinase of the PAK/Ste20 family, required for cell integrity; physically interacts with Cdc31p (centrin), which is a component of the spindle pole body; part of the RAM network that regulates cellular polarity and morphogenesis
chrVIII	34666	34755	-	0.960338	chrVIII_34276_35052	NA	Intergenic	YHL033C	RPL8A	PCG	Yes	Yes	NA	1.96195	NA
chrXVI	506697	506786	+	0.960309	YPL022W	RAD1	PCG				No	No	0.6	0.843156	Single-stranded DNA endonuclease (with Rad10p); cleaves single-stranded DNA during nucleotide excision repair and double-strand break repair; subunit of Nucleotide Excision Repair Factor 1 (NEF1); homolog of human XPF protein
chrXII	662153	662242	+	0.960273	YLR258W	GSY2	PCG				No	No	1.2	0.786158	Glycogen synthase; expression induced by glucose limitation, nitrogen starvation, heat shock, and stationary phase; activity regulated by cAMP-dependent, Snf1p and Pho85p kinases as well as by the Gac1p-Glc7p phosphatase; GSY2 has a paralog, GSY1, that arose from the whole genome duplication; relocalizes from cytoplasm to plasma membrane upon DNA replication stress
chrXIII	898832	898921	+	0.960215	YMR312W	ELP6	PCG				No	No	0.9	0.353768	Subunit of hexameric RecA-like ATPase Elp456 Elongator subcomplex; which is required for modification of wobble nucleosides in tRNA; required for Elongator structural integrity
chrX	539939	540028	+	0.960175	chrX_539460_540557	NA	Intergenic	YJR055W	HIT1	PCG	No	No	NA	0.725259	NA
chrXIV	532648	532737	+	0.960156	YNL051W	COG5	PCG				No	No	0.4	0.639112	Component of the conserved oligomeric Golgi complex; a cytosolic tethering complex (Cog1p through Cog8p) that functions in protein trafficking to mediate fusion of transport vesicles to Golgi compartments
chrXV	790806	790895	-	0.960121	YOR243C	PUS7	PCG				No	No	1.69	0.278581	Pseudouridine synthase; catalyzes pseudouridylation at positions 35 and 56 in U2 snRNA, position 50 in 5S rRNA, position 13 in cytoplasmic tRNAs, and position 35 in pre-tRNA(Tyr); conserved in archaea, vertebrates, and some bacteria
chrII	149001	149090	-	0.959934			Antisens	YBL037W	APL3	PCG	No	No	NA	0.598928	NA
chrI	192922	193011	-	0.959762			Antisens	YAR042W	SWH1	PCG	No	No	NA	0.215223	NA
chrXIII	739350	739439	-	0.959751			Antisens	YMR233W	TRI1	PCG	No	No	NA	0.61299	NA
chrVII	807398	807487	+	0.959712	YGR160W	YGR160W	PCG				No	No	0.2	-0.179869	Dubious open reading frame; unlikely to encode a functional protein, based on available experimental and comparative sequence data
chrX	341450	341539	-	0.959685			Antisens	YJL051W	IRC8	PCG	No	No	NA	0.750162	NA
chrXV	635462	635551	+	0.959541	YOR160W	MTR10	PCG				No	No	0.9	0.478025	Nuclear import receptor; mediates the nuclear localization of proteins involved in mRNA-nucleus export; promotes dissociation of mRNAs from the nucleus-cytoplasm mRNA shuttling protein Npl3p; required for retrograde import of mature tRNAs; relocalizes from cytoplasm to the nuclear periphery upon DNA replication stress
chrI	176055	176144	-	0.959468	chrI_175541_176653	NA	Intergenic	YAR020C	PAU7	PCG	No	No	NA	0.720816	NA
chrXV	891252	891341	+	0.959457			Antisens	YOR306C	MCH5	PCG	No	No	NA	0.566484	NA
chrXII	607416	607505	-	0.959369	YLR233C	EST1	PCG				Yes	Yes	0.2	0.595791	TLC1 RNA-associated factor involved in telomere length regulation; recruitment subunit of telomerase; has G-quadruplex promoting activity required for telomere elongation; possible role in activating telomere-bound Est2p-TLC1-RNA; EST1 has a paralog, EBS1, that arose from the whole genome duplication
chrVII	498491	498580	+	0.95929			Antisens	YGR002C	SWC4	PCG	No	No	NA	0.675905	NA
chrIV	592640	592729	+	0.959192	YDR073W	SNF11	PCG				No	No	0.4	0.974548	Subunit of the SWI/SNF chromatin remodeling complex; involved in transcriptional regulation; interacts with a highly conserved 40-residue sequence of Snf2p; relocates to the cytosol under hypoxic conditions
chrIII	80385	80474	+	0.959167	YCL024W	KCC4	PCG				No	No	0.3	0.967168	Protein kinase of the bud neck involved in the septin checkpoint; associates with septin proteins, negatively regulates Swe1p by phosphorylation, shows structural homology to bud neck kinases Gin4p and Hsl1p; KCC4 has a paralog, GIN4, that arose from the whole genome duplication
chrVII	946243	946332	-	0.959159			Antisens	YGR225W	AMA1	PCG	No	No	NA	0.851515	NA
chrXIV	724219	724308	-	0.959157	YNR054C	ESF2	PCG				No	No	1	0.204032	Essential nucleolar protein involved in pre-18S rRNA processing; binds to RNA and stimulates ATPase activity of Dbp8; involved in assembly of the small subunit (SSU) processome
chrVIII	411110	411199	+	0.95899	snR71	SNR71	ncRNA				Yes	Yes	NA	0.50784	C/D box small nucleolar RNA (snoRNA); guides 2'-O-methylation of large subunit (LSU) rRNA at position A2946
chrXV	1031813	1031902	-	0.958952	YOR371C	GPB1	PCG				No	No	0.3	0.711525	Multistep regulator of cAMP-PKA signaling; inhibits PKA downstream of Gpa2p and Cyr1p, thereby increasing cAMP dependency; promotes ubiquitin-dependent proteolysis of Ira2p; regulated by G-alpha protein Gpa2p; GPB1 has a paralog, GPB2, that arose from the whole genome duplication
chrXIII	459114	459203	+	0.958937	YMR096W	SNZ1	PCG				No	No	0.3	0.855766	Protein involved in vitamin B6 biosynthesis; member of a stationary phase-induced gene family; coregulated with SNO1; interacts with Sno1p and with Yhr198p, perhaps as a multiprotein complex containing other Snz and Sno proteins
chrVI	206071	206160	+	0.958898			Antisens	YFR026C	ULI1	PCG	No	No	NA	0.962347	NA
chrXI	381984	382073	+	0.958849	YKL031W, YKL030W	YKL031W, YKL030W	PCG				No	No	NA	NA	NA
chrXIII	635873	635962	-	0.958764	YMR187C	YMR187C	PCG				No	No	0.4	0.687342	Putative protein of unknown function; YMR187C is not an essential gene
chrXII	439550	439639	+	0.958711			Antisens	YLR149C	YLR149C	PCG	No	No	NA	1.11712	NA
chrXVI	145885	145974	-	0.958574			Antisens	YPL216W	YPL216W	PCG	No	No	NA	0.697986	NA
chrXII	67128	67217	+	0.958552			Antisens	YLL036C	PRP19	PCG	No	No	NA	0.495524	NA
chrXII	813964	814053	+	0.958534	YLR342W	FKS1	PCG				No	Yes	5.68	-0.050726	Catalytic subunit of 1,3-beta-D-glucan synthase; functionally redundant with alternate catalytic subunit Gsc2p; binds to regulatory subunit Rho1p; involved in cell wall synthesis and maintenance; localizes to sites of cell wall remodeling; FKS1 has a paralog, GSC2, that arose from the whole genome duplication
chrXV	892279	892368	+	0.95847	chrXV_891631_892527	NA	Intergenic	YOR305W	RRG7	PCG	No	No	NA	0.639089	NA
chrX	699111	699200	+	0.958366			Antisens	YJR143C	PMT4	PCG	No	No	NA	0.0823537	NA
chrII	110161	110250	-	0.958353	YBL059C-A	CMC2	PCG				No	Yes	NA	0.155061	Protein involved in respiratory chain complex assembly or maintenance; protein of the mitochondrial intermembrane space; contains twin Cx9C motifs that can form coiled coil-helix-coiled-coil helix fold
chrIV	1504201	1504290	+	0.958327			Antisens	YDR534C	FIT1	PCG	No	No	NA	1.20505	NA
chrVIII	526368	526457	-	0.958232			Antisens	YHR211W	FLO5	PCG	No	No	NA	0.890178	NA
chrII	753357	753446	-	0.958152	YBR275C	RIF1	PCG				No	No	0.2	0.535799	Protein that binds to the Rap1p C-terminus; acts synergistically with Rif2p to help control telomere length and establish telomeric silencing; deletion results in telomere elongation
chrXIII	355429	355518	-	0.95815			Antisens	YMR044W	IOC4	PCG	No	No	NA	0.639454	NA
chrIV	332330	332419	+	0.958096	YDL070W	BDF2	PCG				No	No	1.29	0.921381	Protein involved in transcription initiation; acts at TATA-containing promoters; associates with the basal transcription factor TFIID; contains two bromodomains; corresponds to the C-terminal region of mammalian TAF1; redundant with Bdf1p; protein abundance increases in response to DNA replication stress; BDF2 has a paralog, BDF1, that arose from the whole genome duplication
chrXVI	749465	749554	-	0.958094	YPR112C	MRD1	PCG				No	No	1.75	0.181922	Essential conserved small ribosomal subunit (40s) synthesis factor; component of the 90S preribosome; required for production of 18S rRNA and small ribosomal subunit; contains five consensus RNA-binding domains and binds to the pre-rRNA at two sites within the 18S region
chrVII	565984	566073	+	0.957989			Antisens	YGR038C-B, YGR038C-A, YGR038C-B	YGR038C-B, YGR038C-A, YGR038C-B	PCG	No	No	NA	NA	NA
chrXI	243756	243845	-	0.957977	YKL104C	GFA1	PCG				No	No	2.38	0.925614	Glutamine-fructose-6-phosphate amidotransferase; catalyzes the formation of glucosamine-6-P and glutamate from fructose-6-P and glutamine in the first step of chitin biosynthesis; GFA1 has a paralogous region, comprising ORFs YMR084W-YMR085W, that arose from the whole genome duplication
chrIII	96432	96521	+	0.957973	YCL014W	BUD3	PCG				No	No	0.1	0.661817	Protein involved in bud-site selection; required for axial budding pattern; localizes with septins to bud neck in mitosis and may constitute an axial landmark for next round of budding
chrIV	601100	601189	-	0.957925			Antisens	YDR077W	SED1	PCG	No	No	NA	0.245608	NA
chrXI	336584	336673	+	0.957807			Antisens	YKL054C	DEF1	PCG	No	No	NA	0.0101641	NA
chrVII	870117	870206	-	0.957678	YGR187C	HGH1	PCG				No	No	2.2	0.0744143	Nonessential protein of unknown function; predicted to be involved in ribosome biogenesis; green fluorescent protein (GFP)-fusion protein localizes to the cytoplasm; similar to mammalian BRP16 (Brain protein 16); relative distribution to the nucleus increases upon DNA replication stress
chrIII	292065	292154	-	0.957639			Antisens	YCRWomega3	YCRWomega3	long_terminal_repeat	No	No	NA	NA	NA
chrIV	1279221	1279310	-	0.957636			Antisens	YDR406W	PDR15	PCG	No	No	NA	0.368861	NA
chrVII	365319	365408	-	0.957634	YGL076C, snR39	RPL7A, SNR39	PCG (intron), ncRNA				Yes	No	NA	NA	NA
chrV	391788	391877	-	0.957633	YER114C	BOI2	PCG				No	No	0.6	0.469583	Protein implicated in polar growth, functionally redundant with Boi1p; interacts with bud-emergence protein Bem1p; contains an SH3 (src homology 3) domain and a PH (pleckstrin homology) domain; BOI2 has a paralog, BOI1, that arose from the whole genome duplication
chrXV	626916	627005	-	0.957604	YOR155C	ISN1	PCG				No	No	0.3	0.462212	Inosine 5'-monophosphate (IMP)-specific 5'-nucleotidase; catalyzes the breakdown of IMP to inosine; responsible for production of nicotinamide riboside and nicotinic acid riboside; expression positively regulated by nicotinic acid and glucose availability; does not show similarity to known 5'-nucleotidases from other organisms
chrIV	640219	640308	-	0.957506	YDR097C	MSH6	PCG				No	No	0.8	0.331035	Protein required for mismatch repair in mitosis and meiosis; forms a complex with Msh2p to repair both single-base & insertion-deletion mispairs; also involved in interstrand cross-link repair; potentially phosphorylated by Cdc28p
chrV	257510	257599	-	0.957424	YER052C	HOM3	PCG				No	No	1.87	0.15491	Aspartate kinase (L-aspartate 4-P-transferase); cytoplasmic enzyme that catalyzes the first step in the common pathway for methionine and threonine biosynthesis; expression regulated by Gcn4p and the general control of amino acid synthesis
chrIV	126139	126228	-	0.957379			Antisens	YDL186W	YDL186W	PCG	No	No	NA	0.66396	NA
chrI	203887	203976	-	0.957266			Antisens	YAR050W	FLO1	PCG	No	No	NA	0.940771	NA
chrVIII	483429	483518	-	0.957255	YHR188C	GPI16	PCG				No	No	2.07	0.502691	Subunit of the glycosylphosphatidylinositol transamidase complex; transmembrane protein; adds GPIs to newly synthesized proteins; human PIG-Tp homolog
chrXII	369780	369869	+	0.957209			Antisens	YLR110C	CCW12	PCG	No	No	NA	-0.85976	NA
chrXVI	589120	589209	+	0.957096	chrXVI_587716_590079	NA	Intergenic	YPR016W-A	YPR016W-A	PCG	No	No	NA	0.804897	NA
chrXII	191679	191768	-	0.957039	YLR024C	UBR2	PCG				No	No	0.2	0.621611	Cytoplasmic ubiquitin-protein ligase (E3); required for ubiquitylation of Rpn4p; mediates formation of a Mub1p-Ubr2p-Rad6p complex
chrXV	726947	727036	+	0.956971			Antisens	YOR205C	GEP3	PCG	No	No	NA	0.596612	NA
chrXIV	479860	479949	-	0.956717			Antisens	YNL078W	NIS1	PCG	No	No	NA	0.300941	NA
chrXVI	119967	120056	+	0.956681	YPL228W	CET1	PCG				No	No	0.4	0.655657	RNA 5'-triphosphatase involved in mRNA 5' capping; subunit of the mRNA capping enzyme, which is a heterotetramer composed of a Cet1p homodimer and two molecules of the guanylyltransferase Ceg1p; Cet1p also has a role in regulation of RNA pol II pausing at promoter-proximal sites; interaction between Cet1p and Ceg1p is required for Ceg1p nuclear import; mammalian enzyme is a single bifunctional po…
chrXI	639071	639160	+	0.95665			Antisens	YKR100C	SKG1	PCG	No	No	NA	0.842331	NA
chrIV	1442915	1443004	+	0.956541			Antisens	YDR496C	PUF6	PCG	No	No	NA	0.111849	NA
chrVII	732396	732485	-	0.956517	YGR121C	MEP1	PCG				No	No	0.6	0.795454	Ammonium permease; belongs to a ubiquitous family of cytoplasmic membrane proteins that transport only ammonium (NH4+); expression is under the nitrogen catabolite repression regulation; MEP1 has a paralog, MEP3, that arose from the whole genome duplication
chrVII	599237	599326	+	0.9565	YGR055W	MUP1	PCG				No	No	3	0.412164	High affinity methionine permease; integral membrane protein with 13 putative membrane-spanning regions; also involved in cysteine uptake
chrXII	282313	282402	+	0.956475			Antisens	YLR074C	BUD20	PCG	No	No	NA	0.446805	NA
chrXII	740854	740943	-	0.956196	YLR305C	STT4	PCG				No	No	0.7	0.421496	Phosphatidylinositol-4-kinase; functions in the Pkc1p protein kinase pathway; required for normal vacuole morphology, cell wall integrity, and actin cytoskeleton organization
chrIV	61672	61761	-	0.956087	YDL222C	FMP45	PCG				No	No	2.33	0.710939	Integral membrane protein localized to mitochondria; required for sporulation and maintaining sphingolipid content; similar to SUR7; FMP45 has a paralog, YNL194C, that arose from the whole genome duplication
chrXIII	909861	909950	-	0.955961			Antisens	YMR317W	YMR317W	PCG	No	No	NA	0.885289	NA
chrVII	617677	617766	-	0.955949	YGR063C	SPT4	PCG				No	No	3.8	0.48318	Component of the universally conserved Spt4/5 complex (DSIF complex); the complex has multiple roles in concert with RNA polymerases I and II, including regulation of transcription elongation, RNA processing, quality control, and transcription-coupled DNA repair; Spt4p also localizes to kinetochores and heterochromatin and affects chromosome dynamics and silencing; required for transcription thro…
chrIV	1314137	1314226	-	0.955831			Antisens	YDR421W	ARO80	PCG	No	No	NA	0.985943	NA
chrXIII	301865	301954	-	0.955826	YMR015C	ERG5	PCG				No	No	2.1	0.48119	C-22 sterol desaturase; a cytochrome P450 enzyme that catalyzes the formation of the C-22(23) double bond in the sterol side chain in ergosterol biosynthesis; may be a target of azole antifungal drugs
chrVII	30014	30103	+	0.955703			Antisens	YGL251C	HFM1	PCG	No	No	NA	NA	NA
chrXV	680914	681003	-	0.955681	snR36	SNR36	ncRNA				Yes	Yes	NA	0.658283	H/ACA box small nucleolar RNA (snoRNA); guides pseudouridylation of small subunit (SSU) rRNA at position U1187
chrXV	527358	527447	+	0.955638	YOR109W	INP53	PCG				No	No	0.8	0.422868	Polyphosphatidylinositol phosphatase; dephosphorylates multiple phosphatidylinositol phosphates; involved in trans Golgi network-to-early endosome pathway; hyperosmotic stress causes translocation to actin patches; contains Sac1 and 5-ptase domains; INP53 has a paralog, INP52, that arose from the whole genome duplication
chrVIII	495688	495777	+	0.955613	YHR197W	RIX1	PCG				No	No	1.9	0.126019	Component of the Rix1 complex and possibly pre-replicative complexes; required for processing of ITS2 sequences from 35S pre-rRNA; component of the pre-60S ribosomal particle with the dynein-related AAA-type ATPase Mdn1p; required for pre-replicative complex (pre-RC) formation and maintenance during DNA replication licensing; relocalizes to the cytosol in response to hypoxia; essential gene
chrX	28412	28501	+	0.95555	YJL214W	HXT8	PCG				No	No	0.2	0.737839	Protein of unknown function with similarity to hexose transporters; expression is induced by low levels of glucose and repressed by high levels of glucose
chrXVI	562899	562988	+	0.955541			Antisens	YPR003C	YPR003C	PCG	No	No	NA	0.867655	NA
chrXV	217284	217373	+	0.955534	YOL059W	GPD2	PCG				No	No	1.2	0.310668	NAD-dependent glycerol 3-phosphate dehydrogenase; expression is controlled by an oxygen-independent signaling pathway required to regulate metabolism under anoxic conditions; located in cytosol and mitochondria; constitutively active but is inactivated via phosphorylation by energy-stress responsive kinase SNF1; GPD2 has a paralog, GPD1, that arose from the whole genome duplication
chrXIII	326721	326810	+	0.955369	YMR027W	YMR027W	PCG				No	No	1.1	0.347252	Putative protein of unknown function; green fluorescent protein (GFP)-fusion protein localizes to the nucleus and cytoplasm; YMR027W is not an essential gene
chrXIII	220526	220615	+	0.955287	YML028W	TSA1	PCG				No	No	55	-0.305427	Thioredoxin peroxidase; acts as both a ribosome-associated and free cytoplasmic antioxidant; self-associates to form high-molecular weight chaperone complex under oxidative stress; deletion causes mutator phenotype; protein abundance increases and forms cytoplasmic foci during DNA replication stress; chaperone activity is essential for growth under zinc deficiency; required for telomere length ma…
chrXI	5735	5824	-	0.955188	YKL222C	YKL222C	PCG				No	No	0.2	0.63231	Protein of unknown function; may interact with ribosomes, based on co-purification experiments; similar to transcriptional regulators from the zinc cluster (binuclear cluster) family; null mutant is sensitive to caffeine
chrXV	265168	265257	+	0.955089	YOL033W	MSE1	PCG				No	No	0.4	0.609259	Mitochondrial glutamyl-tRNA synthetase; predicted to be palmitoylated
chrIV	1330762	1330851	+	0.954875	chrIV_1330233_1331028	NA	Intergenic	YDR434W	GPI17	PCG	Yes	Yes	NA	2.14855	NA
chrIII	258071	258160	-	0.954673			Antisens	YCR081W	SRB8	PCG	No	No	NA	0.740752	NA
chrXII	951421	951510	-	0.954619			Antisens	YLR413W	YLR413W	PCG	No	No	NA	-0.314364	NA
chrVIII	249142	249231	-	0.954577	YHR075C	PPE1	PCG				No	No	0.3	0.939818	Protein with carboxyl methyl esterase activity; may have a role in demethylation of the phosphoprotein phosphatase catalytic subunit; also identified as a small subunit mitochondrial ribosomal protein
chrXII	281039	281128	+	0.954494	YLR072W	YLR072W	PCG				No	No	0.6	0.711866	Protein of unknown function; green fluorescent protein (GFP)-fusion protein localizes to the cytoplasm in a punctate pattern; not an esssential gene; YLR072W has a paralog, YFL042C, that arose from the whole genome duplication
chrXIV	471129	471218	-	0.954448	YNL084C	END3	PCG				No	No	1.59	0.585917	EH domain-containing protein involved in endocytosis; actin cytoskeletal organization and cell wall morphogenesis; forms a complex with Sla1p and Pan1p
chrV	193076	193165	+	0.954445	YER019W	ISC1	PCG				No	No	1.1	0.212958	Inositol phosphosphingolipid phospholipase C; mitochondrial membrane localized; hydrolyzes complex sphingolipids to produce ceramide; activates genes required for non-fermentable carbon source metabolism during the diauxic shift; activated by phosphatidylserine, cardiolipin, and phosphatidylglycerol; mediates Na+ and Li+ halotolerance
chrIV	147950	148039	+	0.954405	chrIV_147791_147991	NA	Intergenic	YDL173W	PAR32	PCG	No	No	NA	0.735741	NA
chrIV	126048	126137	-	0.954369			Antisens	YDL186W	YDL186W	PCG	No	No	NA	0.66396	NA
chrVIII	374034	374123	-	0.954343	YHR135C	YCK1	PCG				No	No	2.6	0.319008	Palmitoylated plasma membrane-bound casein kinase I isoform; shares redundant functions with Yck2p in morphogenesis, proper septin assembly, endocytic trafficking, and glucose sensing; stabilized by Sod1p binding in the presence of glucose and oxygen, causing glucose repression of respiratory metabolism; YCK1 has a paralog, YCK2, that arose from the whole genome duplication
chrXIV	168029	168118	-	0.95434	YNL254C	RTC4	PCG				No	No	0.4	0.692296	Protein of unknown function; null mutation suppresses cdc13-1 temperature sensitivity; (GFP)-fusion protein localizes to both the cytoplasm and the nucleus
chrIV	1354503	1354592	+	0.95421	YDR446W	ECM11	PCG				No	No	1.35	1.06773	Meiosis-specific protein; component of the Synaptonemal Complex (SC) along with Gmc2p; required for efficient crossover formation and for the efficient loading of the SC transverse filament protein, Zip1p; is SUMOlytaed in a Gmc2p manner, and SUMOylation is required for its function in meiosis; GFP fusion protein is present in discrete clusters in the nucleus throughout mitosis; may be involved i…
chrXI	375738	375827	-	0.954068			Antisens	YKL033W	TTI1	PCG	No	No	NA	0.593962	NA
chrXV	292592	292681	+	0.954067	YOL017W	ESC8	PCG				No	No	0.2	0.804634	Protein involved in telomeric and mating-type locus silencing; interacts with Sir2p and also interacts with Gal11p, which is a component of the RNA pol II mediator complex; ESC8 has a paralog, IOC3, that arose from the whole genome duplication
chrXV	202622	202711	+	0.954041			Antisens	YOL066C, YOL067C	RIB2, RTG1	PCG	No	No	NA	NA	NA
chrIV	56673	56762	-	0.953927	chrIV_56548_57065	NA	Intergenic	YDL224C	WHI4	PCG	No	No	NA	0.726219	NA
chrXVI	288357	288446	-	0.953869	YPL140C	MKK2	PCG				No	No	0.3	0.74939	MAPKK involved in the protein kinase C signaling pathway; involved in control of cell integrity; upon activation by Bck1p phosphorylates downstream target, Slt2p; functionally redundant with Mkk1p; MKK2 has a paralog, MKK1, that arose from the whole genome duplication
chrXIV	297672	297761	+	0.953683			Antisens	YNL182C	IPI3	PCG	No	No	NA	0.28171	NA
chrX	627801	627890	+	0.953664	YJR107W	YJR107W	PCG				No	No	0.4	0.905184	Putative lipase
chrVIII	109149	109238	+	0.953574	YHR002W	LEU5	PCG				No	No	0.4	0.824249	Mitochondrial carrier protein; involved in the accumulation of CoA in the mitochondrial matrix; homolog of human Graves disease protein; does not encode an isozyme of Leu4p, as first hypothesized
chrVII	733920	734009	-	0.953448			Antisens	YGR122W	YGR122W	PCG	No	No	NA	0.816579	NA
chrXV	237863	237952	-	0.953419	YOL050C	YOL050C	PCG				No	No	1.49	0.54812	Dubious open reading frame; unlikely to encode a functional protein, based on available experimental and comparative sequence data; overlaps verified gene GAL11; deletion confers sensitivity to 4-(N-(S-glutathionylacetyl)amino) phenylarsenoxide (GSAO)
chrXII	846964	847053	+	0.953415	YLR360W	VPS38	PCG				No	No	0.2	0.659165	Part of a Vps34p phosphatidylinositol 3-kinase complex; functions in carboxypeptidase Y (CPY) sorting; binds Vps30p and Vps34p to promote production of phosphatidylinositol 3-phosphate (PtdIns3P) which stimulates kinase activity; required for overflow degradation of misfolded proteins when ERAD is saturated
chrXVI	197224	197313	+	0.953069			Antisens	YPL184C	MRN1	PCG	No	No	NA	0.534035	NA
chrX	98349	98438	-	0.953056			Antisens	YJL172W	CPS1	PCG	No	No	NA	0.366551	NA
chrXV	178717	178806	+	0.95301	YOL081W	IRA2	PCG				No	No	0.9	0.569594	GTPase-activating protein; negatively regulates RAS by converting it from the GTP- to the GDP-bound inactive form, required for reducing cAMP levels under nutrient limiting conditions; similar to human neurofibromin; IRA2 has a paralog, IRA1, that arose from the whole genome duplication
chrX	331405	331494	+	0.952947			Antisens	YJL056C	ZAP1	PCG	No	No	NA	0.59328	NA
chrXVI	417531	417620	-	0.952886			Antisens	YPL074W	YTA6	PCG	No	No	NA	0.891518	NA
chrIV	1116714	1116803	+	0.952825			Antisens	YDR324C	UTP4	PCG	No	No	NA	0.25123	NA
chrXIV	595790	595879	+	0.952672			Antisens	YNL020C	ARK1	PCG	No	No	NA	0.832469	NA
chrV	279351	279440	+	0.952558			Antisens	YER061C	CEM1	PCG	No	No	NA	0.69354	NA
chrXIII	13652	13741	+	0.952532	chrXIII_13376_14341	NA	Intergenic	YML131W	YML131W	PCG	No	No	NA	0.62964	NA
chrXII	720767	720856	+	0.952408			Antisens	YLR293C	GSP1	PCG	No	No	NA	-0.380192	NA
chrXI	39293	39382	+	0.952375	YKL210W	UBA1	PCG				No	No	3.58	-0.244724	Ubiquitin activating enzyme (E1); involved in ubiquitin-mediated protein degradation and essential for viability; protein abundance increases in response to DNA replication stress
chrV	46378	46467	-	0.952324	chrV_45922_46967	NA	Intergenic	YEL057C	YEL057C	PCG	No	No	NA	0.639647	NA
chrVII	624844	624933	-	0.952272	YGR067C	YGR067C	PCG				No	No	1.21	0.275565	Putative protein of unknown function; contains a zinc finger motif similar to that of Adr1p
chrII	173353	173442	+	0.952268	YBL024W	NCL1	PCG				No	No	1.34	-0.0451104	S-adenosyl-L-methionine-dependent tRNA: m5C-methyltransferase; methylates cytosine to m5C at several positions in tRNAs and intron-containing pre-tRNAs; increases proportion of tRNALeu(CAA) with m5C at wobble position in response to hydrogen peroxide, causing selective translation of mRNA from genes enriched in TTG codon; loss of NCL1 confers hypersensitivity to oxidative stress; similar to Nop2p…
chrIX	378389	378478	+	0.95224	YIR012W	SQT1	PCG				No	No	4.2	0.0589427	Protein involved in 60S ribosomal subunit assembly or modification; contains multiple WD repeats; interacts with Qsr1p in a two-hybrid assay; protein abundance increases in response to DNA replication stress
chrVIII	426941	427030	+	0.952201			Antisens	YHR164C	DNA2	PCG	No	No	NA	0.726114	NA
chrVI	129123	129212	+	0.952188	YFL007W	BLM10	PCG				No	No	0.81	0.267	Proteasome activator; binds the core proteasome (CP) and stimulates proteasome-mediated protein degradation by inducing gate opening; required for sequestering CP into proteasome storage granule (PSG) during quiescent phase and for nuclear import of CP in proliferating cells; required for resistance to bleomycin, may be involved in protecting against oxidative damage; similar to mammalian PA200
chrXII	1021922	1022011	+	0.95218			Antisens	YLR442C	SIR3	PCG	No	No	NA	0.590004	NA
chrXVI	532007	532096	-	0.952169			Antisens	YPL012W	RRP12	PCG	No	No	NA	-0.118555	NA
chrII	243822	243911	+	0.952163	YBR003W	COQ1	PCG				No	Yes	0.8	0.619997	Hexaprenyl pyrophosphate synthetase; catalyzes the first step in ubiquinone (coenzyme Q) biosynthesis
chrVI	12424	12513	+	0.952062	chrVI_12460_12728	NA	Intergenic	YFL059W	SNZ3	PCG	No	No	NA	NA	NA
chrXIV	14327	14416	+	0.952062	chrXIV_14364_14631	NA	Intergenic	YNL333W	SNZ2	PCG	No	No	NA	NA	NA
chrIX	337258	337347	-	0.952056	chrIX_337095_339140	NA	Intergenic	YILCdelta5	YILCdelta5	long_terminal_repeat	No	No	NA	0.649025	NA
chrIV	1452810	1452899	+	0.952024	YDR501W	PLM2	PCG				No	No	0.1	0.96457	Putative transcription factor, contains Forkhead Associated domain; found associated with chromatin; target of SBF transcription factor; induced in response to DNA damaging agents and deletion of telomerase; PLM2 has a paralog, TOS4, that arose from the whole genome duplication
chrXIV	585990	586079	+	0.951983	NME1, snR66	NME1, SNR66	ncRNA				Yes	No	NA	NA	NA
chrXVI	130579	130668	+	0.951872	YPL222W	FMP40	PCG				No	No	0.1	1.0016	Putative protein of unknown function; proposed to be involved in responding to environmental stresses; the authentic, non-tagged protein is detected in highly purified mitochondria in high-throughput studies
chrX	447772	447861	-	0.951869			Antisens	YJR005W	APL1	PCG	No	No	NA	0.597607	NA
chrXI	256557	256646	-	0.951757			Antisens	YKL098W	MTC2	PCG	No	No	NA	0.620668	NA
chrIV	1252731	1252820	-	0.951755			Antisens	YDR389W	SAC7	PCG	No	No	NA	0.853058	NA
chrXIII	670051	670140	-	0.95175	YMR204C	INP1	PCG				No	No	0.2	0.715873	Peripheral membrane protein of peroxisomes; involved in peroxisomal inheritance; recruitment to peroxisomes is mediated by interaction with Pex3p at the peroxisomal membrane
chrV	289226	289315	+	0.951742	chrV_288723_290039	NA	Intergenic	YER066W	RRT13	PCG	No	No	NA	0.785726	NA
chrXVI	94810	94899	+	0.951682			Antisens	YPL242C	IQG1	PCG	No	No	NA	0.630942	NA
chrII	740830	740919	+	0.951664	YBR267W	REI1	PCG				No	No	1.29	0.244368	Cytoplasmic pre-60S factor; required for the correct recycling of shuttling factors Alb1, Arx1 and Tif6 at the end of the ribosomal large subunit biogenesis; involved in bud growth in the mitotic signaling network
chrV	459444	459533	+	0.95159			Antisens	YER144C	UBP5	PCG	No	No	NA	0.877968	NA
chrVII	906675	906764	+	0.951574	YGR204W	ADE3	PCG				No	No	3.43	-0.38161	Cytoplasmic trifunctional enzyme C1-tetrahydrofolate synthase; involved in single carbon metabolism and required for biosynthesis of purines, thymidylate, methionine, and histidine; null mutation causes auxotrophy for adenine and histidine
chrXIV	602962	603051	-	0.951411			Antisens	YNL016W	PUB1	PCG	No	No	NA	-0.053618	NA
chrV	157465	157554	-	0.951396			Antisens	YER002W	NOP16	PCG	No	No	NA	0.376753	NA
chrII	560968	561057	-	0.951379			Antisens	YBR160W	CDC28	PCG	No	No	NA	0.700212	NA
chrXV	574505	574594	+	0.951372	YOR132W	VPS17	PCG				No	No	0.7	0.658202	Subunit of the membrane-associated retromer complex; essential for endosome-to-Golgi retrograde protein transport; peripheral membrane protein that assembles onto the membrane with Vps5p to promote vesicle formation; required for recruiting the retromer complex to the endosome membranes
chrI	74768	74857	+	0.951369	YAL037W	YAL037W	PCG				No	No	0.2	0.840851	Putative protein of unknown function; YAL037W has a paralog, YOR342C, that arose from the whole genome duplication
chrV	118758	118847	+	0.951293			Antisens	YEL020C	YEL020C	PCG	No	No	NA	0.614768	NA
chrXVI	762030	762119	-	0.951262			Antisens	YPR117W	YPR117W	PCG	No	No	NA	0.998543	NA
chrIV	806022	806111	+	0.951167	chrIV_804715_806417	NA	Intergenic	YDR171W	HSP42	PCG	No	No	NA	0.518065	NA
chrXV	509450	509539	+	0.951145			Antisens	YOR098C	NUP1	PCG	No	No	NA	0.270434	NA
chrIV	842498	842587	-	0.951118			Antisens	YDR191W	HST4	PCG	No	No	NA	0.935294	NA
chrIV	1010372	1010461	+	0.951108	YDR273W	DON1	PCG				No	No	0.3	0.844334	Meiosis-specific component of the spindle pole body; part of the leading edge protein (LEP) coat, forms a ring-like structure at the leading edge of the prospore membrane during meiosis II; DON1 has a paralog, CUE5, that arose from the whole genome
chrXIII	18200	18289	+	0.951101	YML127W	RSC9	PCG				No	No	2.4	0.507501	Component of the RSC chromatin remodeling complex; DNA-binding protein involved in the synthesis of rRNA and in transcriptional repression and activation of genes regulated by the Target of Rapamycin (TOR) pathway
chrXIV	558150	558239	-	0.951073	YNL037C	IDH1	PCG				No	No	2	0.102837	Subunit of mitochondrial NAD(+)-dependent isocitrate dehydrogenase; complex catalyzes the oxidation of isocitrate to alpha-ketoglutarate in the TCA cycle
chrXV	215665	215754	-	0.950925	YOL060C	MAM3	PCG				No	No	0.7	0.663564	Protein required for normal mitochondrial morphology; has similarity to hemolysins
chrXIV	764529	764618	-	0.950866	chrXIV_762793_765174	NA	Intergenic	YNR069C	BSC5	PCG	No	No	NA	0.704709	NA
chrIV	288550	288639	+	0.950856	YDL095W	PMT1	PCG				No	No	3.9	0.0343386	Protein O-mannosyltransferase of the ER membrane; transfers mannose from dolichyl phosphate-D-mannose to protein serine and threonine residues; 1 of 7 related proteins involved in O-glycosylation which is essential for cell wall rigidity; involved in ER quality control; amino terminus faces cytoplasm, carboxyl terminus faces ER lumen
chrI	13256	13345	+	0.95076			Antisens	YAL064C-A	TDA8	PCG	No	No	NA	0.848918	NA
chrXIV	559707	559796	-	0.950748			Antisens	YNL036W	NCE103	PCG	No	No	NA	1.57121	NA
chrV	29864	29953	-	0.950705	YEL064C	AVT2	PCG				No	No	0.4	0.720297	Putative transporter; member of a family of seven S. cerevisiae genes (AVT1-7) related to vesicular GABA-glycine transporters
chrVII	24128	24217	+	0.950667	YGL253W	HXK2	PCG				No	No	21.48	-0.982568	Hexokinase isoenzyme 2; catalyzes phosphorylation of glucose in the cytosol; predominant hexokinase during growth on glucose; functions in the nucleus to repress expression of HXK1 and GLK1 and to induce expression of its own gene; phosphorylation/dephosphorylation at serine-14 by protein kinase Snf1p and protein phosphatase Glc7p-Reg1p regulates nucleocytoplasmic shuttling of Hxk2p; HXK2 has a p…
chrXIII	600731	600820	+	0.950559			Antisens	YMR169C	ALD3	PCG	No	No	NA	0.876595	NA
chrII	693965	694054	+	0.950517	YBR237W	PRP5	PCG				No	Yes	0.6	0.914291	RNA helicase in the DEAD-box family; necessary for prespliceosome formation, bridges U1 and U2 snRNPs and enables stable U2 snRNP association with intron RNA
chrVIII	287517	287606	-	0.950445	YHR092C	HXT4	PCG				No	No	3.08	0.612273	High-affinity glucose transporter; member of the major facilitator superfamily, expression is induced by low levels of glucose and repressed by high levels of glucose; HXT4 has a paralog, HXT7, that arose from the whole genome duplication
chrXII	65236	65325	-	0.950408	YLL039C	UBI4	PCG				No	No	2.78	1.09298	Ubiquitin; becomes conjugated to proteins, marking them for selective degradation via the ubiquitin-26S proteasome system; essential for the cellular stress response; encoded as a polyubiquitin precursor comprised of 5 head-to-tail repeats; protein abundance increases in response to DNA replication stress
chrXV	156750	156839	+	0.950399			Antisens	YOL087C	DUF1	PCG	No	No	NA	0.805033	NA
chrXIV	680810	680899	-	0.950351	YNR031C	SSK2	PCG				No	No	0.8	0.59927	MAP kinase kinase kinase of HOG1 mitogen-activated signaling pathway; interacts with Ssk1p, leading to autophosphorylation and activation of Ssk2p which phosphorylates Pbs2p; also mediates actin cytoskeleton recovery from osmotic stress; a HOG-independent function of Ssk2p mediates the calcium-sensitive phenotype of the ptp2 msg5 double disruptant; SSK2 has a paralog, SSK22, that arose from the w…
chrII	796399	796488	+	0.950335	YBR295W	PCA1	PCG				No	No	0.3	0.894092	Cadmium transporting P-type ATPase; may also have a role in copper and iron homeostasis; stabilized by Cd binding, which prevents ubiquitination; S288C and other lab strains contain a G970R mutation which eliminates Cd transport function
chrX	138581	138670	-	0.950325			Antisens	YJL149W	DAS1	PCG	No	No	NA	1.00656	NA
chrVII	788304	788393	-	0.950289	chrVII_787985_788835	NA	Intergenic	YGR148C	RPL24B	PCG	No	No	NA	0.693565	NA
chrXI	437664	437753	+	0.950235	YKL002W	DID4	PCG				No	No	2.84	0.698239	Class E Vps protein of the ESCRT-III complex; required for sorting of integral membrane proteins into lumenal vesicles of multivesicular bodies, and for delivery of newly synthesized vacuolar enzymes to the vacuole, involved in endocytosis
chrXV	31796	31885	+	0.950221	chrXV_31806_34456	NA	Intergenic	YOL154W	ZPS1	PCG	No	No	NA	0.650736	NA
chrIV	28085	28174	+	0.950213			Antisens	YDL239C	ADY3	PCG	No	No	NA	0.747058	NA
chrXVI	701333	701422	+	0.950062	YPR080W	TEF1	PCG				No	No	49.7	-0.742919	Translational elongation factor EF-1 alpha; also encoded by TEF2; functions in the binding reaction of aminoacyl-tRNA (AA-tRNA) to ribosomes; may also have a role in tRNA re-export from the nucleus; TEF1 has a paralog, TEF2, that arose from the whole genome duplication
chrI	115076	115165	-	0.950046			Antisens	YAL019W	FUN30	PCG	No	No	NA	0.277967	NA
chrIV	190491	190580	+	0.949958			Antisens	YDL148C	NOP14	PCG	No	No	NA	0.151558	NA
chrXIII	90130	90219	+	0.949924			Antisens	YML091C	RPM2	PCG	No	No	NA	1.03555	NA
chrII	478410	478499	+	0.94972	YBR118W	TEF2	PCG				No	No	57.3	-0.976735	Translational elongation factor EF-1 alpha; also encoded by TEF1; functions in the binding reaction of aminoacyl-tRNA (AA-tRNA) to ribosomes; may also have a role in tRNA re-export from the nucleus; TEF2 has a paralog, TEF1, that arose from the whole genome duplication
chrII	126588	126677	-	0.949713	chrII_126323_126630	NA	Intergenic	YBL047C	EDE1	PCG	No	No	NA	0.523595	NA
chrXIV	32782	32871	+	0.949704	YNL323W	LEM3	PCG				No	No	1	0.533403	Membrane protein of the plasma membrane and ER; interacts specifically in vivo with the phospholipid translocase (flippase) Dnf1p; involved in translocation of phospholipids and alkylphosphocholine drugs across the plasma membrane
chrXIII	431807	431896	-	0.949636	YMR082C	YMR082C	PCG				No	No	3.17	0.47316	Dubious open reading frame; unlikely to encode a functional protein, based on available experimental and comparative sequence data
chrIV	987095	987184	-	0.949604	YDRCdelta21	YDRCdelta21	long_terminal_repeat				No	No	NA	NA	Ty1 LTR
chrXIV	159633	159722	+	0.949538			Antisens	YNL258C	DSL1	PCG	No	No	NA	0.521588	NA
chrXV	630106	630195	+	0.949517			Antisens	YOR156C	NFI1	PCG	No	No	NA	0.641434	NA
chrXIII	353039	353128	-	0.949428			Antisens	YMR042W	ARG80	PCG	No	No	NA	0.757828	NA
chrIV	1519886	1519975	-	0.949333	YDR541C	YDR541C	PCG				No	No	0.2	0.775403	Putative dihydrokaempferol 4-reductase
chrVII	571392	571481	+	0.949274	chrVII_569277_574172	NA	Intergenic	YGR039W	YGR039W	PCG	No	No	NA	NA	NA
chrXIV	564684	564773	+	0.949274	chrXIV_562567_567461	NA	Intergenic	YNLWtau2	YNLWtau2	long_terminal_repeat	No	No	NA	0.0601966	NA
chrXII	795078	795167	-	0.949212	snR57	SNR57	ncRNA				Yes	Yes	NA	2.6215	C/D box small nucleolar RNA (snoRNA); guides 2'-O-methylation of small subunit (SSU) rRNA at position G1572
chrXV	1043422	1043511	+	0.949177	YOR376W	YOR376W	PCG				No	No	1.49	0.315052	Dubious open reading frame; unlikely to encode a functional protein, based on available experimental and comparative sequence data; YOR376W is not an essential gene
chrIV	1504219	1504308	+	0.949132			Antisens	YDR534C	FIT1	PCG	No	No	NA	1.20505	NA
chrVII	807485	807574	+	0.949107	YGR160W	YGR160W	PCG				No	No	0.2	-0.179869	Dubious open reading frame; unlikely to encode a functional protein, based on available experimental and comparative sequence data
chrV	145910	145999	+	0.94908			Antisens	YEL005C	VAB2	PCG	No	No	NA	0.73939	NA
chrII	782607	782696	-	0.949002			Antisens	YBR290W	BSD2	PCG	No	No	NA	0.981238	NA
chrIV	421418	421507	+	0.948879			Antisens	YDL019C	OSH2	PCG	No	No	NA	0.668444	NA
chrIX	150660	150749	+	0.948831	YIL113W	SDP1	PCG				No	No	1.21	0.910037	Stress-inducible dual-specificity MAP kinase phosphatase; negatively regulates Slt2p MAP kinase by direct dephosphorylation, diffuse localization under normal conditions shifts to punctate localization after heat shock; SDP1 has a paralog, MSG5, that arose from the whole genome duplication
chrII	163553	163642	-	0.948774	YBL030C	PET9	PCG				No	No	15.95	0.0609256	Major ADP/ATP carrier of the mitochondrial inner membrane; exchanges cytosolic ADP for mitochondrially synthesized ATP; also imports heme and ATP; phosphorylated; required for viability in many lab strains that carry a sal1 mutation; PET9 has a paralog, AAC3, that arose from the whole genome duplication
chrXI	483483	483572	-	0.94874			Antisens	YKR023W	YKR023W	PCG	No	No	NA	0.938911	NA
chrIV	1374208	1374297	+	0.948685	YDR457W	TOM1	PCG				No	No	1.47	0.393412	E3 ubiquitin ligase of the hect-domain class; has a role in mRNA export from the nucleus and may regulate transcriptional coactivators; involved in degradation of excess histones; interacts with Dia2p and is required for Dia2p degradation; required to target Cdc6p for ubiquitin-mediated destruction during G1 phase
chrIII	154000	154089	-	0.948605	YCR020C	PET18	PCG				No	No	0.3	0.795273	Protein of unknown function; has weak similarity to proteins involved in thiamin metabolism; expression is induced in the absence of thiamin
chrIV	494908	494997	+	0.948517			Antisens	YDR027C	VPS54	PCG	No	No	NA	0.679423	NA
chrVIII	80670	80759	-	0.948409	YHL011C	PRS3	PCG				No	No	2.5	0.156534	5-phospho-ribosyl-1(alpha)-pyrophosphate synthetase; synthesizes PRPP, which is required for nucleotide, histidine, and tryptophan biosynthesis; one of five related enzymes, which are active as heteromultimeric complexes
chrIV	1219832	1219921	-	0.948404			Antisens	YDR371W	CTS2	PCG	No	No	NA	0.822246	NA
chrII	383556	383645	-	0.948332			Antisens	YBR073W	RDH54	PCG	No	No	NA	0.717533	NA
chrXI	219086	219175	-	0.948179	YKLCdelta4	YKLCdelta4	long_terminal_repeat				No	No	NA	NA	Ty1 LTR
chrXVI	280289	280378	+	0.948152	YPL144W	POC4	PCG				No	No	NA	1.13888	Component of a heterodimeric Poc4p-Irc25p chaperone; involved in assembly of alpha subunits into the 20S proteasome; may regulate formation of proteasome isoforms with alternative subunits under different conditions
chrVII	85991	86080	+	0.948148	YGL216W	KIP3	PCG				No	No	0.6	0.740107	Kinesin-related antiparallel sliding motor protein involved in mitotic spindle positioning; sliding activity promotes bipolar spindle assembly and maintenance of genome stability; also inhibits spindle elongation and promotes spindle disassembly in late anaphase
chrV	144561	144650	+	0.948012	YEL006W	YEA6	PCG				No	No	0.91	0.484475	Putative mitochondrial NAD+ transporter; member of the mitochondrial carrier subfamily (see also YIA6); has putative human ortholog; YEA6 has a paralog, YIA6, that arose from the whole genome duplication
chrXV	724449	724538	-	0.947884			Antisens	YOR204W	DED1	PCG	No	No	NA	-0.741522	NA
chrVII	118987	119076	-	0.947846	YGL201C	MCM6	PCG				No	No	0.4	0.500389	Protein involved in DNA replication; component of the Mcm2-7 hexameric helicase complex that binds chromatin as a part of the pre-replicative complex; forms a subcomplex with Mcm4p and Mcm7p
chrXV	128064	128153	-	0.947841	chrXV_128121_129036	NA	Intergenic	YOL101C	IZH4	PCG	No	No	NA	0.646469	NA
chrXV	735900	735989	+	0.947811	YOR208W	PTP2	PCG				No	No	0.8	1.36722	Phosphotyrosine-specific protein phosphatase; involved in the inactivation of mitogen-activated protein kinase (MAPK) during osmolarity sensing; dephosporylates Hog1p MAPK and regulates its localization; localized to the nucleus
chrXII	20270	20359	-	0.94781	chrXII_19908_20937	NA	Intergenic	YLL060C	GTT2	PCG	No	No	NA	0.785602	NA
chrXI	125289	125378	+	0.947788	YKL173W	SNU114	PCG				No	No	0.6	0.698337	GTPase component of U5 snRNP involved in mRNA splicing via spliceosome; binds directly to U5 snRNA; proposed to be involved in conformational changes of the spliceosome; similarity to ribosomal translocation factor EF-2
chrIV	301570	301659	-	0.947722	YDL086C-A	YDL086C-A	PCG				No	No	NA	0.29878	Dubious open reading frame; unlikely to encode a functional protein, based on available experimental and comparative sequence data; overlaps uncharacterized ORF YDL086W; identified by gene-trapping, microarray expression analysis, and genome-wide homology searching
chrIV	1445834	1445923	-	0.947598	YDR498C	SEC20	PCG				No	No	1	0.826019	Membrane glycoprotein v-SNARE; involved in retrograde transport from the Golgi to the endoplasmic reticulum (ER); required for N- and O-glycosylation in the Golgi but not in the ER; interacts with the Dsl1p complex through Tip20p
chrVII	831618	831707	+	0.947577	YGR166W	TRS65	PCG				No	No	0.4	0.915992	Component of transport protein particle (TRAPP) complex II; TRAPPII is a multimeric guanine nucleotide-exchange factor for the GTPase Ypt1p, regulating intra-Golgi and endosome-Golgi traffic; role in cell wall beta-glucan biosynthesis and the stress response
chrIV	867851	867940	+	0.947528	chrIV_867720_868020	NA	Intergenic	YDR208W	MSS4	PCG	No	No	NA	0.113027	NA
chrII	652511	652600	-	0.947524			Antisens	YBR214W	SDS24	PCG	No	No	NA	1.03281	NA
chrVII	734206	734295	-	0.947522			Antisens	YGR122W	YGR122W	PCG	No	No	NA	0.816579	NA
chrXIII	241895	241984	+	0.947389			Antisens	YML015C	TAF11	PCG	No	No	NA	0.559297	NA
chrIII	265579	265668	-	0.947335			Antisens	YCR088W	ABP1	PCG	No	No	NA	0.00695863	NA
chrXI	380502	380591	+	0.94732			Antisens	YKL032C	IXR1	PCG	No	No	NA	0.500705	NA
chrXVI	201586	201675	+	0.947299			Antisens	YPL183C	RTT10	PCG	No	No	NA	0.325637	NA
chrXI	653738	653827	+	0.947286	YKR103W	NFT1	PCG				No	No	0.1	0.789206	Putative transporter of the MRP subfamily; adjacent ORFs YKR103W and YKR104W are merged in different strain backgrounds; MRP stands for multidrug resistance-associated protein
chrIV	1138944	1139033	+	0.94724	YDR334W	SWR1	PCG				No	No	0.4	0.625384	Swi2/Snf2-related ATPase; structural component of the SWR1 complex, which exchanges histone variant H2AZ (Htz1p) for chromatin-bound histone H2A; relocalizes to the cytosol in response to hypoxia
chrXV	283308	283397	-	0.947195	YOL021C	DIS3	PCG				No	No	1.59	0.367943	Exosome core complex catalytic subunit; possesses both endonuclease and 3'-5' exonuclease activity; involved in 3'-5' RNA processing and degradation in both the nucleus and the cytoplasm; has similarity to E. coli RNase R and to human DIS3; mutations in Dis3p corresponding to human mutations implicated in multiple myeloma cause phenotypes suggesting impaired exosome function; protein abundance in…
chrXII	267097	267186	-	0.947189			Antisens	YLR066W	SPC3	PCG	No	No	NA	0.471288	NA
chrXIV	229961	230050	-	0.947187	snR19	SNR19	ncRNA				Yes	Yes	NA	0.167156	U1 spliceosomal RNA (U1 snRNA); snRNA U1 homolog
chrXIV	593789	593878	-	0.947162			Antisens	YNL021W	HDA1	PCG	No	No	NA	0.516363	NA
chrX	508506	508595	+	0.947128	YJR040W	GEF1	PCG				No	No	0.3	0.50653	Voltage-gated chloride channel; localized to the golgi, the endosomal system, and plasma membrane; involved in cation homeostasis; highly homologous to vertebrate voltage-gated chloride channels; modulates TBSV model (+) RNA virus replication by regulating copper metabolism
chrVII	965376	965465	+	0.947113			Antisens	YGR237C	YGR237C	PCG	No	No	NA	0.862067	NA
chrXIII	496062	496151	+	0.947091	YMR113W	FOL3	PCG				No	No	0.9	0.636601	Dihydrofolate synthetase, involved in folic acid biosynthesis; catalyzes conversion of dihydropteroate to dihydrofolate in folate coenzyme biosynthesis; FOL3 has a paralog, RMA1, that arose from the whole genome duplication
chrIX	385081	385170	-	0.94703			Antisens	YIR018W	YAP5	PCG	No	No	NA	0.997604	NA
chrIV	592518	592607	-	0.946999			Antisens	YDR073W	SNF11	PCG	No	No	NA	0.974548	NA
chrIX	191963	192052	+	0.946956			Antisens	YIL091C	UTP25	PCG	No	No	NA	0.315211	NA
chrXV	872537	872626	-	0.946817			Antisens	YOR296W	YOR296W	PCG	No	No	NA	0.723562	NA
chrV	40513	40602	+	0.946784			Antisens	YEL060C	PRB1	PCG	No	No	NA	1.58733	NA
chrIV	704843	704932	-	0.946724			Antisens	YDR127W	ARO1	PCG	No	No	NA	-0.326997	NA
chrXV	130759	130848	-	0.946723			Antisens	YOL100W	PKH2	PCG	No	No	NA	0.782752	NA
chrXIV	428306	428395	-	0.946708			Antisens	YNL103W	MET4	PCG	No	No	NA	0.766504	NA
chrXVI	482808	482897	-	0.946704			Antisens	YPL036W	PMA2	PCG	No	No	NA	0.44708	NA
chrIV	994979	995068	-	0.946562	YDR263C	DIN7	PCG				No	No	0.1	0.717209	Mitochondrial nuclease functioning in DNA repair and replication; modulates the stability of the mitochondrial genome, induced by exposure to mutagens, also induced during meiosis at a time nearly coincident with commitment to recombination; DIN7 has a paralog, EXO1, that arose from the whole genome duplication
chrIV	600992	601081	-	0.946522			Antisens	YDR077W	SED1	PCG	No	No	NA	0.245608	NA
chrIV	600950	601039	-	0.946499			Antisens	YDR077W	SED1	PCG	No	No	NA	0.245608	NA
chrV	524385	524474	-	0.946475			Antisens	YER169W	RPH1	PCG	No	No	NA	0.633955	NA
chrVIII	525636	525725	-	0.946451			Antisens	YHR211W	FLO5	PCG	No	No	NA	0.890178	NA
chrXV	187340	187429	+	0.946406	YOL076W	MDM20	PCG				No	No	0.3	0.445736	Non-catalytic subunit of the NatB N-terminal acetyltransferase; NatB catalyzes N-acetylation of proteins with specific N-terminal sequences; involved in mitochondrial inheritance and actin assembly
chrXIII	369476	369565	+	0.946335			Antisens	YMR049C	ERB1	PCG	No	No	NA	-0.0145295	NA
chrXIII	594444	594533	+	0.946203			Antisens	YMR166C	YMR166C	PCG	No	No	NA	0.567983	NA
chrV	50347	50436	+	0.946182			Antisens	YEL055C	POL5	PCG	No	No	NA	-0.00889664	NA
chrVII	712861	712950	+	0.946148			Antisens	YGRCdelta20	YGRCdelta20	long_terminal_repeat	No	No	NA	NA	NA
chrX	696138	696227	+	0.946135	YJR141W	YJR141W	PCG				No	No	0.7	0.582447	Essential protein of unknown function
chrXII	142516	142605	+	0.946001	YLL004W	ORC3	PCG				No	No	1	0.676962	Subunit of the origin recognition complex (ORC); ORC directs DNA replication by binding to replication origins and is also involved in transcriptional silencing
chrXI	132679	132768	-	0.945936	YKL168C	KKQ8	PCG				No	No	0.7	0.748893	Putative serine/threonine protein kinase with unknown cellular role; KKQ8 has a paralog, HAL5, that arose from the whole genome duplication
chrX	639858	639947	-	0.945878			Antisens	YJR115W	YJR115W	PCG	No	No	NA	-0.136393	NA
chrIV	502463	502552	-	0.945861	YDR030C	RAD28	PCG				No	No	0.3	0.85444	Protein involved in DNA repair; related to the human CSA protein that is involved in transcription-coupled repair nucleotide excision repair
chrIX	412647	412736	+	0.945832			Antisens	YIR030C	DCG1	PCG	No	No	NA	0.689768	NA
chrII	730771	730860	+	0.945732	YBR259W	YBR259W	PCG				No	No	0.3	0.793037	Protein of unknown function; YBR259W is not an essential gene; forms cytoplasmic foci upon DNA replication stress
chrXVI	793480	793569	-	0.945706	YPR130C	YPR130C	PCG				No	No	0.1	0.29461	Dubious open reading frame; unlikely to encode a functional protein, based on available experimental and comparative sequence data
chrXV	859067	859156	+	0.945702			Antisens	YOR290C	SNF2	PCG	No	No	NA	0.400363	NA
chrXVI	476333	476422	+	0.945671			Antisens	YPL040C	ISM1	PCG	No	No	NA	0.637181	NA
chrIV	643977	644066	-	0.945636	YDR098C	GRX3	PCG				No	No	1.73	0.424076	Glutathione-dependent oxidoreductase; hydroperoxide and superoxide-radical responsive; monothiol glutaredoxin subfamily member along with Grx4p and Grx5p; protects cells from oxidative damage; with Grx4p, binds to Aft1p in iron-replete conditions, promoting its dissociation from promoters; evidence exists indicating that the translation start site is not Met1 as currently annotated, but rather Me…
chrXVI	314512	314601	+	0.945628	YPL125W	KAP120	PCG				No	No	0.7	0.446725	Karyopherin responsible for the nuclear import of Rfp1p; Rfp1p is a ribosome maturation factor
chrXIII	790494	790583	+	0.945622			Antisens	YMR261C	TPS3	PCG	No	No	NA	0.469511	NA
chrVII	350023	350112	+	0.945593	YGL085W	LCL3	PCG				No	No	0.6	0.631171	Putative protein of unknown function; mutant has long chronological lifespan; has homology to Staphylococcus aureus nuclease; GFP-fusion protein localizes to mitochondria; is induced in response to the DNA-damaging agent MMS
chrXV	753206	753295	+	0.945563			Antisens	YOR219C	STE13	PCG	No	No	NA	0.884693	NA
chrXI	598252	598341	+	0.945542			Antisens	YKR084C	HBS1	PCG	No	No	NA	0.457245	NA
chrXIV	494728	494817	+	0.945542	NA	NA	Intergenic, Other	YNL070W	TOM7	PCG	No	No	NA	NA	NA
chrIV	58575	58664	+	0.945528			Antisens	YDL223C	HBT1	PCG	No	No	NA	1.24796	NA
chrXIV	186061	186150	+	0.945458	YNL246W	VPS75	PCG				No	No	0.9	0.398003	NAP family histone chaperone; binds to histones and Rtt109p, stimulating histone acetyltransferase activity; possesses nucleosome assembly activity in vitro; proposed role in vacuolar protein sorting and in double-strand break repair; protein abundance increases in response to DNA replication stress; relocalizes to the cytosol in response to hypoxia
chrXV	654083	654172	+	0.945396	YOR172W	YRM1	PCG				No	No	0.3	0.783717	Zinc finger transcription factor involved in multidrug resistance; Zn(2)-Cys(6) zinc finger transcription factor; activates genes involved in multidrug resistance; paralog of Yrr1p, acting on an overlapping set of target genes
chrIII	42067	42156	-	0.94539			Antisens	YCL048W	SPS22	PCG	No	No	NA	0.755281	NA
chrX	531450	531539	+	0.945224	YJR051W	OSM1	PCG				No	No	0.4	0.378133	Fumarate reductase, catalyzes the reduction of fumarate to succinate; required for the reoxidation of intracellular NADH under anaerobic conditions; mutations cause osmotic sensitivity; OSM1 has a paralog, FRD1, that arose from the whole genome duplication
chrIV	407976	408065	+	0.945167	chrIV_407404_408247	NA	Intergenic	tA(AGC)D	tA(AGC)D	ncRNA	No	No	NA	0.536112	NA
chrX	144280	144369	-	0.945165			Antisens	YJL146W	IDS2	PCG	No	No	NA	0.759383	NA
chrIV	1495073	1495162	-	0.945145			Antisens	YDR528W	HLR1	PCG	No	No	NA	1.03402	NA
chrXVI	369687	369776	+	0.945141			Antisens	YPL094C	SEC62	PCG	No	No	NA	0.367267	NA
chrIX	377069	377158	-	0.94511	YIR011C	STS1	PCG				No	No	2.14	0.612294	Protein required for localizing proteasomes to the nucleus; interacts with the karyopherin Srp1p; involved in ubiquitin-mediated protein degradation
chrX	435523	435612	-	0.945104			Antisens	YJL001W	PRE3	PCG	No	No	NA	0.387101	NA
chrII	778703	778792	-	0.945076	YBR288C	APM3	PCG				No	No	1.18	0.412249	Mu3-like subunit of the clathrin associated protein complex (AP-3); functions in transport of alkaline phosphatase to the vacuole via the alternate pathway
chrXV	957830	957919	+	0.945022	YOR338W	YOR338W	PCG				No	No	0.8	0.727201	Putative protein of unknown function; YOR338W transcription is regulated by Azf1p and its transcript is a specific target of the G protein effector Scp160p; identified as being required for sporulation in a high-throughput mutant screen; YOR338W has a paralog, FUN19, that arose from the whole genome duplication
chrVIII	258793	258882	-	0.945002	YHR079C	IRE1	PCG				No	No	0.3	0.657554	Serine-threonine kinase and endoribonuclease; transmembrane protein that mediates the unfolded protein response (UPR) by regulating Hac1p synthesis through HAC1 mRNA splicing; role in homeostatic adaptation to ER stress; Kar2p binds inactive Ire1p and releases from it upon ER stress
chrIX	255634	255723	+	0.944996	YIL053W	GPP1	PCG				No	Yes	21.68	-0.708307	Constitutively expressed DL-glycerol-3-phosphate phosphatase; also known as glycerol-1-phosphatase; involved in glycerol biosynthesis, induced in response to both anaerobic and osmotic stress; GPP1 has a paralog, GPP2, that arose from the whole genome duplication
chrXIII	21912	22001	+	0.944974			Antisens	YML124C	TUB3	PCG	No	No	NA	NA	NA
chrXV	69808	69897	+	0.944957			Antisens	YOL135C	MED7	PCG	No	No	NA	0.674764	NA
chrIV	954132	954221	+	0.944921	YDR246W	TRS23	PCG				No	No	0.4	0.823502	Core component of transport protein particle (TRAPP) complexes I-III; TRAPP complexes are related multimeric guanine nucleotide-exchange factor for the GTPase Ypt1p, regulating ER-Golgi traffic (TRAPPI), intra-Golgi traffic (TRAPPII), endosome-Golgi traffic (TRAPPII and III) and autophagy (TRAPPIII); human homolog is TRAPPC4
chrI	130206	130295	-	0.944797			Antisens	YAL013W	DEP1	PCG	No	No	NA	0.431219	NA
chrXVI	140595	140684	+	0.944786			Antisens	YPL217C	BMS1	PCG	No	No	NA	0.188187	NA
chrXII	1059380	1059469	+	0.94468	chrXII_1058717_1059554	NA	Intergenic	YLR459W	GAB1	PCG	No	No	NA	0.709208	NA
chrIV	63981	64070	+	0.944672			Antisens	YDL220C	CDC13	PCG	No	No	NA	0.357347	NA
chrXV	1035651	1035740	+	0.94465			Antisens	YOR372C	NDD1	PCG	No	No	NA	0.653334	NA
chrIX	326420	326509	-	0.944588			Antisens	YIL014W	MNT3	PCG	No	No	NA	0.719464	NA
chrXI	117910	117999	-	0.944584	YKL176C	LST4	PCG				No	No	1.1	0.765264	Protein possibly involved in a post-Golgi secretory pathway; required for the transport of nitrogen-regulated amino acid permease Gap1p from the Golgi to the cell surface
chrX	714135	714224	+	0.944583			Antisens	YJR151C	DAN4	PCG	No	No	NA	1.1632	NA
chrIX	259195	259284	-	0.94453			Antisens	YIL050W	PCL7	PCG	No	No	NA	0.506055	NA
chrX	347689	347778	+	0.944523			Antisens	YJL048C	UBX6	PCG	No	No	NA	0.962919	NA
chrXVI	825489	825578	+	0.944368			Antisens	YPR147C, YPR146C	YPR147C, YPR146C	PCG	No	No	NA	NA	NA
chrX	183660	183749	+	0.944344			Antisens	YJL127C	SPT10	PCG	No	No	NA	0.655074	NA
chrXIII	173116	173205	-	0.944322			Antisens	YML050W	AIM32	PCG	No	No	NA	0.764427	NA
chrIX	275606	275695	+	0.944245			Antisens	YIL042C	PKP1	PCG	No	No	NA	0.764576	NA
chrXII	260118	260207	-	0.944216	YLR059C	REX2	PCG				No	No	0.7	0.488604	3'-5' RNA exonuclease; involved in 3'-end processing of U4 and U5 snRNAs, 5S and 5.8S rRNAs, and RNase P and RNase MRP RNA; localized to mitochondria and null suppresses escape of mtDNA to nucleus in yme1 yme2 mutants; RNase D exonuclease
chrXII	983192	983281	-	0.944215			Antisens	YLR425W	TUS1	PCG	No	No	NA	0.839978	NA
chrIX	417060	417149	+	0.944172	YIR033W	MGA2	PCG				No	Yes	0.2	0.317652	ER membrane protein involved in regulation of OLE1 transcription; inactive ER form dimerizes and one subunit is then activated by ubiquitin/proteasome-dependent processing followed by nuclear targeting; MGA2 has a paralog, SPT23, that arose from the whole genome duplication
chrXVI	386915	387004	-	0.944146			Antisens	YPL085W	SEC16	PCG	No	No	NA	0.200726	NA
chrXIV	59345	59434	+	0.944082			Antisens	YNL305C	BXI1	PCG	No	No	NA	0.952653	NA
chrXII	123799	123888	+	0.944061			Antisens	YLL013C	PUF3	PCG	No	No	NA	0.153929	NA
chrXII	361740	361829	-	0.94406	YLR106C	MDN1	PCG				No	Yes	1.23	0.285901	Huge dynein-related AAA-type ATPase (midasin); forms extended pre-60S particle with the Rix1 complex (Rix1p-Ipi1p-Ipi3p); acts in removal of ribosomal biogenesis factors at successive steps of pre-60S assembly and export from nucleus
chrXIII	83439	83528	+	0.944047	YML093W	UTP14	PCG				No	No	1.51	0.282282	Subunit of U3-containing Small Subunit (SSU) processome complex; involved in production of 18S rRNA and assembly of small ribosomal subunit
chrIX	224760	224849	-	0.944024	YIL073C	SPO22	PCG				No	No	0.1	0.632062	Meiosis-specific protein essential for chromosome synapsis; involved in completion of nuclear divisions during meiosis; induced early in meiosis
chrV	556951	557040	+	0.944008			Antisens	YER184C	YER184C	PCG	No	No	NA	1.0277	NA
chrV	220391	220480	-	0.943986	YER033C	ZRG8	PCG				No	No	1.21	0.899649	Protein of unknown function; authentic, non-tagged protein is detected in highly purified mitochondria in high-throughput studies; GFP-fusion protein is localized to the cytoplasm; transcription induced under conditions of zinc deficiency
chrV	424244	424333	-	0.943965			Antisens	YER131W	RPS26B	PCG	No	No	NA	-0.603749	NA
chrI	22584	22673	-	0.94394	YAL063C-A	YAL063C-A	PCG				No	No	NA	0.548606	Putative protein of unknown function; identified by expression profiling and mass spectrometry
chrXII	949008	949097	-	0.943809			Antisens	YLR412W	BER1	PCG	No	No	NA	0.512043	NA
chrXII	589453	589542	+	0.943781	YLR226W	BUR2	PCG				No	No	0.91	0.6316	Cyclin for the Sgv1p (Bur1p) protein kinase; Sgv1p and Bur2p comprise a CDK-cyclin complex involved in transcriptional regulation through its phosphorylation of the carboxy-terminal domain of the largest subunit of RNA polymerase II
chrV	296939	297028	-	0.94369			Antisens	YER069W	ARG5,6	PCG	No	No	NA	0.701553	NA
chrIV	222908	222997	+	0.943657	YDL133W	SRF1	PCG				No	No	1.24	0.783533	Regulator of phospholipase D (Spo14p); interacts with Spo14p and regulates its catalytic activity; capable of buffering the toxicity of C16:0 platelet activating factor, a lipid that accumulates intraneuronally in Alzheimer's patients
chrIX	44400	44489	-	0.943576			Antisens	YIL159W	BNR1	PCG	No	No	NA	0.715756	NA
chrXII	336931	337020	+	0.943566			Antisens	YLR097C	HRT3	PCG	No	No	NA	0.834599	NA
chrVII	937686	937775	+	0.94355			Antisens	YGR221C	TOS2	PCG	No	No	NA	1.12184	NA
chrVI	224347	224436	-	0.94352	YFR033C	QCR6	PCG				No	No	6.11	1.04978	Subunit 6 of the ubiquinol cytochrome-c reductase complex; the complex, also known as the cytochrome bc(1) complex or Complex III, is a component of the mitochondrial inner membrane electron transport chain; highly acidic protein; required for maturation of cytochrome c1; may be loosely associated with the complex since it is easily released into the intermembrane space
chrXVI	819194	819283	-	0.94338			Antisens	YPR143W	RRP15	PCG	No	No	NA	0.588106	NA
chrXV	405158	405247	-	0.943307	YOR038C	HIR2	PCG				No	No	0.4	0.572668	Subunit of HIR nucleosome assembly complex; involved in regulation of histone gene transcription; recruits Swi-Snf complexes to histone gene promoters; promotes heterochromatic gene silencing with Asf1p; relocalizes to the cytosol in response to hypoxia
chrXV	9605	9694	+	0.943262	YOL163W	YOL163W	PCG				No	No	1.37	0.792462	Putative protein of unknown function; member of the Dal5p subfamily of the major facilitator family
chrIX	365522	365611	-	0.943258	YIR006C	PAN1	PCG				No	No	1.58	0.365476	Part of actin cytoskeleton-regulatory complex Pan1p-Sla1p-End3p; associates with actin patches on cell cortex; promotes protein-protein interactions essential for endocytosis; binds to and activates Arp2/3 complex in vitro; phosphorylation of Thr-1225 is regulated by MAPK Hog1p in response to osmotic stress; previously thought to be a subunit of poly(A) ribonuclease
chrIV	1299897	1299986	+	0.943238	YDR416W	SYF1	PCG				No	No	0.4	0.658048	Member of the NineTeen Complex (NTC); that contains Prp19p and stabilizes U6 snRNA in catalytic forms of the spliceosome containing U2, U5, and U6 snRNAs; null mutant has splicing defect and arrests in G2/M; relocalizes to the cytosol in response to hypoxia; homologs in human and C. elegans
chrII	70807	70896	-	0.943221	YBL082C	ALG3	PCG				No	No	0.6	0.378099	Dolichol-P-Man dependent alpha(1-3) mannosyltransferase; involved in the synthesis of dolichol-linked oligosaccharide donor for N-linked glycosylation of proteins
chrIV	848788	848877	-	0.943201			Antisens	YDR195W	REF2	PCG	No	No	NA	0.567571	NA
chrXVI	903606	903695	-	0.943121			Antisens	YPR184W	GDB1	PCG	No	No	NA	0.933297	NA
chrXII	833653	833742	-	0.94306			Antisens	YLR352W	YLR352W	PCG	No	No	NA	0.7425	NA
chrVIII	432494	432583	-	0.94299	YHR165C	PRP8	PCG				No	No	1.23	0.527146	Component of U4/U6-U5 snRNP complex; involved in second catalytic step of splicing; participates in spliceosomal assembly through its interaction with U1 snRNA; mutations of human Prp8 cause retinitis pigmentosa
chrXVI	122068	122157	-	0.942983			Antisens	YPL226W	NEW1	PCG	No	No	NA	-0.262869	NA
chrIII	136482	136571	+	0.942971			Antisens	YCR011C	ADP1	PCG	No	No	NA	0.767521	NA
chrXVI	763971	764060	+	0.942968	YPR117W	YPR117W	PCG				No	No	0.3	0.998543	Putative protein of unknown function
chrX	325501	325590	+	0.942961	YJL059W	YHC3	PCG				No	No	1.31	0.681776	Protein required for the ATP-dependent transport of arginine; vacuolar membrane protein; involved in the ATP-dependent transport of arginine into the vacuole and possibly in balancing ion homeostasis; homolog of human CLN3 involved in Batten disease (juvenile onset neuronal ceroid lipofuscinosis)
chrXVI	779016	779105	-	0.942951			Antisens	YPR121W	THI22	PCG	No	No	NA	0.878591	NA
chrVI	62130	62219	+	0.942944	YFL036W	RPO41	PCG				No	Yes	0.8	0.341768	Mitochondrial RNA polymerase; single subunit enzyme similar to those of T3 and T7 bacteriophages; requires a specificity subunit encoded by MTF1 for promoter recognition; Mtf1p interacts with and stabilizes the Rpo41p-promoter complex, enhancing DNA bending and melting to facilitate pre-initiation open complex formation
chrXV	28825	28914	+	0.942818			Antisens	YOL155C	HPF1	PCG	No	No	NA	0.363019	NA
chrIX	23071	23160	+	0.942818			Antisens	YIL169C	YIL169C	PCG	No	No	NA	0.184309	NA
chrVII	385746	385835	+	0.942816	YGL062W	PYC1	PCG				No	No	1.39	0.537756	Pyruvate carboxylase isoform; cytoplasmic enzyme that converts pyruvate to oxaloacetate; differentially regulated than isoform Pyc2p; mutations in the human homolog are associated with lactic acidosis; PYC1 has a paralog, PYC2, that arose from the whole genome duplication
chrVIII	183241	183330	+	0.942814	YHR037W	PUT2	PCG				No	No	1.65	0.931948	Delta-1-pyrroline-5-carboxylate dehydrogenase; nuclear-encoded mitochondrial protein involved in utilization of proline as sole nitrogen source; deficiency of the human homolog causes HPII, an autosomal recessive inborn error of metabolism
chrXI	102145	102234	+	0.942805	YKL182W	FAS1	PCG				No	No	7.52	-0.586712	Beta subunit of fatty acid synthetase; complex catalyzes the synthesis of long-chain saturated fatty acids; contains acetyltransacylase, dehydratase, enoyl reductase, malonyl transacylase, and palmitoyl transacylase activities
chrXI	217306	217395	-	0.942771			Antisens	YKL120W	OAC1	PCG	No	No	NA	0.0586982	NA
chrII	109471	109560	+	0.942764	YBL060W	YEL1	PCG				No	No	0.2	0.778196	Guanine nucleotide exchange factor specific for Arf3p; localized to the bud neck and tip; required for localization of Arf3p to the bud neck and tip
chrVII	1037859	1037948	+	0.942637			Antisens	YGR272C, YGR271C-A	YGR272C, EFG1	PCG	No	No	NA	NA	NA
chrXV	33309	33398	-	0.942626	chrXV_31806_34456	NA	Intergenic	YOL155C	HPF1	PCG	No	No	NA	0.650736	NA
chrXI	452540	452629	+	0.942588	YKR008W	RSC4	PCG				No	No	0.6	0.501156	Component of the RSC chromatin remodeling complex; found in close proximity to nucleosomal DNA; displaced from the surface of nucleosomal DNA after chromatin remodeling; acetylated (K25) by Gcn5p, altering replication stress tolerance; contains tandem bromodomains that recognize histone H3 acetylated on K14 (H3K14ac) by Gcn5p
chrX	573008	573097	+	0.942583	YJR074W	MOG1	PCG				No	No	0.8	0.547373	Conserved nuclear protein that interacts with GTP-Gsp1p; stimulates nucleotide release from Gsp1p; involved in nuclear protein import; nucleotide release is inhibited by Yrb1p
chrXV	520253	520342	-	0.942565	chrXV_520174_521153	NA	Intergenic	YOR103C	OST2	PCG	No	No	NA	0.572342	NA
chrXIV	34091	34180	-	0.942557	YNL322C	KRE1	PCG				No	No	5.6	0.598966	Cell wall glycoprotein involved in beta-glucan assembly; serves as a K1 killer toxin membrane receptor
chrVII	694168	694257	+	0.942515	YGR101W	PCP1	PCG				No	No	1.2	0.483937	Mitochondrial serine protease; required for the processing of various mitochondrial proteins and maintenance of mitochondrial DNA and morphology; belongs to the rhomboid-GlpG superfamily of intramembrane peptidases
chrVIII	448175	448264	-	0.942488			Antisens	YHR172W	SPC97	PCG	No	No	NA	0.671907	NA
chrXII	747210	747299	-	0.942485	YLR307C-A	YLR307C-A	PCG				No	No	NA	0.746918	Putative protein of unknown function
chrII	622931	623020	-	0.942465			Antisens	YBR200W-A	YBR200W-A	PCG	No	No	NA	0.923438	NA
chrI	203857	203946	+	0.942441	YAR050W	FLO1	PCG				No	No	0.2	0.940771	Lectin-like protein involved in flocculation; cell wall protein that binds mannose chains on the surface of other cells, confers floc-forming ability that is chymotrypsin sensitive and heat resistant; FLO1 has a paralog, FLO5, that arose from a segmental duplication
chrII	765017	765106	+	0.942412			Antisens	YBR281C	DUG2	PCG	No	No	NA	0.466381	NA
chrXII	642685	642774	-	0.942321			Antisens	YLR253W	MCP2	PCG	No	No	NA	0.564027	NA
chrXVI	108932	109021	-	0.942292			Antisens	YPL231W	FAS2	PCG	No	No	NA	-0.719061	NA
chrXV	17224	17313	-	0.942244	YOL159C	YOL159C	PCG				No	No	0.4	0.745829	Soluble protein of unknown function; deletion mutants are viable and have elevated levels of Ty1 retrotransposition and Ty1 cDNA
chrXI	565750	565839	+	0.942134			Antisens	YKR066C	CCP1	PCG	No	No	NA	0.810977	NA
chrX	464155	464244	+	0.942132	YJR015W	YJR015W	PCG				No	No	2.84	0.107063	Putative protein of unknown function; localizes to endoplasmic reticulum and cytoplasm; predicted to encode a membrane transporter based on phylogenetic analysis; not an essential gene; YJR015W has a paralog, SNG1, that arose from the whole genome duplication
chrIV	1138158	1138247	+	0.942113	YDR334W	SWR1	PCG				No	No	0.4	0.625384	Swi2/Snf2-related ATPase; structural component of the SWR1 complex, which exchanges histone variant H2AZ (Htz1p) for chromatin-bound histone H2A; relocalizes to the cytosol in response to hypoxia
chrXIV	652530	652619	+	0.942071	YNR014W	YNR014W	PCG				No	No	0.4	0.738215	Putative protein of unknown function; expression is cell-cycle regulated, Azf1p-dependent, and heat-inducible; YNR014W has a paralog, YMR206W, that arose from the whole genome duplication
chrXV	961995	962084	+	0.942069	YOR341W	RPA190	PCG				No	No	1.74	-0.186646	RNA polymerase I largest subunit A190
chrIV	86305	86394	-	0.942024	YDL209C	CWC2	PCG				No	No	0.4	0.572057	Member of the NineTeen Complex (NTC); this complex contains Prp19p and stabilizes U6 snRNA in catalytic forms of the spliceosome containing U2, U5, and U6 snRNAs; binds directly to U6 snRNA; similar to S. pombe Cwf2
chrII	543419	543508	+	0.942017			Antisens	YBR150C	TBS1	PCG	No	No	NA	0.801429	NA
chrVIII	116260	116349	-	0.942016	YHRCdelta3, tT(AGU)H	YHRCdelta3, tT(AGU)H	ncRNA, long_terminal_repeat				No	No	NA	NA	NA
chrII	260472	260561	-	0.941991			Antisens	YBR012W-A, YBR012W-B	YBR012W-A, YBR012W-B	PCG	No	No	NA	NA	NA
chrXIII	856457	856546	-	0.941746	YMR293C	HER2	PCG				No	No	0.6	0.776345	Subunit of the trimeric GatFAB AmidoTransferase(AdT) complex; involved in the formation of Q-tRNAQ; required for remodeling of ER caused by Hmg2p overexpression; similar to bacterial GatA glutamyl-tRNA amidotransferase
chrXVI	149087	149176	+	0.941721			Antisens	YPL214C	THI6	PCG	No	No	NA	0.96557	NA
chrVIII	117893	117982	-	0.941704			Antisens	YHR006W	STP2	PCG	No	No	NA	1.04231	NA
chrIII	38573	38662	-	0.941632	YCL050C	APA1	PCG				No	No	3.98	-0.159116	AP4A phosphorylase; bifunctional diadenosine 5',5'''-P1,P4-tetraphosphate phosphorylase and ADP sulfurylase involved in catabolism of bis(5'-nucleosidyl) tetraphosphates; catalyzes phosphorolysis of dinucleoside oligophosphates, cleaving substrates' alpha/beta-anhydride bond and introducing Pi into the beta-position of the corresponding NDP formed; protein abundance increases under DNA replicatio…
chrIX	165500	165589	+	0.941582			Antisens	YIL107C	PFK26	PCG	No	No	NA	0.976207	NA
chrII	455937	456026	+	0.941534	YBR108W	AIM3	PCG				No	No	1.35	0.916999	Protein that inhibits barbed-end actin filament elongation; interacts with Rvs167p; null mutant is viable and displays elevated frequency of mitochondrial genome loss
chrXI	525281	525370	+	0.941527	YKR047W	YKR047W	PCG				No	No	0.4	-0.0194932	Dubious open reading frame; unlikely to encode a functional protein, based on available experimental and comparative sequence data; partially overlaps the verified gene NAP1
chrVII	123969	124058	+	0.941517	YGL198W	YIP4	PCG				No	No	2.45	0.402011	Protein that interacts with Rab GTPases; localized to late Golgi vesicles; computational analysis of large-scale protein-protein interaction data suggests a possible role in vesicle-mediated transport
chrXIII	366552	366641	+	0.941373			Antisens	YMR047C	NUP116	PCG	No	No	NA	0.361745	NA
chrVI	166278	166367	-	0.941257			Antisens	YFR010W	UBP6	PCG	No	No	NA	0.594268	NA
chrXII	680444	680533	-	0.941246			Antisens	YLR268W	SEC22	PCG	No	No	NA	0.546494	NA
chrXIV	187191	187280	-	0.941149	YNL244C	SUI1	PCG				No	No	12.5	-0.433165	Translation initiation factor eIF1; component of a complex involved in recognition of the initiator codon; modulates translation accuracy at the initiation phase
chrIV	674935	675024	-	0.941128	YDR109C	YDR109C	PCG				No	No	0.3	0.77275	Putative kinase
chrX	292926	293015	+	0.941066			Antisens	YJL078C	PRY3	PCG	No	No	NA	0.252466	NA
chrXII	829820	829909	-	0.941063	YLR351C	NIT3	PCG				No	No	2	0.33262	Nit protein; one of two proteins in S. cerevisiae with similarity to the Nit domain of NitFhit from fly and worm and to the mouse and human Nit protein which interacts with the Fhit tumor suppressor; nitrilase superfamily member
chrXVI	788949	789038	-	0.94105	YPR126C	YPR126C	PCG				No	No	0.3	0.400832	Dubious open reading frame; unlikely to encode a functional protein, based on available experimental and comparative sequence data
chrXII	348540	348629	-	0.941031	snR79	SNR79	ncRNA				Yes	Yes	NA	2.22796	C/D box small nucleolar RNA (snoRNA); guides 2'-O-methylation of small subunit (SSU) rRNA at position C1007
chrXVI	185650	185739	+	0.941021			Antisens	YPL190C	NAB3	PCG	No	No	NA	0.569618	NA
chrXV	357670	357759	-	0.940906			Antisens	YOR014W	RTS1	PCG	No	No	NA	0.471031	NA
chrXV	882089	882178	+	0.940898	YOR301W	RAX1	PCG				No	No	0.6	0.511671	Protein involved in bud site selection during bipolar budding; localization requires Rax2p; has similarity to members of the insulin-related peptide superfamily
chrIV	344518	344607	-	0.940866	YDL059C	RAD59	PCG				No	No	0.3	0.718542	Protein involved DNA double-strand break repair; repairs breaks in DNA during vegetative growth via recombination and single-strand annealing; anneals complementary single-stranded DNA; forms nuclear foci upon DNA replication stress; required for loading of Rad52p to DSBs; paralog of Rad52p
chrIV	1177915	1178004	-	0.940839	YDR350C	ATP22	PCG				No	No	0.6	0.884685	Specific translational activator for the mitochondrial ATP6 mRNA; Atp6p encodes a subunit of F1F0 ATP synthase; localized to the mitochondrial inner membrane
chrXVI	619393	619482	+	0.940811	chrXVI_619212_620221	NA	Intergenic	YPR026W	ATH1	PCG	No	No	NA	0.615451	NA
chrXIV	620671	620760	-	0.940793			Antisens	YNL006W	LST8	PCG	No	No	NA	0.725899	NA
chrXIII	146865	146954	-	0.940737			Antisens	YML063W	RPS1B	PCG	No	No	NA	-0.829855	NA
chrV	402110	402199	+	0.940709	chrV_402066_402170	NA	Intergenic	YER121W	YER121W	PCG	No	No	NA	0.975368	NA
chrXVI	686958	687047	-	0.940655			Antisens	YPR070W	MED1	PCG	No	No	NA	0.707103	NA
chrII	513722	513811	+	0.940646			Antisens	YBR138C	YBR138C	PCG	No	No	NA	0.722379	NA
chrIV	943946	944035	+	0.940626			Antisens	YDR240C	SNU56	PCG	No	No	NA	0.667214	NA
chrV	265512	265601	-	0.940611	YER055C	HIS1	PCG				No	No	10.4	-0.505192	ATP phosphoribosyltransferase; a hexameric enzyme, catalyzes the first step in histidine biosynthesis; mutations cause histidine auxotrophy and sensitivity to Cu, Co, and Ni salts; transcription is regulated by general amino acid control
chrVII	117446	117535	-	0.940577			Antisens	YGL202W	ARO8	PCG	No	No	NA	-0.137346	NA
chrXIII	827240	827329	+	0.940571			Antisens	YMR280C	CAT8	PCG	No	No	NA	0.822861	NA
chrXII	1018436	1018525	+	0.940452			Antisens	YLR441C	RPS1A	PCG	No	No	NA	-0.58169	NA
chrIV	1001112	1001201	-	0.940425	YDR266C	HEL2	PCG				No	No	0.91	0.436219	RING finger ubiquitin ligase (E3); involved in ubiquitylation and degradation of excess histones; interacts with Ubc4p and Rad53p; null mutant sensitive to hydroxyurea (HU); green fluorescent protein (GFP)-fusion protein localizes to the cytoplasm; computational analysis suggests a role as a transcription factor
chrXIV	555565	555654	-	0.94042			Antisens	YNL039W	BDP1	PCG	No	No	NA	0.679086	NA
chrIX	400881	400970	-	0.940405			Antisens	YIR023W	DAL81	PCG	No	No	NA	0.621905	NA
chrXVI	492443	492532	-	0.940314	YPL031C	PHO85	PCG				No	No	1.2	0.526445	Cyclin-dependent kinase; has ten cyclin partners; involved in regulating the cellular response to nutrient levels and environmental conditions and progression through the cell cycle
chrXV	389583	389672	-	0.940296	YOR032C	HMS1	PCG				No	No	1.49	0.931565	bHLH protein with similarity to myc-family transcription factors; overexpression confers hyperfilamentous growth and suppresses the pseudohyphal filamentation defect of a diploid mep1 mep2 homozygous null mutant
chrXV	71409	71498	+	0.940159	YOL132W	GAS4	PCG				No	No	1.49	0.849381	1,3-beta-glucanosyltransferase; involved with Gas2p in spore wall assembly; has similarity to Gas1p; localizes to the cell wall
chrXIV	121448	121537	+	0.940142			Antisens	YNL274C	GOR1	PCG	No	No	NA	1.05258	NA
chrIV	1234534	1234623	+	0.940132	YDR380W	ARO10	PCG				No	No	0.2	1.59031	Phenylpyruvate decarboxylase; catalyzes decarboxylation of phenylpyruvate to phenylacetaldehyde, which is the first specific step in the Ehrlich pathway; involved in protein N-terminal Met and Ala catabolism
chrV	392487	392576	+	0.940009			Antisens	YER114C	BOI2	PCG	No	No	NA	0.469583	NA
chrXIV	138866	138955	+	0.940003	YNL268W	LYP1	PCG				No	No	5.4	0.0261228	Lysine permease; one of three amino acid permeases (Alp1p, Can1p, Lyp1p) responsible for uptake of cationic amino acids
chrXVI	704072	704161	-	0.939946	YPR081C, YPR082C	GRS2, DIB1	PCG				No	No	NA	NA	NA
chrXV	1000729	1000818	+	0.93985			Antisens	YOR353C	SOG2	PCG	No	No	NA	0.755119	NA
chrX	578008	578097	+	0.93979			Antisens	YJR077C	MIR1	PCG	No	No	NA	0.595058	NA
chrIX	374786	374875	+	0.939747	YIR009W	MSL1	PCG				No	No	0.2	0.992805	U2B component of U2 snRNP; involved in splicing, binds the U2 snRNA stem-loop IV in vitro but requires association of Lea1p for in vivo binding; does not contain the conserved C-terminal RNA binding domain found in other family members
chrXIII	645537	645626	-	0.939649			Antisens	YMR191W	SPG5	PCG	No	No	NA	0.910761	NA
chrXV	780269	780358	-	0.939647			Antisens	snR17a, YOR235W	SNR17A, YOR235W	ncRNA, PCG	No	No	NA	NA	NA
chrXVI	281293	281382	+	0.939647			Antisens	snR17b	SNR17B	ncRNA	No	No	NA	-0.181667	NA
chrIV	895844	895933	-	0.939606			Antisens	YDR216W	ADR1	PCG	No	No	NA	0.939127	NA
chrVII	470666	470755	-	0.939471	YGL013C	PDR1	PCG				No	No	1.24	0.621211	Transcription factor that regulates the pleiotropic drug response; zinc cluster protein that is a master regulator involved in recruiting other zinc cluster proteins to pleiotropic drug response elements (PDREs) to fine tune the regulation of multidrug resistance genes; relocalizes to the cytosol in response to hypoxia; PDR1 has a paralog, PDR3, that arose from the whole genome duplication
chrXV	406851	406940	+	0.939461	YOR040W	GLO4	PCG				No	No	0.3	0.670372	Mitochondrial glyoxalase II; catalyzes the hydrolysis of S-D-lactoylglutathione into glutathione and D-lactate; GLO4 has a paralog, GLO2, that arose from the whole genome duplication
chrIX	27803	27892	-	0.939444	chrIX_26307_28831	NA	Intergenic	YIL169C	YIL169C	PCG	No	No	NA	0.477381	NA
chrX	296973	297062	+	0.939431	YJL076W	NET1	PCG				No	No	0.4	0.202159	Core subunit of the RENT complex; involved in nucleolar silencing and telophase exit; stimulates transcription by RNA polymerase I and regulates nucleolar structure; NET1 has a paralog, TOF2, that arose from the whole genome duplication
chrXII	204148	204237	-	0.939297			Antisens	YLR031W, YLR030W	YLR031W, YLR030W	PCG	No	No	NA	NA	NA
chrIII	251986	252075	+	0.939277			Antisens	YCR077C	PAT1	PCG	No	No	NA	0.253998	NA
chrXV	35052	35141	-	0.93914			Antisens	YOL154W	ZPS1	PCG	No	No	NA	0.885035	NA
chrXV	905094	905183	-	0.939101			Antisens	YOR315W	SFG1	PCG	No	No	NA	0.385875	NA
chrXV	619214	619303	-	0.939047	chrXV_618490_619640	NA	Intergenic	YOR152C	YOR152C	PCG	No	No	NA	0.884906	NA
chrVII	112048	112137	-	0.93903	YGL204C	YGL204C	PCG				No	No	0.6	0.815068	Protein of unknown function; mRNA identified as translated by ribosome profiling data
chrV	526263	526352	-	0.939005			Antisens	YER170W	ADK2	PCG	No	No	NA	0.652438	NA
chrX	320115	320204	-	0.938988			Antisens	YJL061W	NUP82	PCG	No	No	NA	0.494627	NA
chrXIII	260617	260706	-	0.938945			Antisens	YML005W	TRM12	PCG	No	No	NA	0.663041	NA
chrXI	38684	38773	+	0.938927	snR64	SNR64	ncRNA				Yes	Yes	NA	0.377041	C/D box small nucleolar RNA (snoRNA); guides 2'-O-methylation of large subunit (LSU) rRNA at position C2337
chrVI	239048	239137	-	0.938863	YFR043C	IRC6	PCG				No	No	0.4	0.872605	Putative protein of unknown function; null mutant displays increased levels of spontaneous Rad52p foci
chrIII	306260	306349	+	0.938855	chrIII_305665_306531	NA	Intergenic	YCR102W-A	YCR102W-A	PCG	No	No	NA	0.631017	NA
chrVI	131910	131999	+	0.938836	YFL004W	VTC2	PCG				No	No	0.7	-0.523878	Subunit of vacuolar transporter chaperone (VTC) complex; involved in membrane trafficking, vacuolar polyphosphate accumulation, microautophagy and non-autophagic vacuolar fusion; VTC2 has a paralog, VTC3, that arose from the whole genome duplication
chrVII	654275	654364	+	0.938759	chrVII_653186_654437	NA	Intergenic	YGR088W	CTT1	PCG	No	No	NA	0.657293	NA
chrVII	763233	763322	+	0.938744	YGR136W, YGR137W	LSB1, YGR137W	PCG				No	No	NA	NA	NA
chrIV	299919	300008	+	0.938685			Antisens	YDL088C	ASM4	PCG	No	No	NA	0.53678	NA
chrV	431259	431348	-	0.938636	YERCdelta14, snR52	YERCdelta14, SNR52	ncRNA, long_terminal_repeat				Yes	Yes	NA	NA	NA
chrIII	72605	72694	-	0.9386			Antisens	YCL027W	FUS1	PCG	No	No	NA	0.713813	NA
chrIV	136871	136960	+	0.938541	YDL180W	YDL180W	PCG				No	No	0.7	0.859899	Putative protein of unknown function; green fluorescent protein (GFP)-fusion protein localizes to the vacuole
chrXV	207278	207367	-	0.938486	YOL064C, YOL063C	MET22, CRT10	PCG				No	No	NA	NA	NA
chrXIII	814428	814517	+	0.93846			Antisens	YMR274C	RCE1	PCG	No	No	NA	0.564229	NA
chrX	136609	136698	-	0.938443	YJL151C	SNA3	PCG				No	No	3.4	0.886849	Protein involved in efficient MVB sorting of proteins to the vacuole; may function as an RSP5 adapter protein for MVB cargos; integral membrane protein localized to vacuolar intralumenal vesicles
chrIV	1040001	1040090	+	0.938424	YDR291W	HRQ1	PCG				No	No	0.86	0.67409	3'-5' DNA helicase that has DNA strand annealing activity; helicase activity is stimulated by fork structure and 3'-tail length of substrates; belongs to the widely conserved RecQ family of proteins which are involved in maintaining genomic integrity; similar to the human RecQ4p implicated in Rothmund-Thomson syndrome (RTS)
chrV	110245	110334	-	0.938411	YEL023C	YEL023C	PCG				No	No	0.2	0.902092	Putative protein of unknown function; expression is increased greatly during sporulation; YEL023C is not an essential gene
chrIX	249442	249531	+	0.93839	chrIX_249129_249788	NA	Intergenic	YIL056W	VHR1	PCG	No	No	NA	0.612661	NA
chrXI	379161	379250	+	0.938386	tV(AAC)K2	tV(AAC)K2	ncRNA				No	No	NA	NA	Valine tRNA (tRNA-Val), predicted by tRNAscan-SE analysis
chrVIII	420486	420575	+	0.938385			Antisens	YHR161C	YAP1801	PCG	No	No	NA	0.886221	NA
chrXI	140042	140131	+	0.938342			Antisens	YKL165C	MCD4	PCG	No	No	NA	1.0401	NA
chrIX	329933	330022	-	0.938324	YIL013C	PDR11	PCG				No	No	0.4	0.836837	ATP-binding cassette (ABC) transporter; multidrug transporter involved in multiple drug resistance; mediates sterol uptake when sterol biosynthesis is compromised; regulated by Pdr1p; required for anaerobic growth; PDR11 has a paralog, AUS1, that arose from the whole genome duplication
chrVIII	471342	471431	+	0.938317	YHR183W	GND1	PCG				No	No	15.08	-0.307878	6-phosphogluconate dehydrogenase (decarboxylating); catalyzes an NADPH regenerating reaction in the pentose phosphate pathway; required for growth on D-glucono-delta-lactone and adaptation to oxidative stress; GND1 has a paralog, GND2, that arose from the whole genome duplication
chrX	369723	369812	-	0.938306	YJL039C	NUP192	PCG				No	No	0.3	0.40496	Essential subunit of the inner ring of the nuclear pore complex (NPC); contributes to nucleocytoplasmic transport; homologous to human NUP205
chrXV	452915	453004	-	0.938183	YOR067C	ALG8	PCG				No	No	2.09	0.55947	Glucosyl transferase; involved in N-linked glycosylation; adds glucose to the dolichol-linked oligosaccharide precursor prior to transfer to protein during lipid-linked oligosaccharide biosynthesis; similar to Alg6p
chrII	240592	240681	-	0.938183	YBR001C	NTH2	PCG				No	No	0.4	0.779403	Putative neutral trehalase, required for thermotolerance; may mediate resistance to other cellular stresses; NTH2 has a paralog, NTH1, that arose from the whole genome duplication
chrXIII	96097	96186	-	0.938173	YML086C	ALO1	PCG				No	No	2.98	0.206448	D-Arabinono-1,4-lactone oxidase; catalyzes the final step in biosynthesis of dehydro-D-arabinono-1,4-lactone, which is protective against oxidative stress
chrXV	1039087	1039176	-	0.938149			Antisens	YOR373W	NUD1	PCG	No	No	NA	0.212879	NA
chrIV	127315	127404	+	0.937999	YDL185W	VMA1	PCG				No	No	6.76	-0.370415	Subunit A of the V1 peripheral membrane domain of V-ATPase; protein precursor undergoes self-catalyzed splicing to yield the extein Tfp1p and the intein Vde (PI-SceI), which is a site-specific endonuclease; the V1 peripheral membrane domain of the vacuolar H+-ATPase (V-ATPase) has eight subunits
chrXI	364617	364706	+	0.937999	snR69	SNR69	ncRNA				Yes	Yes	NA	-0.0538276	C/D box small nucleolar RNA (snoRNA); guides 2'-O-methylation of large subunit (LSU) rRNA at position C2948
chrXVI	254471	254560	+	0.937959	chrXVI_254510_254612	NA	Intergenic	YPL157W	TGS1	PCG	No	No	NA	0.712193	NA
chrIV	272614	272703	+	0.937939	YDL105W	NSE4	PCG				No	No	0.3	0.826498	Component of the SMC5-SMC6 complex; this complex plays a key role in the removal of X-shaped DNA structures that arise between sister chromatids during DNA replication and repair
chrII	212613	212702	+	0.93792			Antisens	YBL007C	SLA1	PCG	No	No	NA	0.208697	NA
chrIX	344003	344092	+	0.937875	YIL006W	YIA6	PCG				No	No	1.21	0.711689	Mitochondrial NAD+ transporter; involved in the transport of NAD+ into the mitochondria (see also YEA6); member of the mitochondrial carrier subfamily; disputed role as a pyruvate transporter; has putative mouse and human orthologs; YIA6 has a paralog, YEA6, that arose from the whole genome duplication
chrII	438917	439006	+	0.937829	YBR097W	VPS15	PCG				No	No	0.3	0.576028	Serine/threonine protein kinase involved in vacuolar protein sorting; functions as a membrane-associated complex with Vps34p; active form recruits Vps34p to the Golgi membrane; interacts with the GDP-bound form of Gpa1p; myristoylated; a fraction is localized, with Vps34p, to nuclear pores at nucleus-vacuole junctions and may facilitate transcription elongation for genes positioned at the nuclear…
chrXVI	235255	235344	+	0.937812			Antisens	YPL167C	REV3	PCG	No	No	NA	0.731257	NA
chrVI	77228	77317	-	0.937811			Antisens	YFL030W	AGX1	PCG	No	No	NA	0.959001	NA
chrXV	773956	774045	-	0.937801			Antisens	YOR231W	MKK1	PCG	No	No	NA	0.570541	NA
chrVI	173056	173145	-	0.937778	YFR014C	CMK1	PCG				No	No	0.4	0.761846	Calmodulin-dependent protein kinase; may play a role in stress response, many Ca++/calmodulin dependent phosphorylation substrates demonstrated in vitro, amino acid sequence similar to mammalian Cam Kinase II; CMK1 has a paralog, CMK2, that arose from the whole genome duplication
chrVII	252418	252507	+	0.937777	YGL137W	SEC27	PCG				No	No	2.6	-0.0728486	Essential beta'-coat protein of the COPI coatomer; involved in ER-to-Golgi and Golgi-to-ER transport; contains WD40 domains that mediate cargo selective interactions; 45% sequence identity to mammalian beta'-COP
chrIV	275882	275971	+	0.937682			Antisens	YDL103C	QRI1	PCG	No	No	NA	0.593015	NA
chrXV	610157	610246	+	0.937662			Antisens	YOR149C	SMP3	PCG	No	No	NA	0.696363	NA
chrXVI	831422	831511	-	0.93766	YPR151C	SUE1	PCG				No	No	1.37	0.0177987	Protein required for degradation of unstable forms of cytochrome c; located in the mitochondria
chrXVI	337954	338043	-	0.937647	YPL112C	PEX25	PCG				No	No	0.9	0.568098	Peripheral peroxisomal membrane peroxin; required for the regulation of peroxisome size and maintenance, recruits GTPase Rho1p to peroxisomes, induced by oleate, interacts with Pex27p; PEX25 has a paralog, PEX27, that arose from the whole genome duplication
chrXV	150131	150220	-	0.937638			Antisens	YOL090W	MSH2	PCG	No	No	NA	0.413798	NA
chrXI	408881	408970	+	0.937624	YKL015W	PUT3	PCG				No	No	0.4	0.591109	Transcriptional activator; binds specific gene recruitment sequences and is required for DNA zip code-mediated targeting of genes to nuclear periphery; regulates proline utilization genes, constitutively binds PUT1 and PUT2 promoters as a dimer, undergoes conformational change to form active state; binds other promoters only under activating conditions; differentially phosphorylated in presence o…
chrX	292853	292942	+	0.937608			Antisens	YJL078C	PRY3	PCG	No	No	NA	0.252466	NA
chrXIII	59205	59294	-	0.937565	YML104C	MDM1	PCG				No	No	0.3	0.634501	Intermediate filament protein; required for nuclear and mitochondrial transmission to daughter buds; contains a Phox homology (PX) domain and specifically binds phosphatidylinositol 3-phosphate (PtdIns-3-P)
chrXII	615234	615323	+	0.93752	YLR238W	FAR10	PCG				No	No	0.3	0.724824	Protein involved in recovery from arrest in response to pheromone; acts in a cell cycle arrest recovery pathway independent from Far1p; interacts with Far3p, Far7p, Far8p, Far9p, and Far11p; potential Cdc28p substrate; FAR10 has a paralog, VPS64, that arose from the whole genome duplication
chrXV	1010831	1010920	-	0.937459			Antisens	YOR358W	HAP5	PCG	No	No	NA	0.794219	NA
chrXIV	701227	701316	-	0.937409	YNR041C	COQ2	PCG				No	No	1.91	0.623986	Para hydroxybenzoate polyprenyl transferase; catalyzes the second step in ubiquinone (coenzyme Q) biosynthesis; human COQ2, mutations in which are implicated in an increased risk of mutiple-system atrophy, is able to complement a yeast coq2 null mutant
chrII	589967	590056	-	0.937389			Antisens	YBR180W	DTR1	PCG	No	No	NA	0.708273	NA
chrXIII	549017	549106	-	0.937388			Antisens	YMR140W	SIP5	PCG	No	No	NA	1.02246	NA
chrXII	65144	65233	+	0.937384			Antisens	YLL039C	UBI4	PCG	No	No	NA	1.09298	NA
chrXI	130313	130402	-	0.937359			Antisens	YKL171W	NNK1	PCG	No	No	NA	0.705931	NA
chrIV	1483511	1483600	-	0.937299	YDR520C	URC2	PCG				No	No	0.4	0.738307	Putative Zn(II)2Cys6 motif containing transcription factor; non-essential gene identified in a screen for mutants with increased levels of rDNA transcription; similar to S. kluyveri Urc2p involved in uracil catabolism
chrIX	49548	49637	-	0.937275			Antisens	YIL156W	UBP7	PCG	No	No	NA	0.716657	NA
chrXVI	483156	483245	+	0.937184	YPL036W	PMA2	PCG				No	No	0.2	0.44708	Plasma membrane H+-ATPase; isoform of Pma1p, involved in pumping protons out of the cell; regulator of cytoplasmic pH and plasma membrane potential
chrVII	1051651	1051740	-	0.937167	YGR280C	PXR1	PCG				No	Yes	1.9	0.133998	Essential protein involved in rRNA and snoRNA maturation; competes with TLC1 RNA for binding to Est2p, suggesting a role in negative regulation of telomerase; human homolog inhibits telomerase; contains a G-patch RNA interacting domain
chrIV	275499	275588	-	0.937157	YDL103C	QRI1	PCG				No	No	1.5	0.593015	UDP-N-acetylglucosamine pyrophosphorylase; catalyzes the formation of UDP-N-acetylglucosamine (UDP-GlcNAc), which is important in cell wall biosynthesis, protein N-glycosylation, and GPI anchor biosynthesis; protein abundance increases in response to DNA replication stress
chrII	793206	793295	-	0.937142			Antisens	YBR295W	PCA1	PCG	No	No	NA	0.894092	NA
chrV	526122	526211	-	0.937076			Antisens	YER170W	ADK2	PCG	No	No	NA	0.652438	NA
chrVIII	432919	433008	+	0.937056			Antisens	YHR165C	PRP8	PCG	No	No	NA	0.527146	NA
chrIV	1070495	1070584	-	0.936955	YDR303C	RSC3	PCG				No	No	0.4	0.50357	Component of the RSC chromatin remodeling complex; essential gene required for maintenance of proper ploidy and regulation of ribosomal protein genes and the cell wall/stress response; RSC3 has a paralog, RSC30, that arose from the whole genome duplication
chrXIII	601156	601245	+	0.93692	chrXIII_601072_601360	NA	Intergenic	YMR167W	MLH1	PCG	No	No	NA	0.544001	NA
chrX	438251	438340	+	0.936866	YJR001W	AVT1	PCG				No	No	1.5	0.596745	Vacuolar transporter; imports large neutral amino acids into the vacuole; member of a family of seven S. cerevisiae genes (AVT1-7) related to vesicular GABA-glycine transporters
chrXVI	618412	618501	+	0.936787	YPR026W	ATH1	PCG				No	No	0.2	0.931829	Acid trehalase required for utilization of extracellular trehalose; involved in intracellular trehalose degradation during growth recovery after saline stress
chrXIV	326156	326245	+	0.936724			Antisens	YNL164C	IBD2	PCG	No	No	NA	0.534262	NA
chrXV	586991	587080	-	0.936689	YOR139C	YOR139C	PCG				No	No	1.49	0.127695	Dubious open reading frame; unlikely to encode a functional protein, based on available experimental and comparative sequence data; partially overlaps the verified ORF SFL1/YOR140W
chrXIV	311357	311446	+	0.936587	YNL172W	APC1	PCG				No	No	0.6	0.727556	Largest subunit of the Anaphase-Promoting Complex/Cyclosome; APC/C is a ubiquitin-protein ligase required for degradation of anaphase inhibitors, including mitotic cyclins, during the metaphase/anaphase transition; component of the platform domain of the APC/C, based on structural analysis; localizes to nuclear foci that become diffuse upon DNA replication stress
chrXV	347125	347214	+	0.936578	chrXV_347151_349478	NA	Intergenic	YOR009W	TIR4	PCG	No	No	NA	0.539199	NA
chrVIII	7757	7846	+	0.936568	chrVIII_7746_7792	NA	Intergenic	YHL048W	COS8	PCG	No	No	NA	NA	NA
chrVII	759480	759569	+	0.936538	YGR134W	CAF130	PCG				No	No	0.2	0.618725	Subunit of the CCR4-NOT transcriptional regulatory complex; CCR4-NOT complex is evolutionarily-conserved and involved in controlling mRNA initiation, elongation, and degradation
chrXVI	309436	309525	+	0.936435			Antisens	YPL127C	HHO1	PCG	No	No	NA	0.343197	NA
chrXIV	552600	552689	+	0.93629	chrXIV_552189_553180	NA	Intergenic	YNL040W	YNL040W	PCG	No	No	NA	0.777604	NA
chrV	243536	243625	+	0.936262	YER046W, YER046W-A	SPO73, YER046W-A	PCG				No	No	NA	NA	NA
chrXVI	24641	24730	-	0.936255			Antisens	YPL274W	SAM3	PCG	No	No	NA	0.179886	NA
chrXIV	665447	665536	-	0.93619			Antisens	YNR019W	ARE2	PCG	No	No	NA	0.503379	NA
chrII	751763	751852	+	0.936153			Antisens	YBR275C	RIF1	PCG	No	No	NA	0.535799	NA
chrIV	520675	520764	+	0.936153	YDRWdelta7	YDRWdelta7	long_terminal_repeat				No	No	NA	NA	Ty1 LTR
chrXVI	34559	34648	-	0.936147			Antisens	YPL269W	KAR9	PCG	No	No	NA	0.784279	NA
chrII	92664	92753	-	0.936099			Antisens	YBL068W	PRS4	PCG	No	No	NA	-0.0394723	NA
chrXIV	172199	172288	+	0.935993			Antisens	YNL252C	MRPL17	PCG	No	No	NA	0.356786	NA
chrVI	177668	177757	+	0.935962			Antisens	YFR016C	YFR016C	PCG	No	No	NA	0.512454	NA
chrX	265691	265780	-	0.935906	chrX_265247_265720	NA	Intergenic	YJL090C	DPB11	PCG	No	No	NA	0.942966	NA
chrVII	473915	474004	-	0.935873			Antisens	YGL012W	ERG4	PCG	No	No	NA	-0.066872	NA
chrIX	248276	248365	-	0.93582	YIL057C	RGI2	PCG				No	No	1.21	0.676398	Protein of unknown function; involved in energy metabolism under respiratory conditions; expression induced under carbon limitation and repressed under high glucose; RGI2 has a paralog, RGI1, that arose from the whole genome duplication
chrXIII	303519	303608	-	0.935804	YMR016C	SOK2	PCG				No	No	0.3	0.856605	Nuclear protein that negatively regulates pseudohyphal differentiation; plays a regulatory role in the cyclic AMP (cAMP)-dependent protein kinase (PKA) signal transduction pathway; relocalizes to the cytosol in response to hypoxia; SOK2 has a paralog, PHD1, that arose from the whole genome duplication
chrXII	442493	442582	-	0.935775	YLR151C	PCD1	PCG				No	No	0.4	0.716487	8-oxo-dGTP diphosphatase; prevents spontaneous mutagenesis via sanitization of oxidized purine nucleoside triphosphates; can also act as peroxisomal pyrophosphatase with specificity for coenzyme A and CoA derivatives, may function to remove potentially toxic oxidized CoA disulfide from peroxisomes to maintain the capacity for beta-oxidation of fatty acids; nudix hydrolase family member; similar E…
chrXI	118645	118734	-	0.935765			Antisens	YKL175W	ZRT3	PCG	No	No	NA	0.300932	NA
chrV	194833	194922	-	0.935599	chrV_194739_194966	NA	Intergenic	YER019C-A	SBH2	PCG	No	No	NA	0.501455	NA
chrVI	132679	132768	+	0.935579	YFL004W	VTC2	PCG				No	No	0.7	-0.523878	Subunit of vacuolar transporter chaperone (VTC) complex; involved in membrane trafficking, vacuolar polyphosphate accumulation, microautophagy and non-autophagic vacuolar fusion; VTC2 has a paralog, VTC3, that arose from the whole genome duplication
chrXIII	431774	431863	+	0.935522			Antisens	YMR082C	YMR082C	PCG	No	No	NA	0.47316	NA
chrII	440770	440859	+	0.935459	YBR097W	VPS15	PCG				No	No	0.3	0.576028	Serine/threonine protein kinase involved in vacuolar protein sorting; functions as a membrane-associated complex with Vps34p; active form recruits Vps34p to the Golgi membrane; interacts with the GDP-bound form of Gpa1p; myristoylated; a fraction is localized, with Vps34p, to nuclear pores at nucleus-vacuole junctions and may facilitate transcription elongation for genes positioned at the nuclear…
chrV	316150	316239	+	0.935437			Antisens	YER077C	YER077C	PCG	No	No	NA	0.902653	NA
chrXIV	737025	737114	+	0.935377	YNR059W	MNT4	PCG				No	No	0.4	1.01488	Putative alpha-1,3-mannosyltransferase; not required for protein O-glycosylation
chrXIV	305972	306061	+	0.935369			Antisens	YNL176C	TDA7	PCG	No	No	NA	0.708849	NA
chrIV	1171462	1171551	+	0.935345			Antisens	YDR348C	PAL1	PCG	No	No	NA	0.626807	NA
chrXIV	717673	717762	+	0.935323			Antisens	YNR051C	BRE5	PCG	No	No	NA	0.309384	NA
chrIX	275260	275349	+	0.935267			Antisens	YIL042C	PKP1	PCG	No	No	NA	0.764576	NA
chrXI	552130	552219	+	0.935213	chrXI_552085_552211	NA	Intergenic	YKR058W	GLG1	PCG	No	No	NA	0.667584	NA
chrVIII	343164	343253	-	0.935195			Antisens	YHR117W	TOM71	PCG	No	No	NA	0.105363	NA
chrV	397250	397339	+	0.935183	YER117W	RPL23B	PCG				No	No	56.26	-0.841387	Ribosomal 60S subunit protein L23B; homologous to mammalian ribosomal protein L23 and bacterial L14; RPL23B has a paralog, RPL23A, that arose from the whole genome duplication
chrVIII	42011	42100	+	0.935179	YHL030W	ECM29	PCG				No	No	0.6	0.405006	Scaffold protein; assists in association of the proteasome core particle with the regulatory particle; inhibits proteasomal ATPase activity; degraded by the mature proteasome after assembly; contains HEAT-like repeats; protein increases in abundance and relocalizes from nucleus to cytoplasm upon DNA replication stress
chrXIII	672821	672910	-	0.935171	YMR205C	PFK2	PCG				No	No	6.56	-0.421919	Beta subunit of heterooctameric phosphofructokinase; involved in glycolysis; indispensable for anaerobic growth; activated by fructose-2,6-bisphosphate and AMP; mutation inhibits glucose induction of cell cycle-related genes
chrXII	884680	884769	+	0.935159			Antisens	YLR382C	NAM2	PCG	No	No	NA	0.624373	NA
chrXI	57391	57480	-	0.935125	YKL203C	TOR2	PCG				No	No	1	0.641235	PIK-related protein kinase and rapamycin target; subunit of TORC1, a complex that regulates growth in response to nutrients and TORC2, a complex that regulates cell-cycle dependent polarization of the actin cytoskeleton; involved in meiosis; TOR2 has a paralog, TOR1, that arose from the whole genome duplication
chrIV	203230	203319	+	0.935094	YDL141W	BPL1	PCG				No	No	0.81	0.396908	Biotin:apoprotein ligase; covalently modifies proteins with the addition of biotin, required for acetyl-CoA carboxylase (Acc1p) holoenzyme formation
chrXI	218810	218899	+	0.935002	YKL118W	YKL118W	PCG				No	No	3.17	0.369046	Dubious open reading frame; unlikely to encode a functional protein, based on available experimental and comparative sequence data; partially overlaps the verified gene VPH2
chrIV	397515	397604	+	0.934988	YDL030W	PRP9	PCG				No	Yes	0.4	0.820429	Subunit of the SF3a splicing factor complex; required for spliceosome assembly; acts after the formation of the U1 snRNP-pre-mRNA complex
chrII	372291	372380	+	0.934957			Antisens	YBR067C	TIP1	PCG	No	No	NA	0.212361	NA
chrXII	378976	379065	+	0.934843	YLR115W	CFT2	PCG				No	No	0.6	0.534804	Subunit of the mRNA cleavage and polyadenlylation factor (CPF); required for pre-mRNA cleavage, polyadenylation and poly(A) site recognition, 43% similarity with the mammalian CPSF-100 protein.
chrXIV	361484	361573	+	0.934802			Antisens	YNL139C, YNL140C	THO2, YNL140C	PCG	No	No	NA	NA	NA
chrX	488580	488669	-	0.934717	YJR031C	GEA1	PCG				No	No	0.6	0.458221	Guanine nucleotide exchange factor for ADP ribosylation factors (ARFs); involved in vesicular transport between the Golgi and ER, Golgi organization, and actin cytoskeleton organization; GEA1 has a paralog, GEA2, that arose from the whole genome duplication
chrVI	214794	214883	+	0.934706	YFR030W	MET10	PCG				No	No	0.4	0.563791	Subunit alpha of assimilatory sulfite reductase; complex converts sulfite into sulfide
chrI	87774	87863	-	0.934664	YAL029C	MYO4	PCG				No	No	1.05	0.548575	Type V myosin motor involved in actin-based transport of cargos; required for mRNA transport, including ASH1 mRNA, and facilitating the growth and movement of ER tubules into the growing bud along with She3p; MYO4 has a paralog, MYO2, that arose from the whole genome duplication
chrXV	853777	853866	+	0.934663	YOR289W	YOR289W	PCG				No	No	0.3	1.03558	Putative protein of unknown function; transcription induced by the unfolded protein response; green fluorescent protein (GFP)-fusion protein localizes to both the cytoplasm and the nucleus
chrIV	1492563	1492652	-	0.934628	snR84	SNR84	ncRNA				No	No	NA	-0.215353	H/ACA box small nucleolar RNA (snoRNA); guides pseudouridylation of large subunit (LSU) rRNA at position U2266
chrII	429568	429657	+	0.934604			Antisens	YBR093C	PHO5	PCG	No	No	NA	-0.768293	NA
chrXIII	666693	666782	+	0.934492			Antisens	YMR201C	RAD14	PCG	No	No	NA	NA	NA
chrVII	637835	637924	+	0.934458			Antisens	YGR077C	PEX8	PCG	No	No	NA	0.824422	NA
chrXVI	423680	423769	+	0.934445			Antisens	YPL069C	BTS1	PCG	No	No	NA	0.536509	NA
chrIV	224284	224373	+	0.934444	YDL132W	CDC53	PCG				No	No	1.27	0.682671	Cullin; structural protein of SCF complexes (which also contain Skp1p, Cdc34p, Hrt1p and an F-box protein) involved in ubiquitination; SCF promotes the G1-S transition by targeting G1 cyclins and the Cln-CDK inhibitor Sic1p for degradation
chrXIII	325141	325230	-	0.934283	YMR026C	PEX12	PCG				No	No	0.4	0.65891	C3HC4-type RING-finger peroxin and E3 ubiquitin ligase; required for peroxisome biogenesis and peroxisomal matrix protein import; forms translocation subcomplex with Pex2p and Pex10p; mutations in human homolog cause peroxisomal disorder
chrIV	954390	954479	-	0.934276			Antisens	YDR246W	TRS23	PCG	No	No	NA	0.823502	NA
chrIV	466673	466762	-	0.934275			Antisens	YDR011W	SNQ2	PCG	No	No	NA	0.225671	NA
chrVII	366504	366593	-	0.934268	snR39B	SNR39B	ncRNA				Yes	Yes	NA	1.04341	C/D box small nucleolar RNA (snoRNA); guides 2'-O-methylation of large subunit (LSU) rRNA at position G805
chrXVI	356635	356724	-	0.934249			Antisens	YPL104W	MSD1	PCG	No	No	NA	0.576075	NA
chrI	186595	186684	-	0.934196	YAR030C	YAR030C	PCG				No	No	1.35	0.799432	Dubious open reading frame; unlikely to encode a functional protein, based on available experimental and comparative sequence data; partially overlaps the uncharacterized ORF YAR029W and the verified gene PRM9
chrIV	1437965	1438054	-	0.93415	YDR495C	VPS3	PCG				No	No	0.3	0.687299	Component of CORVET tethering complex; cytoplasmic protein required for the sorting and processing of soluble vacuolar proteins, acidification of the vacuolar lumen, and assembly of the vacuolar H+-ATPase
chrV	151639	151728	-	0.934123	chrV_151178_153318	NA	Intergenic	YEL001C	IRC22	PCG	No	No	NA	0.719984	NA
chrIV	1438991	1439080	+	0.9341			Antisens	YDR495C	VPS3	PCG	No	No	NA	0.687299	NA
chrXIII	923157	923246	-	0.934087	chrXIII_923214_923291	NA	Intergenic	YMR326C	YMR326C	PCG	No	No	NA	NA	NA
chrI	26975	27064	+	0.934084			Antisens	YAL063C	FLO9	PCG	No	No	NA	0.798595	NA
chrXVI	99611	99700	-	0.934056			Antisens	YPL239W	YAR1	PCG	No	No	NA	0.467084	NA
chrX	554348	554437	-	0.934047	YJR062C	NTA1	PCG				No	No	0.4	0.695678	Amidase; removes the amide group from N-terminal asparagine and glutamine residues to generate proteins with N-terminal aspartate and glutamate residues that are targets of ubiquitin-mediated degradation
chrVII	1073978	1074067	-	0.934043	YGR289C	MAL11	PCG				No	No	0.2	0.965543	High-affinity maltose transporter (alpha-glucoside transporter); inducible; encoded in the MAL1 complex locus; broad substrate specificity that includes maltotriose; required for isomaltose utilization
chrVII	990367	990456	+	0.934008	chrVII_989625_990980	NA	Intergenic	YGR249W	MGA1	PCG	No	No	NA	0.626682	NA
chrVII	894035	894124	-	0.934004	YGR197C	SNG1	PCG				No	No	0.81	0.596006	Protein involved in resistance to nitrosoguanidine and 6-azauracil; expression is regulated by transcription factors involved in multidrug resistance; SNG1 has a paralog, YJR015W, that arose from the whole genome duplication
chrIV	487276	487365	+	0.934004	YDR021W	FAL1	PCG				No	No	1	0.598358	Nucleolar protein required for maturation of 18S rRNA; member of the eIF4A subfamily of DEAD-box ATP-dependent RNA helicases
chrVI	257479	257568	+	0.933932	chrVI_255237_258641	NA	Intergenic	YFR052W	RPN12	PCG	No	No	NA	0.839758	NA
chrXII	840636	840725	-	0.933885			Antisens	YLR356W	ATG33	PCG	No	No	NA	0.76085	NA
chrXVI	563000	563089	-	0.933842	YPR003C	YPR003C	PCG				No	No	0.3	0.867655	Putative sulfate permease; physically interacts with Hsp82p; green fluorescent protein (GFP)-fusion protein localizes to the ER; YPR003C is not an essential gene
chrXII	1005922	1006011	+	0.933761			Antisens	YLR434C, YLR433C	YLR434C, CNA1	PCG	No	No	NA	NA	NA
chrIV	1189298	1189387	+	0.933662			Antisens	YDR357C	CNL1	PCG	No	No	NA	0.950208	NA
chrXI	194633	194722	-	0.933661	YKL132C	RMA1	PCG				No	No	0.3	0.862372	Putative dihydrofolate synthetase; similar to E. coli folylpolyglutamate synthetase/dihydrofolate synthetase; the authentic, non-tagged protein is detected in highly purified mitochondria in high-throughput studies; RMA1 has a paralog, FOL3, that arose from the whole genome duplication
chrXII	964044	964133	+	0.933625	YLR420W	URA4	PCG				No	No	3.59	-0.674742	Dihydroorotase; catalyzes the third enzymatic step in the de novo biosynthesis of pyrimidines, converting carbamoyl-L-aspartate into dihydroorotate
chrXV	781658	781747	-	0.933608			Antisens	YOR236W	DFR1	PCG	No	No	NA	0.710477	NA
chrX	390604	390693	-	0.933527	YJL029C	VPS53	PCG				No	No	0.4	0.419517	Component of the GARP (Golgi-associated retrograde protein) complex; this complex is required for the recycling of proteins from endosomes to the late Golgi; required for vacuolar protein sorting; members of the GARP complex are Vps51p-Vps52p-Vps53p-Vps54p,
chrXVI	238259	238348	+	0.933523			Antisens	YPL165C	SET6	PCG	No	No	NA	0.922509	NA
chrXIV	137008	137097	-	0.933523	YNL270C	ALP1	PCG				No	No	1.49	0.803977	Arginine transporter; expression is normally very low and it is unclear what conditions would induce significant expression; ALP1 has a paralog, CAN1, that arose from the whole genome duplication
chrXVI	388481	388570	+	0.933489	YPL085W	SEC16	PCG				No	No	0.8	0.200726	COPII vesicle coat protein required for ER transport vesicle budding; essential factor in endoplasmic reticulum exit site (ERES) formation, as well as in COPII-mediated ER-to-Golgi traffic; bound to periphery of ER membranes and may act to stabilize initial COPII complexes; interacts with Sec23p, Sec24p and Sec31p
chrXI	544340	544429	+	0.933488			Antisens	YKR054C	DYN1	PCG	No	No	NA	0.711287	NA
chrXIV	197838	197927	-	0.93343	YNL241C	ZWF1	PCG				No	No	2.91	0.485784	Glucose-6-phosphate dehydrogenase (G6PD); catalyzes the first step of the pentose phosphate pathway; involved in adapting to oxidatve stress; homolog of the human G6PD which is deficient in patients with hemolytic anemia; protein abundance increases in response to DNA replication stress
chrXI	166821	166910	-	0.933428			Antisens	YKL150W	MCR1	PCG	No	No	NA	1.15368	NA
chrV	72690	72779	-	0.933425			Antisens	YEL043W	YEL043W	PCG	No	No	NA	0.464686	NA
chrXI	320334	320423	-	0.933324			Antisens	YKL064W	MNR2	PCG	No	No	NA	0.596237	NA
chrX	725503	725592	+	0.933274	chrX_724095_725577	NA	Intergenic	YJR154W	YJR154W	PCG	No	No	NA	0.883513	NA
chrIX	165323	165412	-	0.933271	YIL107C	PFK26	PCG				No	No	0.7	0.976207	6-phosphofructo-2-kinase; inhibited by phosphoenolpyruvate and sn-glycerol 3-phosphate; has negligible fructose-2,6-bisphosphatase activity; transcriptional regulation involves protein kinase A
chrII	165666	165755	+	0.933252	chrII_164976_165936	NA	Intergenic	YBL029W	YBL029W	PCG	No	No	NA	0.316584	NA
chrXI	441966	442055	-	0.933244	YKR001C	VPS1	PCG				No	No	1.2	0.0376754	Dynamin-like GTPase required for vacuolar sorting; also involved in actin cytoskeleton organization, endocytosis, late Golgi-retention of some proteins, regulation of peroxisome biogenesis
chrXIV	585236	585325	-	0.933203	YNL025C	SSN8	PCG				No	No	0.1	0.703986	Cyclin-like component of the RNA polymerase II holoenzyme; involved in phosphorylation of the RNA polymerase II C-terminal domain; forms a kinase-cyclin pair in the RNAPII holoenzyme with Ssn3p; required for both entry into and execution of the meiotic program; involved in glucose repression and telomere maintenance; cyclin homolog 35% identical to human cyclin C
chrVIII	321495	321584	+	0.933193	YHR103W	SBE22	PCG				No	No	1.17	0.490718	Protein involved in bud growth; involved in the transport of cell wall components from the Golgi to the cell surface; similar in structure and functionally redundant with Sbe2p; SBE22 has a paralog, SBE2, that arose from the whole genome duplication
chrXV	552307	552396	-	0.933189	YOR122C	PFY1	PCG				No	No	12	0.189289	Profilin; binds actin, phosphatidylinositol 4,5-bisphosphate, and polyproline regions; involved in cytoskeleton organization; required for normal timing of actin polymerization in response to thermal stress; protein abundance increases in response to DNA replication stress
chrXI	425979	426068	-	0.933149			Antisens	YKL009W	MRT4	PCG	No	No	NA	-0.0860716	NA
chrIV	202721	202810	+	0.933129	chrIV_202772_202839	NA	Intergenic	YDL141W	BPL1	PCG	No	No	NA	NA	NA
chrIV	732226	732315	-	0.933107			Antisens	YDR138W	HPR1	PCG	No	No	NA	0.728073	NA
chrIV	1199514	1199603	-	0.933096			Antisens	YDR363W	ESC2	PCG	No	No	NA	0.825554	NA
chrXII	975434	975523	+	0.93309	YLR424W	SPP382	PCG				No	No	0.2	0.901347	Essential protein that forms a dimer with Ntr2p; also forms a trimer, with Ntr2p and Prp43p, that is involved in spliceosome disassembly; found also in a multisubunit complex with the splicing factor Clf1p; suppressor of prp38-1 mutation
chrIII	83099	83188	-	0.932992	YCLCdelta1	YCLCdelta1	long_terminal_repeat				No	No	NA	NA	Ty1 LTR
chrIX	259880	259969	-	0.932981			Antisens	YIL050W	PCL7	PCG	No	No	NA	0.506055	NA
chrVI	203153	203242	-	0.932977	YFR024C-A	LSB3	PCG				No	No	NA	0.181215	Protein containing a C-terminal SH3 domain; binds Las17p, which is a homolog of human Wiskott-Aldrich Syndrome protein involved in actin patch assembly and actin polymerization; protein abundance increases in response to DNA replication stress; LSB3 has a paralog, YSC84, that arose from the whole genome duplication
chrXV	912221	912310	-	0.932945	YOR318Ci	YOR318Ci	PCG (intron)				No	No	NA	0.639987	NA
chrVII	262829	262918	+	0.932938			Antisens	YGL131C	SNT2	PCG	No	No	NA	0.586339	NA
chrIV	748655	748744	-	0.932908	YDR146C	SWI5	PCG				No	No	0.78	0.704794	Transcription factor that recruits Mediator and Swi/Snf complexes; activates transcription of genes expressed at the M/G1 phase boundary and in G1 phase; required for expression of the HO gene controlling mating type switching; localization to nucleus occurs during G1 and appears to be regulated by phosphorylation by Cdc28p kinase; SWI5 has a paralog, ACE2, that arose from the whole genome duplic…
chrXIV	178768	178857	+	0.932877	YNL250W	RAD50	PCG				No	No	0.2	0.753904	Subunit of MRX complex with Mre11p and Xrs2p; complex is involved in processing double-strand DNA breaks in vegetative cells, initiation of meiotic DSBs, telomere maintenance, and nonhomologous end joining; forms nuclear foci upon DNA replication stress
chrIV	886810	886899	+	0.932791	YDR211W	GCD6	PCG				No	No	2.2	0.286375	Catalytic epsilon subunit of the translation initiation factor eIF2B; eIF2B is the guanine-nucleotide exchange factor for eIF2; activity subsequently regulated by phosphorylated eIF2; first identified as a negative regulator of GCN4 expression; forms cytoplasmic foci upon DNA replication stress
chrIV	672073	672162	+	0.932783	YDR108W	TRS85	PCG				No	No	0.6	0.710923	Component of transport protein particle (TRAPP) complex III; TRAPPIII is a multimeric guanine nucleotide-exchange factor for the GTPase Ypt1p, regulating endosome-Golgi traffic and required for membrane expansion during autophagy and the CVT pathway; directs Ypt1p to the PAS; late post-replication meiotic role
chrXVI	40469	40558	+	0.93274	chrXVI_40278_40842	NA	Intergenic	YPL266W	DIM1	PCG	No	No	NA	0.133326	NA
chrVII	460195	460284	-	0.932721			Antisens	YGL017W	ATE1	PCG	No	No	NA	0.584667	NA
chrXV	865993	866082	-	0.932711	YOR292C	YOR292C	PCG				No	No	0.4	0.630568	Putative protein of unknown function; green fluorescent protein (GFP)-fusion protein localizes to the vacuole; YOR292C is not an essential gene
chrI	57080	57169	+	0.932706			Antisens	YAL046C	AIM1	PCG	No	No	NA	0.356644	NA
chrVII	709043	709132	-	0.932637			Antisens	YGR109W-B	YGR109W-B	PCG	No	No	NA	0.978573	NA
chrIV	8973	9062	-	0.932583	YDL246C	SOR2	PCG				No	No	0.8	NA	Protein of unknown function; protein sequence is 99% identical to the Sor1p sorbitol dehydrogenase; computational analysis of large-scale protein-protein interaction data also suggests a role in fructose or mannose metabolism
chrXIII	147181	147270	+	0.932565	YML063W	RPS1B	PCG				No	No	12.36	-0.829855	Ribosomal protein 10 (rp10) of the small (40S) subunit; homologous to mammalian ribosomal protein S3A, no bacterial homolog; RPS1B has a paralog, RPS1A, that arose from the whole genome duplication
chrXIII	465042	465131	+	0.932529	chrXIII_465027_466098	NA	Intergenic	YMR100W	MUB1	PCG	No	No	NA	0.768945	NA
chrIV	799927	800016	+	0.932496			Antisens	YDR170C	SEC7	PCG	No	No	NA	0.0640518	NA
chrXIII	26237	26326	+	0.932464			Antisens	YML122C	YML122C	PCG	No	No	NA	0.955207	NA
chrXIV	449870	449959	-	0.93241			Antisens	YNL093W	YPT53	PCG	No	No	NA	1.00746	NA
chrXII	795542	795631	+	0.932407			Antisens	YLR333C	RPS25B	PCG	No	No	NA	-0.953871	NA
chrVII	375247	375336	-	0.932401	YGL069C	YGL069C	PCG				No	No	1.21	-0.0746938	Dubious open reading frame; unlikely to encode a functional protein, based on available experimental and comparative sequence data; not conserved in closely related Saccharomyces species; 92% of ORF overlaps the uncharacterized ORF YGL068W; deletion in cyr1 mutant results in loss of stress resistance
chrXVI	709642	709731	-	0.932356	YPR085C	ASA1	PCG				No	No	0.3	0.726273	Subunit of the ASTRA complex, involved in chromatin remodeling; telomere length regulator involved in the stability or biogenesis of PIKKs such as TORC1
chrII	307439	307528	-	0.932305	snR161	SNR161	ncRNA				No	No	NA	0.527245	H/ACA small nucleolar RNA (snoRNA); guides pseudouridylation of small subunit (SSU) rRNA at positions U632 and U766
chrII	289469	289558	-	0.932286			Antisens	YBR024W	SCO2	PCG	No	No	NA	0.721255	NA
chrXV	809480	809569	-	0.93226	YOR256C	TRE2	PCG				No	No	0.7	0.80554	Transferrin receptor-like protein; functions with Tre1p to regulate ubiquitylation and vacuolar degradation of the metal transporter Smf1p; inviability of null mutant in systematic studies is due to proximity to CDC31; TRE2 has a paralog, TRE1, that arose from the whole genome duplication
chrV	528772	528861	-	0.932259			Antisens	YER171W	RAD3	PCG	No	No	NA	0.556397	NA
chrX	265691	265780	+	0.932258	chrX_265247_265720	NA	Intergenic	YJL089W	SIP4	PCG	No	No	NA	0.942966	NA
chrXIII	454464	454553	-	0.932258			Antisens	YMR093W	UTP15	PCG	No	No	NA	0.206144	NA
chrXIII	752435	752524	+	0.932213	YMR241W	YHM2	PCG				No	No	4	-0.640179	Citrate and oxoglutarate carrier protein; exports citrate from and imports oxoglutarate into the mitochondrion, causing net export of NADPH reducing equivalents; also associates with mt nucleoids and has a role in replication and segregation of the mt genome
chrV	498590	498679	-	0.932199	chrV_498617_499141	NA	Intergenic	YERCdelta24	YERCdelta24	long_terminal_repeat	No	No	NA	0.706764	NA
chrX	98083	98172	-	0.932134			Antisens	YJL172W	CPS1	PCG	No	No	NA	0.366551	NA
chrXVI	448116	448205	-	0.932116	YPL058C	PDR12	PCG				No	No	1.1	0.551527	Plasma membrane ATP-binding cassette (ABC) transporter; weak-acid-inducible multidrug transporter required for weak organic acid resistance; induced by sorbate and benzoate and regulated by War1p; mutants exhibit sorbate hypersensitivity
chrIV	601034	601123	-	0.932109			Antisens	YDR077W	SED1	PCG	No	No	NA	0.245608	NA
chrX	701240	701329	+	0.931997	YJR144W	MGM101	PCG				No	No	2.1	0.708764	Protein with a role in mitochondrial DNA recombinational repair; also involved in interstrand cross-link repair; binds to and catalyzes the annealing of single-stranded mtDNA; oligomerizes to form rings and filaments; related to Rad52-type recombination proteins, with limited overall similarity but sharing conserved functionally important residues; component of the mitochondrial nucleoid, require…
chrIV	658390	658479	-	0.931994			Antisens	YDR103W	STE5	PCG	No	No	NA	0.76761	NA
chrV	339324	339413	+	0.931971	YER090W	TRP2	PCG				No	No	1.49	-0.108978	Anthranilate synthase; catalyzes the initial step of tryptophan biosynthesis, forms multifunctional hetero-oligomeric anthranilate synthase:indole-3-glycerol phosphate synthase enzyme complex with Trp3p
chrXII	749186	749275	+	0.931959			Antisens	YLR309C	IMH1	PCG	No	No	NA	0.431334	NA
chrXVI	318750	318839	-	0.931937	YPL123C	RNY1	PCG				No	No	0.2	0.64197	Vacuolar RNase of the T(2) family; relocalizes to the cytosol where it cleaves tRNAs upon oxidative or stationary phase stress; promotes apoptosis under stress conditions and this function is independent of its catalytic activity
chrXV	50542	50631	+	0.931928			Antisens	YOL145C	CTR9	PCG	No	No	NA	0.269288	NA
chrIII	276850	276939	-	0.931901	YCR092C	MSH3	PCG				No	No	0.3	0.680367	Mismatch repair protein; forms dimers with Msh2p that mediate repair of insertion or deletion mutations and removal of nonhomologous DNA ends, contains a PCNA (Pol30p) binding motif required for genome stability
chrIV	1279591	1279680	+	0.931895	YDR406W	PDR15	PCG				No	No	0.4	0.368861	Plasma membrane ATP binding cassette (ABC) transporter; multidrug transporter and general stress response factor implicated in cellular detoxification; regulated by Pdr1p, Pdr3p and Pdr8p; promoter contains a PDR responsive element; PDR15 has a paralog, PDR5, that arose from the whole genome duplication
chrVIII	69699	69788	-	0.931868			Antisens	YHL018W	YHL018W	PCG	No	No	NA	0.959796	NA
chrIV	759855	759944	+	0.931841	YDR150W	NUM1	PCG				No	No	0.6	0.494778	Protein required for nuclear migration; component of the mitochondria-ER-cortex-ancor (MECA); required for the association of mitochondria with the cell cortex and for accurate distribution of mitochondrial network; interacts with Mdm36p to link the ER and motochondria at the cortex; localizes to the mother cell cortex and the bud tip; may mediate interactions of dynein and cytoplasmic microtubul…
chrXIII	315523	315612	+	0.931834	YMR020W	FMS1	PCG				No	No	0.7	0.95077	Polyamine oxidase; converts spermine to spermidine, which is required for the essential hypusination modification of translation factor eIF-5A; also involved in pantothenic acid biosynthesis
chrXIII	169208	169297	+	0.931822			Antisens	YML053C	YML053C	PCG	No	No	NA	0.603331	NA
chrX	269669	269758	+	0.931722	YJL088W	ARG3	PCG				No	No	2.68	0.746276	Ornithine carbamoyltransferase; also known as carbamoylphosphate:L-ornithine carbamoyltransferase; catalyzes the biosynthesis of the arginine precursor citrulline
chrXI	366947	367036	+	0.931713	YKL038W	RGT1	PCG				Yes	Yes	0.7	0.86058	Glucose-responsive transcription factor; regulates expression of several glucose transporter (HXT) genes in response to glucose; binds to promoters and acts both as a transcriptional activator and repressor; RGT1 has a paralog, EDS1, that arose from the whole genome duplication
chrVII	635954	636043	-	0.931701	YGR073C, YGR075C	YGR073C, PRP38	PCG				No	No	NA	NA	NA
chrXIII	759656	759745	-	0.931627			Antisens	YMR246W	FAA4	PCG	No	No	NA	-0.508771	NA
chrVIII	418609	418698	-	0.93161			Antisens	YHR159W	TDA11	PCG	No	No	NA	0.851375	NA
chrIX	267642	267731	+	0.931478			Antisens	YIL047C	SYG1	PCG	No	No	NA	0.505138	NA
chrXI	387906	387995	-	0.931432			Antisens	YKL027W	TCD2	PCG	No	No	NA	0.519698	NA
chrV	325223	325312	-	0.931396	YER082C	UTP7	PCG				No	No	1.29	0.171159	Nucleolar protein; component of the small subunit (SSU) processome containing the U3 snoRNA that is involved in processing of pre-18S rRNA
chrVIII	400705	400794	-	0.931309	YHR151C	MTC6	PCG				No	No	0.3	0.643232	Protein of unknown function; mtc6 is synthetically sick with cdc13-1
chrXIII	823058	823147	-	0.931245			Antisens	YMR278W	PRM15	PCG	No	No	NA	0.765038	NA
chrXIV	103500	103589	+	0.931235			Antisens	YNL284C	MRPL10	PCG	No	No	NA	0.581623	NA
chrIX	252663	252752	+	0.93116			Antisens	YIL055C	YIL055C	PCG	No	No	NA	1.06812	NA
chrXII	33853	33942	-	0.93116	YLL054C	YLL054C	PCG				No	No	3.17	0.717679	Putative protein of unknown function with similarity to Pip2p; an oleate-specific transcriptional activator of peroxisome proliferation; YLL054C is not an essential gene
chrXV	832171	832260	-	0.931144	YOR271C	FSF1	PCG				No	No	4.04	0.00976638	Putative protein; predicted to be an alpha-isopropylmalate carrier; belongs to the sideroblastic-associated protein family; non-tagged protein is detected in purified mitochondria; likely to play a role in iron homeostasis
chrVIII	204837	204926	-	0.931063			Antisens	YHR048W	YHK8	PCG	No	No	NA	0.924393	NA
chrXII	124444	124533	+	0.931061			Antisens	YLL013C	PUF3	PCG	No	No	NA	0.153929	NA
chrXII	984308	984397	-	0.931055			Antisens	YLR425W	TUS1	PCG	No	No	NA	0.839978	NA
chrII	60665	60754	-	0.931028	YBL087C	RPL23A	PCG				No	No	54.2	-0.868958	Ribosomal 60S subunit protein L23A; homologous to mammalian ribosomal protein L23 and bacterial L14; RPL23A has a paralog, RPL23B, that arose from the whole genome duplication
chrV	145087	145176	-	0.930994			Antisens	YEL006W	YEA6	PCG	No	No	NA	0.484475	NA
chrIV	1478305	1478394	-	0.930966			Antisens	YDR517W	GRH1	PCG	No	No	NA	0.322065	NA
chrXIV	479866	479955	-	0.930964			Antisens	YNL078W	NIS1	PCG	No	No	NA	0.300941	NA
chrXV	353538	353627	+	0.93094	YOR011W	AUS1	PCG				No	No	0.2	0.55701	Plasma membrane sterol transporter of the ATP-binding cassette family; required, along with Pdr11p, for uptake of exogenous sterols and their incorporation into the plasma membrane; activity is stimulated by phosphatidylserine; sterol uptake is required for anaerobic growth because sterol biosynthesis requires oxygen; AUS1 has a paralog, PDR11, that arose from the whole genome duplication
chrIX	168819	168908	-	0.930928	YIL105C	SLM1	PCG				No	No	1.05	0.793295	Phosphoinositide PI4,5P(2) binding protein, forms a complex with Slm2p; acts downstream of Mss4p in a pathway regulating actin cytoskeleton organization in response to stress; phosphorylated by the TORC2 complex; protein abundance increases in response to DNA replication stress; SLM1 has a paralog, SLM2, that arose from the whole genome duplication
chrXVI	889833	889922	-	0.930919			Antisens	YPR175W	DPB2	PCG	No	No	NA	0.629556	NA
chrVI	27094	27183	-	0.930898	chrVI_25399_28031	NA	Intergenic	YFL051C	YFL051C	PCG	No	Yes	NA	0.878052	NA
chrV	144228	144317	-	0.930817			Antisens	YEL006W	YEA6	PCG	No	No	NA	0.484475	NA
chrVIII	107441	107530	-	0.930754			Antisens	YHR001W	OSH7	PCG	No	No	NA	0.641278	NA
chrXV	505010	505099	-	0.930643	chrXV_504530_505594	NA	Intergenic	YOR095C	RKI1	PCG	No	No	NA	0.617079	NA
chrXIV	410111	410200	-	0.930642	YNL115C	YNL115C	PCG				No	Yes	0.6	0.961673	Putative protein of unknown function; green fluorescent protein (GFP)-fusion protein localizes to mitochondria; YNL115C is not an essential gene
chrIV	255677	255766	-	0.930597			Antisens	YDL114W	YDL114W	PCG	No	No	NA	1.00758	NA
chrVIII	508444	508533	+	0.930566	YHR204W	MNL1	PCG				No	No	0.4	0.398072	Alpha-1,2-specific exomannosidase of the endoplasmic reticulum; in complex with Pdi1p, generates a Man7GlcNac2 oligosaccharide signal on glycoproteins destined for ubiquitin-proteasome degradation
chrXII	382074	382163	-	0.930555			Antisens	YLR116W	MSL5	PCG	No	No	NA	0.367116	NA
chrXIV	18088	18177	-	0.930534	YNL330C	RPD3	PCG				No	No	1.1	0.606309	Histone deacetylase, component of both the Rpd3S and Rpd3L complexes; regulates transcription, silencing, autophagy and other processes by influencing chromatin remodeling; forms at least two different complexes which have distinct functions and members; Rpd3(L) recruitment to the subtelomeric region is regulated by interaction with the arginine methyltransferase, Hmt1p
chrVII	836689	836778	-	0.930486	YGR169C-A	YGR169C-A	PCG				No	No	NA	0.436228	Putative protein of unknown function; YGR169C-A has a paralog, YJR005C-A, that arose from the whole genome duplication
chrIX	37194	37283	-	0.930471	YIL163C	YIL163C	PCG				No	No	1.21	0.520513	Protein of unknown function; mRNA identified as translated by ribosome profiling data
chrIV	308936	309025	+	0.930428	YDL082W	RPL13A	PCG				No	No	25.9	-0.589008	Ribosomal 60S subunit protein L13A; not essential for viability; homologous to mammalian ribosomal protein L13, no bacterial homolog; RPL13A has a paralog, RPL13B, that arose from the whole genome duplication
chrX	262366	262455	+	0.930358			Antisens	YJL091C	GWT1	PCG	No	No	NA	0.866645	NA
chrVIII	352003	352092	+	0.930332	YHR120W	MSH1	PCG				No	No	0.3	0.565458	DNA-binding protein of the mitochondria; involved in repair of mitochondrial DNA; has ATPase activity and binds to DNA mismatches; has homology to E. coli MutS; transcription is induced during meiosis
chrXIV	720414	720503	-	0.930316	YNR052C	POP2	PCG				No	No	1.83	0.516615	RNase of the DEDD superfamily; subunit of the Ccr4-Not complex that mediates 3' to 5' mRNA deadenylation
chrXIV	197406	197495	+	0.930302			Antisens	YNL241C	ZWF1	PCG	No	No	NA	0.485784	NA
chrIV	968397	968486	+	0.930296			Antisens	YDR256C	CTA1	PCG	No	No	NA	0.811662	NA
chrXI	367316	367405	+	0.93025	YKL038W	RGT1	PCG				No	No	0.7	0.86058	Glucose-responsive transcription factor; regulates expression of several glucose transporter (HXT) genes in response to glucose; binds to promoters and acts both as a transcriptional activator and repressor; RGT1 has a paralog, EDS1, that arose from the whole genome duplication
chrXIII	364710	364799	-	0.930233	YMR047C	NUP116	PCG				No	No	1.67	0.361745	FG-nucleoporin component of central core of the nuclear pore complex; contributes directly to nucleocytoplasmic transport and maintenance of the nuclear pore complex (NPC) permeability barrier; forms a stable association with Nup82p, Gle2p and two other FG-nucleoporins (Nsp1p and Nup159p); NUP116 has a paralog, NUP100, that arose from the whole genome duplication
chrXIV	697894	697983	+	0.930218			Antisens	YNR039C	ZRG17	PCG	No	No	NA	0.775239	NA
chrXII	227048	227137	+	0.930195			Antisens	YLR039C	RIC1	PCG	No	No	NA	0.569623	NA
chrXI	107616	107705	+	0.930181	YKL181W	PRS1	PCG				No	No	7.81	-0.123634	5-phospho-ribosyl-1(alpha)-pyrophosphate synthetase; synthesizes PRPP, which is required for nucleotide, histidine, and tryptophan biosynthesis; one of five related enzymes, which are active as heteromultimeric complexes
chrV	19715	19804	-	0.930171			Antisens	YEL070W	DSF1	PCG	No	No	NA	0.735826	NA
chrXIV	776085	776174	+	0.930171			Antisens	YNR073C	YNR073C	PCG	No	No	NA	0.674175	NA
chrIII	260479	260568	-	0.930134	YCR084C	TUP1	PCG				No	No	2.02	0.103811	General repressor of transcription; forms complex with Cyc8p, involved in the establishment of repressive chromatin structure through interactions with histones H3 and H4, appears to enhance expression of some genes
chrXII	413393	413482	+	0.930109	YLR135W	SLX4	PCG				No	No	0.3	0.892259	Endonuclease involved in processing DNA; acts during recombination and repair; promotes template switching during break-induced replication (BIR), causing non-reciprocal translocations (NRTs); cleaves branched structures in a complex with Slx1p; involved interstrand cross-link repair and in Rad1p/Rad10p-dependent removal of 3'-nonhomologous tails during DSBR via single-strand annealing; relative …
chrIV	1046744	1046833	-	0.930102	YDR293C	SSD1	PCG				No	No	0.8	0.948477	Translational repressor with a role in polar growth and wall integrity; regulated by Cbk1p phosphorylation to effect bud-specific translational control and localization of specific mRNAs; interacts with TOR pathway components; contains a functional N-terminal nuclear localization sequence and nucleocytoplasmic shuttling appears to be critical to Ssd1p function
chrIV	1046645	1046734	+	0.930045			Antisens	YDR293C	SSD1	PCG	No	No	NA	0.948477	NA
chrIV	1419562	1419651	-	0.930005	YDR481C	PHO8	PCG				No	No	1.7	-0.484816	Repressible vacuolar alkaline phosphatase; regulated by levels of Pi and by Pho4p, Pho9p, Pho80p, Pho81p and Pho85p; dephosphorylates phosphotyrosyl peptides; contributes to NAD+ metabolism by producing nicotinamide riboside from NMN
chrXII	114980	115069	-	0.930004			Antisens	YLL016W	SDC25	PCG	No	No	NA	0.971765	NA
chrVIII	400485	400574	+	0.929951			Antisens	YHR151C	MTC6	PCG	No	No	NA	0.643232	NA
chrII	630624	630713	+	0.929937	YBR203W	COS111	PCG				No	Yes	0.3	1.05956	Protein required for antifungal drug ciclopirox olamine resistance; not related to the subtelomerically-encoded COS family; the authentic, non-tagged protein is detected in highly purified mitochondria in high-throughput studies
chrXV	1025868	1025957	+	0.929918	YOR367W	SCP1	PCG				No	No	0.7	0.72878	Component of yeast cortical actin cytoskeleton; binds and cross links actin filaments; originally identified by its homology to calponin (contains a calponin-like repeat) but the Scp1p domain structure is more similar to transgelin
chrVIII	436879	436968	+	0.929872	YHR165W-A	YHR165W-A	PCG				No	No	NA	0.290638	Dubious open reading frame; unlikely to encode a functional protein, based on available experimental and comparative sequence data; completely overlaps ORF PRP8/YHR165C
chrXV	848410	848499	+	0.929863	YOR284W	HUA2	PCG				No	No	0.3	0.932958	Cytoplasmic protein of unknown function; computational analysis of large-scale protein-protein interaction data suggests a possible role in actin patch assembly
chrVII	266368	266457	+	0.929825	YGL130W	CEG1	PCG				No	No	1.1	0.686489	Guanylyltransferase involved in mRNA 5' capping; subunit of the mRNA capping enzyme, which is a heterotetramer composed of two molecules of Ceg1p and a homodimer of Cet1p, the mRNA 5?-triphosphatase subunit; nuclear import of Ceg1p requires interaction with Cet1p; mammalian capping enzyme is a single bifunctional polypeptide
chrV	188659	188748	-	0.929811			Antisens	YER016W	BIM1	PCG	No	No	NA	0.399975	NA
chrXIII	48875	48964	+	0.929788	YML111W	BUL2	PCG				No	No	0.4	0.657517	Component of the Rsp5p E3-ubiquitin ligase complex; involved in intracellular amino acid permease sorting, functions in heat shock element mediated gene expression, essential for growth in stress conditions; BUL2 has a paralog, BUL1, that arose from the whole genome duplication
chrXII	342884	342973	-	0.92977	YLR101C, YLR102C	YLR101C, APC9	PCG				No	No	NA	NA	NA
chrXIV	475790	475879	+	0.929763	YNL082W	PMS1	PCG				No	No	0.3	0.764116	ATP-binding protein required for mismatch repair; required for both mitosis and meiosis; functions as a heterodimer with Mlh1p; binds double- and single-stranded DNA via its N-terminal domain, similar to E. coli MutL
chrIII	140096	140185	-	0.929681	YCR014C	POL4	PCG				No	No	0.4	0.816345	DNA polymerase IV; undergoes pair-wise interactions with Dnl4p-Lif1p and Rad27p to mediate repair of DNA double-strand breaks by non-homologous end joining (NHEJ); homologous to mammalian DNA polymerase beta
chrVIII	311852	311941	-	0.929622			Antisens	YHR099W	TRA1	PCG	No	No	NA	0.386189	NA
chrXIII	241017	241106	+	0.929538			Antisens	YML016C	PPZ1	PCG	No	No	NA	0.896761	NA
chrVII	646695	646784	+	0.929537			Antisens	YGR083C	GCD2	PCG	No	No	NA	0.182855	NA
chrIV	608454	608543	+	0.929516			Antisens	YDR081C	PDC2	PCG	No	No	NA	0.794347	NA
chrX	647920	648009	+	0.929471	YJR121W	ATP2	PCG				No	No	4.3	0.377229	Beta subunit of the F1 sector of mitochondrial F1F0 ATP synthase; which is a large, evolutionarily conserved enzyme complex required for ATP synthesis; F1 translationally regulates ATP6 and ATP8 expression to achieve a balanced output of ATP synthase genes encoded in nucleus and mitochondria; phosphorylated
chrVIII	267158	267247	-	0.92945	chrVIII_267041_267339	NA	Intergenic	YHR080C	YHR080C	PCG	No	No	NA	0.819239	NA
chrVIII	232389	232478	-	0.929395			Antisens	YHR068W	DYS1	PCG	No	No	NA	-0.492685	NA
chrXI	405454	405543	+	0.929296			Antisens	YKL017C	HCS1	PCG	No	No	NA	0.870182	NA
chrII	728225	728314	+	0.92929			Antisens	YBR256C	RIB5	PCG	No	No	NA	0.644293	NA
chrIV	556894	556983	+	0.929238			Antisens	YDR051C	DET1	PCG	No	No	NA	0.64642	NA
chrV	72068	72157	+	0.929228	YEL043W	YEL043W	PCG				No	No	1.24	0.464686	Predicted cytoskeleton protein involved in intracellular signaling; based on quantitative analysis of protein-protein interaction maps; may interact with ribosomes, based on co-purification studies; contains fibronectin type III domain fold
chrIX	257628	257717	-	0.929139	YIL051C	MMF1	PCG				No	No	28	-0.291756	Mitochondrial protein required for transamination of isoleucine; but not of valine or leucine; may regulate specificity of branched-chain transaminases Bat1p and Bat2p; induction of expression in response to stress is mediated by a Hog1p-regulated antisense RNA and gene looping; interacts genetically with mitochondrial ribosomal protein genes; MMF1 has a paralog, HMF1, that arose from the whole g…
chrXIII	830677	830766	-	0.9291	YMR280C	CAT8	PCG				No	No	1.49	0.822861	Zinc cluster transcriptional activator; necessary for derepression of a variety of genes under non-fermentative growth conditions, active after diauxic shift, binds carbon source responsive elements; relative distribution to the nucleus increases upon DNA replication stress
chrVI	211212	211301	-	0.929			Antisens	YFR029W	PTR3	PCG	No	No	NA	1.22785	NA
chrIV	1404510	1404599	-	0.928938	YDR473C	PRP3	PCG				No	No	0.4	0.717338	Splicing factor; component of the U4/U6-U5 snRNP complex
chrXIII	726971	727060	-	0.928928	YMR229C	RRP5	PCG				No	No	2.89	-0.332722	RNA binding protein involved in synthesis of both 18S and 5.8S rRNAs; component of both the ribosomal small subunit (SSU) processosome and the 90S preribosome; has binding preference for single stranded tracts of U's; relocalizes from nucleolus to nucleus upon DNA replication stress
chrXVI	378522	378611	-	0.9289	YPL090C	RPS6A	PCG				No	No	27.2	-0.675161	Protein component of the small (40S) ribosomal subunit; homologous to mammalian ribosomal protein S6, no bacterial homolog; RPS6A has a paralog, RPS6B, that arose from the whole genome duplication
chrX	689771	689860	+	0.928895			Antisens	YJR139C	HOM6	PCG	No	No	NA	-0.190405	NA
chrII	74297	74386	+	0.928882			Antisens	YBL080C	PET112	PCG	No	No	NA	0.658306	NA
chrXV	233253	233342	-	0.928855	YOL052C	SPE2	PCG				No	No	1	0.126843	S-adenosylmethionine decarboxylase; required for the biosynthesis of spermidine and spermine; cells lacking Spe2p require spermine or spermidine for growth in the presence of oxygen but not when grown anaerobically
chrXIV	733033	733122	-	0.928816	YNR056C	BIO5	PCG				No	No	1.49	1.07799	Putative transmembrane protein involved in the biotin biosynthesis; responsible for uptake of 7-keto 8-aminopelargonic acid; BIO5 is in a cluster of 3 genes (BIO3, BIO4, and BIO5) that mediate biotin synthesis
chrVII	164923	165012	+	0.928814			Antisens	YGL179C	TOS3	PCG	No	No	NA	1.06431	NA
chrXI	261154	261243	+	0.928807	YKL096W	CWP1	PCG				No	No	4.3	0.476167	Cell wall mannoprotein that localizes to birth scars of daughter cells; linked to a beta-1,3- and beta-1,6-glucan heteropolymer through a phosphodiester bond; required for propionic acid resistance
chrXIII	765542	765631	+	0.92868			Antisens	YMR247C	RKR1	PCG	No	No	NA	0.586539	NA
chrXIII	72663	72752	+	0.92868	YML100W	TSL1	PCG				No	No	1.3	0.912794	Large subunit of trehalose 6-phosphate synthase/phosphatase complex; Tps1p-Tps2p complex converts uridine-5'-diphosphoglucose and glucose 6-phosphate to trehalose; contributes to survival to acute lethal heat stress; mutant has aneuploidy tolerance; protein abundance increases in response to DNA replication stress; TSL1 has a paralog, TPS3, that arose from the whole genome duplication
chrIV	1492007	1492096	-	0.928662			Antisens	YDR527W	RBA50	PCG	No	No	NA	0.449495	NA
chrXII	1013449	1013538	-	0.928646			Antisens	YLR438W	CAR2	PCG	No	No	NA	-0.397257	NA
chrII	138168	138257	+	0.928617			Antisens	YBL042C	FUI1	PCG	No	No	NA	-0.0695161	NA
chrXIV	251038	251127	-	0.928591			Antisens	YNL210W	MER1	PCG	No	No	NA	0.697181	NA
chrIV	1375629	1375718	+	0.928554	YDR457W	TOM1	PCG				No	No	1.47	0.393412	E3 ubiquitin ligase of the hect-domain class; has a role in mRNA export from the nucleus and may regulate transcriptional coactivators; involved in degradation of excess histones; interacts with Dia2p and is required for Dia2p degradation; required to target Cdc6p for ubiquitin-mediated destruction during G1 phase
chrVII	843929	844018	-	0.928499			Antisens	YGR173W	RBG2	PCG	No	No	NA	0.385601	NA
chrXIII	624530	624619	-	0.928494	YMR182C	RGM1	PCG				No	No	3.17	1.02644	Putative zinc finger DNA binding transcription factor; contains two N-terminal C2H2 zinc fingers and C-terminal proline rich domain; overproduction impairs cell growth and induces expression of genes involved in monosaccharide catabolism and aldehyde metabolism; regulates expression of of Y' telomeric elements and subtelomeric COS genes; relocalizes to the cytosol in response to hypoxia; RGM1 has…
chrVII	271969	272058	+	0.928467	YGL126W	SCS3	PCG				No	No	2.65	0.503015	Protein required for inositol prototrophy; required for normal ER membrane biosynthesis; ortholog of the FIT family of proteins involved in triglyceride droplet biosynthesis and homologous to human FIT2; disputed role in the synthesis of inositol phospholipids from inositol
chrXIII	743858	743947	-	0.928464			Antisens	YMR237W	BCH1	PCG	No	No	NA	0.222314	NA
chrV	156712	156801	+	0.928367	YER002W	NOP16	PCG				No	No	3.06	0.376753	Constituent of 66S pre-ribosomal particles; involved in 60S ribosomal subunit biogenesis
chrVII	330290	330379	+	0.928367			Antisens	YGL095C	VPS45	PCG	No	No	NA	0.762165	NA
chrIV	599827	599916	-	0.928362	chrIV_599886_600589	NA	Intergenic	YDR078C	SHU2	PCG	No	No	NA	0.804877	NA
chrX	339417	339506	+	0.928361	chrX_339465_339581	NA	Intergenic	YJL052W	TDH1	PCG	No	No	NA	1.04765	NA
chrIX	101479	101568	+	0.928356			Antisens	YIL131C	FKH1	PCG	No	No	NA	0.458908	NA
chrXI	524856	524945	-	0.928344	YKR048C	NAP1	PCG				No	No	3.49	0.183368	Histone chaperone; involved in histone exchange by removing and replacing histone H2A-H2B dimers or histone variant dimers from assembled nucleosomes; involved in the transport of H2A and H2B histones to the nucleus; required for the regulation of microtubule dynamics during mitosis; interacts with mitotic cyclin Clb2p; controls bud morphogenesis; phosphorylated by CK2; protein abundance increase…
chrVII	912114	912203	-	0.928315			Antisens	YGR208W	SER2	PCG	No	No	NA	-0.0686603	NA
chrVIII	539188	539277	+	0.928311	YHR213W	YHR213W	PCG				No	No	0.1	NA	Pseudogenic fragment with similarity to flocculins; YHR213W has a paralog, YAR062W, that arose from a segmental duplication
chrXVI	746340	746429	+	0.928297			Antisens	YPR110C	RPC40	PCG	No	No	NA	-0.0660008	NA
chrXII	48964	49053	-	0.928257	chrXII_48862_49736	NA	Intergenic	YLL045C	RPL8B	PCG	No	No	NA	0.847077	NA
chrV	368844	368933	-	0.928227	YER105C	NUP157	PCG				No	No	0.8	0.267974	Subunit of the inner ring of the nuclear pore complex (NPC); contributes to NPC assembly and tethering of DNA to the nuclear periphery; both Nup170p and NUP157p are similar to human Nup155p; NUP157 has a paralog, NUP170, that arose from the whole genome duplication
chrV	522482	522571	+	0.928204			Antisens	YER168C	CCA1	PCG	No	No	NA	0.572642	NA
chrIII	257783	257872	+	0.928197	YCR081W	SRB8	PCG				No	No	0.2	0.740752	Subunit of the RNA polymerase II mediator complex; associates with core polymerase subunits to form the RNA polymerase II holoenzyme; essential for transcriptional regulation; involved in glucose repression
chrII	456344	456433	-	0.928081			Antisens	YBR108W	AIM3	PCG	No	No	NA	0.916999	NA
chrIV	1055665	1055754	+	0.928053	YDR296W	MHR1	PCG				No	No	0.8	0.516921	Protein involved in homologous recombination in mitochondria; required for recombination-dependent mtDNA partitioning; involved in stimulation of mitochondrial DNA replication in response to oxidative stress
chrIII	105521	105610	+	0.927999			Antisens	YCL008C, YCL009C	STP22, ILV6	PCG	No	No	NA	NA	NA
chrIV	1161829	1161918	+	0.927962			Antisens	YDR344C	YDR344C	PCG	No	No	NA	0.446673	NA
chrXV	175670	175759	-	0.927935			Antisens	YOL081W	IRA2	PCG	No	No	NA	0.569594	NA
chrXII	63186	63275	+	0.927933			Antisens	YLL040C	VPS13	PCG	No	No	NA	0.571839	NA
chrXVI	142628	142717	-	0.927922	YPL217C	BMS1	PCG				No	No	1.49	0.188187	GTPase required for ribosomal subunit synthesis and rRNA processing; required for synthesis of 40S ribosomal subunits and for processing the 35S pre-rRNA at sites A0, A1, and A2; interacts with Rcl1p, which stimulates its GTPase and U3 snoRNA binding activities; has similarity to Tsr1p
chrII	97736	97825	-	0.927882	YBL066C	SEF1	PCG				No	No	0.2	0.818999	Putative transcription factor; has homolog in Kluyveromyces lactis
chrIII	222815	222904	-	0.92783	YCR057C	PWP2	PCG				No	No	1.24	0.0450412	Conserved 90S pre-ribosomal component; essential for proper endonucleolytic cleavage of the 35 S rRNA precursor at A0, A1, and A2 sites; contains eight WD-repeats; PWP2 deletion leads to defects in cell cycle and bud morphogenesis
chrVII	986779	986868	-	0.927824			Antisens	YGR248W	SOL4	PCG	No	No	NA	1.1224	NA
chrXIII	613490	613579	-	0.92781			Antisens	YMR176W	ECM5	PCG	No	No	NA	0.853358	NA
chrXV	1040164	1040253	+	0.927808	YOR374W	ALD4	PCG				No	No	1.5	0.403968	Mitochondrial aldehyde dehydrogenase; required for growth on ethanol and conversion of acetaldehyde to acetate; phosphorylated; activity is K+ dependent; utilizes NADP+ or NAD+ equally as coenzymes; expression is glucose repressed; can substitute for cytosolic NADP-dependent aldehyde dehydrogenase when directed to the cytosol
chrVII	890779	890868	-	0.927721	YGR196C	FYV8	PCG				No	No	0.3	0.578257	Protein of unknown function; required for survival upon exposure to K1 killer toxin
chrV	117734	117823	-	0.927706	RPR1	RPR1	ncRNA				No	No	NA	0.193131	RNA component of nuclear RNase P; nuclear RNase P cleaves tRNA precursors to generate mature 5' ends and facilitates turnover of nuclear RNAs; may be responsible for recognition of substrate tRNAs
chrXI	201847	201936	-	0.927676	chrXI_201616_202087	NA	Intergenic	YKLCsigma1	YKLCsigma1	long_terminal_repeat	No	No	NA	0.760314	NA
chrIX	420546	420635	+	0.927626			Antisens	YIR034C	LYS1	PCG	No	No	NA	0.694739	NA
chrXIII	716222	716311	-	0.927608	YMR222C	FSH2	PCG				No	No	0.7	0.538998	Putative serine hydrolase that localizes to the cytoplasm; sequence is similar to S. cerevisiae Fsh1p and Fsh3p and the human candidate tumor suppressor OVCA2
chrV	96972	97061	-	0.927601	YEL029C	BUD16	PCG				No	No	0.3	0.620999	Putative pyridoxal kinase; a key enzyme involved in pyridoxal 5'-phosphate synthesis, the active form of vitamin B6; required for genome integrity; involved in bud-site selection; similarity to yeast BUD17 and human pyridoxal kinase (PDXK)
chrIX	364236	364325	+	0.927582	YIR004W	DJP1	PCG				No	No	1.3	0.662485	Cytosolic J-domain-containing protein; required for peroxisomal protein import and involved in peroxisome assembly, homologous to E. coli DnaJ
chrIX	294953	295042	-	0.927577			Antisens	YIL031W	ULP2	PCG	No	No	NA	0.698458	NA
chrV	404241	404330	-	0.927569	YER122C	GLO3	PCG				No	No	2.6	0.322933	ADP-ribosylation factor GTPase activating protein (ARF GAP); involved in ER-Golgi transport; shares functional similarity with Gcs1p
chrXIII	656453	656542	+	0.92756	YMR196W	YMR196W	PCG				No	No	0.2	1.04032	Putative protein of unknown function; green fluorescent protein (GFP)-fusion protein localizes to the cytoplasm; YMR196W is not an essential gene
chrIV	217781	217870	+	0.927507	YDL136Wi	RPL35Bi	PCG (intron)				No	No	NA	1.07982	NA
chrXVI	243597	243686	+	0.927366			Antisens	YPL162C	YPL162C	PCG	No	No	NA	0.793031	NA
chrXIII	730218	730307	-	0.927358	YMR229C	RRP5	PCG				No	No	2.89	-0.332722	RNA binding protein involved in synthesis of both 18S and 5.8S rRNAs; component of both the ribosomal small subunit (SSU) processosome and the 90S preribosome; has binding preference for single stranded tracts of U's; relocalizes from nucleolus to nucleus upon DNA replication stress
chrIV	10135	10224	+	0.92733	chrIV_9957_11456	NA	Intergenic	YDL247W	MPH2	PCG	No	No	NA	NA	NA
chrXII	449030	449119	+	0.927329	YLRWdelta6	YLRWdelta6	long_terminal_repeat				No	No	NA	NA	Ty1 LTR
chrIV	127484	127573	+	0.927298	YDL185W	VMA1	PCG				No	No	6.76	-0.370415	Subunit A of the V1 peripheral membrane domain of V-ATPase; protein precursor undergoes self-catalyzed splicing to yield the extein Tfp1p and the intein Vde (PI-SceI), which is a site-specific endonuclease; the V1 peripheral membrane domain of the vacuolar H+-ATPase (V-ATPase) has eight subunits
chrIV	282979	283068	+	0.927197			Antisens	YDL100C	GET3	PCG	No	No	NA	0.0383704	NA
chrXVI	523478	523567	-	0.927194			Antisens	YPL016W	SWI1	PCG	No	No	NA	0.756417	NA
chrXIV	253788	253877	-	0.927085			Antisens	YNL209W	SSB2	PCG	No	No	NA	-0.747354	NA
chrII	525221	525310	+	0.927078			Antisens	YBR140C	IRA1	PCG	No	No	NA	0.617352	NA
chrXVI	712899	712988	-	0.927023	YPR088C	SRP54	PCG				No	No	2.49	0.048174	Signal recognition particle (SRP) subunit (homolog of mammalian SRP54); contains the signal sequence-binding activity of SRP, interacts with the SRP RNA, and mediates binding of SRP to signal receptor; contains GTPase domain
chrIV	367440	367529	+	0.926994			Antisens	YDL048C	STP4	PCG	No	No	NA	1.47032	NA
chrVI	154652	154741	+	0.926967			Antisens	YFR005C	SAD1	PCG	No	No	NA	0.590631	NA
chrXII	147178	147267	-	0.926949			Antisens	YLL002W	RTT109	PCG	No	No	NA	0.709507	NA
chrIII	267642	267731	-	0.926944			Antisens	YCR089W	FIG2	PCG	No	No	NA	0.674477	NA
chrVI	51583	51672	+	0.926888	YFL040W	YFL040W	PCG				No	No	1.21	0.77175	Putative transporter; member of the sugar porter family; YFL040W is not an essential gene
chrIV	1072192	1072281	-	0.926877	YDR304C	CPR5	PCG				No	No	8.62	0.48064	Peptidyl-prolyl cis-trans isomerase (cyclophilin) of the ER; catalyzes the cis-trans isomerization of peptide bonds N-terminal to proline residues; transcriptionally induced in response to unfolded proteins in the ER; CPR5 has a paralog, CPR2, that arose from the whole genome duplication
chrXV	74900	74989	+	0.92682	YOL130W	ALR1	PCG				No	No	1.39	0.345845	Plasma membrane Mg(2+) transporter; expression and turnover are regulated by Mg(2+) concentration; overexpression confers increased tolerance to Al(3+) and Ga(3+) ions
chrXI	408807	408896	+	0.926804	YKL015W	PUT3	PCG				No	No	0.4	0.591109	Transcriptional activator; binds specific gene recruitment sequences and is required for DNA zip code-mediated targeting of genes to nuclear periphery; regulates proline utilization genes, constitutively binds PUT1 and PUT2 promoters as a dimer, undergoes conformational change to form active state; binds other promoters only under activating conditions; differentially phosphorylated in presence o…
chrVIII	322535	322624	+	0.926791	YHR103W	SBE22	PCG				No	No	1.17	0.490718	Protein involved in bud growth; involved in the transport of cell wall components from the Golgi to the cell surface; similar in structure and functionally redundant with Sbe2p; SBE22 has a paralog, SBE2, that arose from the whole genome duplication
chrVI	254018	254107	-	0.926787	YFR053C	HXK1	PCG				No	Yes	3.7	0.511995	Hexokinase isoenzyme 1; a cytosolic protein that catalyzes phosphorylation of glucose during glucose metabolism; expression is highest during growth on non-glucose carbon sources; glucose-induced repression involves hexokinase Hxk2p; HXK1 has a paralog, HXK2, that arose from the whole genome duplication
chrIV	752354	752443	+	0.926767	YDR147W	EKI1	PCG				No	Yes	0.4	0.784856	Ethanolamine kinase; primarily responsible for phosphatidylethanolamine synthesis via the CDP-ethanolamine pathway; exhibits some choline kinase activity, thus contributing to phosphatidylcholine synthesis via the CDP-choline pathway; EKI1 has a paralog, CKI1, that arose from the whole genome duplication
chrIV	414680	414769	+	0.926719	YDL021W	GPM2	PCG				No	No	0.1	0.73616	Homolog of Gpm1p phosphoglycerate mutase; converts 3-phosphoglycerate to 2-phosphoglycerate in glycolysis; may be non-functional; GPM2 has a paralog, GPM3, that arose from the whole genome duplication
chrXV	638306	638395	+	0.92666	YOR161W-B	YOR161W-B	PCG				No	No	NA	1.32194	Protein of unknown function; identified by gene-trapping, microarray-based expression analysis, and genome-wide homology searching
chrIV	1504639	1504728	+	0.926654			Antisens	YDR534C	FIT1	PCG	No	No	NA	1.20505	NA
chrVIII	334639	334728	+	0.926632			Antisens	YHR112C	YHR112C	PCG	No	No	NA	0.663233	NA
chrXII	311166	311255	-	0.92663	YLR087C	CSF1	PCG				No	No	0.3	0.742723	Protein required for fermentation at low temperature; plays a role in the maturation of secretory proteins; the authentic, non-tagged protein is detected in highly purified mitochondria in high-throughput studies
chrIV	226807	226896	+	0.926615	YDL132W	CDC53	PCG				No	No	1.27	0.682671	Cullin; structural protein of SCF complexes (which also contain Skp1p, Cdc34p, Hrt1p and an F-box protein) involved in ubiquitination; SCF promotes the G1-S transition by targeting G1 cyclins and the Cln-CDK inhibitor Sic1p for degradation
chrXIII	642681	642770	+	0.92658			Antisens	YMR190C	SGS1	PCG	No	No	NA	0.722215	NA
chrXII	675113	675202	-	0.926513	YLR265C	NEJ1	PCG				No	No	0.6	0.717697	Protein involved in regulation of nonhomologous end joining; interacts with DNA ligase IV components Dnl4p and Lif1p; repressed by MAT heterozygosity; regulates cellular distribution of Lif1p
chrXIII	322857	322946	+	0.926505	YMR024W	MRPL3	PCG				No	No	0.8	0.520484	Mitochondrial ribosomal protein of the large subunit; located in close proximity to the polypeptide exit channel of the ribosome; mutations in human homolog MRPL44 cause childhood cardiomyopathy; human MRPL44 deficiency results in inefficient assembly of the mitochondrial ribosome, and in tissue-specific respiratory chain deficiency, manifesting as either Complex I+Complex IV or Complex IV defici…
chrIV	1146219	1146308	+	0.926452	YDR337W	MRPS28	PCG				No	No	1.13	0.57008	Mitochondrial ribosomal protein of the small subunit
chrIV	215350	215439	-	0.926445			Antisens	YDL138W	RGT2	PCG	No	No	NA	0.803149	NA
chrXII	798980	799069	-	0.926396			Antisens	YLR335W	NUP2	PCG	No	No	NA	0.0544112	NA
chrXIII	39983	40072	-	0.926392	YML115C	VAN1	PCG				No	No	1	0.801135	Component of the mannan polymerase I; complex contains Van1p and Mnn9p and is involved in the first steps of mannan synthesis; mutants are vanadate-resistant
chrIV	461040	461129	-	0.926381	YDR006C	SOK1	PCG				No	No	1.18	0.523231	Protein of unknown function; overexpression suppresses the growth defect of mutants lacking protein kinase A activity; involved in cAMP-mediated signaling; localized to the nucleus; similar to the mouse testis-specific protein PBS13
chrXI	474597	474686	-	0.926371	YKR018C	YKR018C	PCG				No	No	2.2	0.400464	Protein of unknown function; green fluorescent protein (GFP)-fusion protein localizes to the cytoplasm and nucleus; protein abundance increases in response to DNA replication stress; YKR018C has a paralog, IML2, that arose from the whole genome duplication
chrXI	146024	146113	+	0.926293			Antisens	YKL162C-A	YKL162C-A	PCG	No	No	NA	0.902111	NA
chrV	503590	503679	+	0.926287			Antisens	YER163C	GCG1	PCG	No	No	NA	0.610958	NA
chrIX	323749	323838	-	0.926278			Antisens	YIL015W	BAR1	PCG	No	No	NA	-0.447832	NA
chrXV	578598	578687	+	0.926209	YOR134W	BAG7	PCG				No	No	1.49	1.43372	Rho GTPase activating protein (RhoGAP); stimulates the intrinsic GTPase activity of Rho1p, which plays a bud growth by regulating actin cytoskeleton organization and cell wall biosynthesis, resulting in the downregulation of Rho1p; structurally and functionally related to Sac7p; BAG7 has a paralog, SAC7, that arose from the whole genome duplication
chrXV	828090	828179	-	0.926168	YOR270C	VPH1	PCG				No	No	11.57	0.327253	Subunit a of vacuolar-ATPase V0 domain; one of two isoforms (Vph1p and Stv1p); Vph1p is located in V-ATPase complexes of the vacuole while Stv1p is located in V-ATPase complexes of the Golgi and endosomes; relative distribution to the vacuolar membrane decreases upon DNA replication stress
chrIV	633767	633856	-	0.926128			Antisens	YDR093W	DNF2	PCG	No	No	NA	0.288735	NA
chrV	430383	430472	+	0.926096			Antisens	YER132C	PMD1	PCG	No	No	NA	0.787179	NA
chrIV	859703	859792	-	0.926092			Antisens	YDR205W	MSC2	PCG	No	No	NA	0.622189	NA
chrIII	240877	240966	+	0.926076			Antisens	YCR072C	RSA4	PCG	No	No	NA	0.176925	NA
chrXIII	738065	738154	-	0.926071			Antisens	YMR232W	FUS2	PCG	No	No	NA	0.796589	NA
chrXII	889873	889962	-	0.926061	YLR384C	IKI3	PCG				No	No	1.51	0.12615	Subunit of Elongator complex; Elongator is required for modification of wobble nucleosides in tRNA; maintains structural integrity of Elongator; homolog of human IKAP, mutations in which cause familial dysautonomia (FD)
chrXI	165109	165198	+	0.92606			Antisens	YKL151C	YKL151C	PCG	No	No	NA	0.796976	NA
chrXI	472205	472294	-	0.926045	YKR017C	HEL1	PCG				No	No	0.3	0.860128	RING finger ubiquitin ligase (E3); involved in ubiquitylation and degradation of excess histones; interacts with Ubc4p and Rad53p; null mutant sensitive to hydroxyurea (HU)
chrVII	140107	140196	+	0.926018	chrVII_140168_140173	NA	Intergenic	YGL195W	GCN1	PCG	No	No	NA	NA	NA
chrXII	738094	738183	+	0.925971			Antisens	YLR305C	STT4	PCG	No	No	NA	0.421496	NA
chrV	568931	569020	-	0.925919			Antisens	YERWomega2	YERWomega2	long_terminal_repeat	No	No	NA	NA	NA
chrXIV	34224	34313	+	0.925864			Antisens	YNL322C	KRE1	PCG	No	No	NA	0.598966	NA
chrV	230488	230577	+	0.925849	YER040W	GLN3	PCG				No	No	0.2	0.879839	Transcriptional activator of genes regulated by NCR; localization and activity regulated by quality of nitrogen source; NCR stands for nitrogen catabolite repression
chrII	783210	783299	+	0.925838	YBR290W	BSD2	PCG				No	No	1.43	0.981238	Heavy metal ion homeostasis protein; facilitates trafficking of Smf1p and Smf2p metal transporters to the vacuole where they are degraded, controls metal ion transport, prevents metal hyperaccumulation, functions in copper detoxification
chrX	149937	150026	+	0.925826			Antisens	YJL141C	YAK1	PCG	No	No	NA	0.943671	NA
chrXI	202553	202642	+	0.925794	tK(CUU)K	tK(CUU)K	ncRNA				No	No	NA	NA	Lysine tRNA (tRNA-Lys), predicted by tRNAscan-SE analysis; a small portion is imported into mitochondria via interaction with mt lysyl-tRNA synthetase Msk1p and is necessary to decode AAG codons at high temperature, when base modification of mt-encoded tRNA-Lys is reduced
chrVI	113181	113270	+	0.925696	YFL011W	HXT10	PCG				No	No	1.21	0.729796	Putative hexose transporter; expressed at low levels and expression is repressed by glucose
chrXII	899748	899837	-	0.925654	YLR389C	STE23	PCG				No	No	0.8	0.548212	Metalloprotease; involved in N-terminal processing of pro-a-factor to the mature form; expressed in both haploids and diploids; member of the insulin-degrading enzyme family; homolog Axl1p is also involved in processing of pro-a-factor
chrXI	437527	437616	+	0.92553	YKL002W	DID4	PCG				No	No	2.84	0.698239	Class E Vps protein of the ESCRT-III complex; required for sorting of integral membrane proteins into lumenal vesicles of multivesicular bodies, and for delivery of newly synthesized vacuolar enzymes to the vacuole, involved in endocytosis
chrIX	306722	306811	+	0.925476			Antisens	YIL026C	IRR1	PCG	No	No	NA	0.576919	NA
chrXIV	358368	358457	+	0.925469	YNL142W	MEP2	PCG				No	No	0.4	0.783364	Ammonium permease involved in regulation of pseudohyphal growth; belongs to a ubiquitous family of cytoplasmic membrane proteins that transport only ammonium (NH4+); expression is under the nitrogen catabolite repression regulation
chrII	359575	359664	-	0.92546	YBR059C	AKL1	PCG				No	No	0.8	0.761429	Ser-Thr protein kinase; member (with Ark1p and Prk1p) of the Ark kinase family; involved in endocytosis and actin cytoskeleton organization
chrVII	710299	710388	-	0.925449			Antisens	YGR109W-B	YGR109W-B	PCG	No	No	NA	0.978573	NA
chrXIV	254890	254979	+	0.9253	YNL208W	YNL208W	PCG				No	No	6.5	0.445676	Protein of unknown function; may interact with ribosomes, based on co-purification experiments; authentic, non-tagged protein is detected in purified mitochondria in high-throughput studies; potential orthologs found in other fungi
chrIX	156288	156377	-	0.925297			Antisens	YIL110W	HPM1	PCG	No	No	NA	0.299622	NA
chrXIII	825555	825644	+	0.925125			Antisens	YMR279C	YMR279C	PCG	No	No	NA	1.05503	NA
chrIII	237809	237898	+	0.925057	YCR068W	ATG15	PCG				No	No	0.2	0.963372	Lipase required for intravacuolar lysis of autophagic and Cvt bodies; targeted to intravacuolar vesicles during autophagy via the multivesicular body (MVB) pathway
chrVIII	415329	415418	+	0.925031			Antisens	YHR158C	KEL1	PCG	No	No	NA	0.524475	NA
chrXV	426425	426514	-	0.925008	chrXV_426287_426573	NA	Intergenic	YOR052C	YOR052C	PCG	No	No	NA	0.523305	NA
chrVII	498700	498789	-	0.924999	YGR002C	SWC4	PCG				No	No	0.4	0.675905	Component of the Swr1p complex that incorporates Htz1p into chromatin; component of the NuA4 histone acetyltransferase complex
chrVII	272270	272359	+	0.924958	YGL126W	SCS3	PCG				No	No	2.65	0.503015	Protein required for inositol prototrophy; required for normal ER membrane biosynthesis; ortholog of the FIT family of proteins involved in triglyceride droplet biosynthesis and homologous to human FIT2; disputed role in the synthesis of inositol phospholipids from inositol
chrIV	1328362	1328451	-	0.924956	YDR430C	CYM1	PCG				No	No	0.6	0.219828	Lysine-specific metalloprotease of the pitrilysin family; metalloprotease of the intermembrane space; degrades proteins and presequence peptides cleaved from imported proteins; required for normal mitochondrial morphology
chrXV	716317	716406	-	0.924894	YOR196C	LIP5	PCG				No	No	1.49	0.700753	Protein involved in biosynthesis of the coenzyme lipoic acid; has similarity to E. coli lipoic acid synthase
chrV	518314	518403	-	0.924864			Antisens	YER167W	BCK2	PCG	No	No	NA	0.676764	NA
chrXVI	652352	652441	+	0.924847			Antisens	YPR042C	PUF2	PCG	No	No	NA	0.625005	NA
chrXII	527688	527777	-	0.92484			Antisens	YLR187W	SKG3	PCG	No	No	NA	0.988996	NA
chrII	738460	738549	+	0.924804	YBR265W	TSC10	PCG				No	No	1.1	0.348296	3-ketosphinganine reductase; catalyzes the second step in phytosphingosine synthesis, essential for growth in the absence of exogenous dihydrosphingosine or phytosphingosine, member of short chain dehydrogenase/reductase protein family
chrIV	744208	744297	-	0.924802	YDR144C	MKC7	PCG				No	No	3.1	0.331941	GPI-anchored aspartyl protease; member of the yapsin family of proteases involved in cell wall growth and maintenance; shares functions with Yap3p and Kex2p; MKC7 has a paralog, YPS1, that arose from the whole genome duplication
chrXIV	695087	695176	-	0.924788	YNR037C	RSM19	PCG				No	No	1.94	0.258516	Mitochondrial ribosomal protein of the small subunit; has similarity to E. coli S19 ribosomal protein
chrVII	813884	813973	+	0.924783	YGR161W-B	YGR161W-B	PCG				No	No	NA	NA	Retrotransposon TYA Gag and TYB Pol genes; transcribed/translated as one unit; polyprotein is processed to make a nucleocapsid-like protein (Gag), reverse transcriptase (RT), protease (PR), and integrase (IN); similar to retroviral genes
chrIV	102333	102422	-	0.924759	YDL199C	YDL199C	PCG				No	No	1.35	0.860513	Putative transporter; member of the sugar porter family
chrXIII	715013	715102	-	0.924687	YMR221C	YMR221C	PCG				No	No	0.8	0.601611	Putative protein of unknown function; the authentic, non-tagged protein is detected in highly purified mitochondria in high-throughput studies; physical interaction with Atg27p suggests a possible role in autophagy
chrXVI	799346	799435	-	0.924686			Antisens	YPR135W	CTF4	PCG	No	No	NA	0.586944	NA
chrXIII	69426	69515	-	0.924643	YML101C-A	YML101C-A	PCG				No	No	NA	0.10887	Dubious open reading frame; unlikely to encode a functional protein, based on available experimental and comparative sequence data
chrXIV	393751	393840	-	0.924634			Antisens	YNL124W	NAF1	PCG	No	No	NA	0.0998674	NA
chrVI	208971	209060	-	0.924619	YFR028C	CDC14	PCG				No	No	1.3	0.448741	Protein phosphatase required for mitotic exit; required for rDNA segregation; located in nucleolus until liberated by the FEAR and Mitotic Exit Network in anaphase, enabling it to effect a decrease in CDK/B-cyclin activity and mitotic exit; required for meiosis I spindle disassembly; released from nucleolus upon entry into anaphase I of meiosis, resequestered in metaphase II, then released again …
chrXV	563184	563273	-	0.924584			Antisens	YOR127W	RGA1	PCG	No	No	NA	0.85932	NA
chrXIV	153790	153879	-	0.924575			Antisens	YNL262W	POL2	PCG	No	No	NA	0.558404	NA
chrXII	528907	528996	-	0.924569			Antisens	YLR188W	MDL1	PCG	No	No	NA	0.330421	NA
chrVII	701218	701307	+	0.924537	YGRWdelta19	YGRWdelta19	long_terminal_repeat				No	No	NA	NA	Ty1 LTR
chrXIII	810399	810488	-	0.924527	YMR272C	SCS7	PCG				No	No	2.2	0.895416	Sphingolipid alpha-hydroxylase; functions in the alpha-hydroxylation of sphingolipid-associated very long chain fatty acids, has both cytochrome b5-like and hydroxylase/desaturase domains, not essential for growth
chrIV	200234	200323	-	0.924517			Antisens	YDL143W	CCT4	PCG	No	No	NA	-0.0853919	NA
chrXIII	604086	604175	+	0.924506			Antisens	YMR171C	EAR1	PCG	No	No	NA	0.7606	NA
chrXIV	782166	782255	-	0.924492			Antisens	YNR076W	PAU6	PCG	No	No	NA	NA	NA
chrVII	177229	177318	-	0.924389	YGL173C	XRN1	PCG				No	No	2.57	0.000857125	Evolutionarily-conserved 5'-3' exonuclease; component of cytoplasmic processing (P) bodies involved in mRNA decay; also enters the nucleus and positively regulates transcription initiation and elongation; plays a role in microtubule-mediated processes, filamentous growth, ribosomal RNA maturation, and telomere maintenance; activated by the scavenger decapping enzyme Dcs1p
chrVII	251839	251928	+	0.92436	YGL137W	SEC27	PCG				No	No	2.6	-0.0728486	Essential beta'-coat protein of the COPI coatomer; involved in ER-to-Golgi and Golgi-to-ER transport; contains WD40 domains that mediate cargo selective interactions; 45% sequence identity to mammalian beta'-COP
chrXII	20270	20359	+	0.924348	chrXII_19908_20937	NA	Intergenic	YLL061W	MMP1	PCG	No	No	NA	0.785602	NA
chrXI	46618	46707	+	0.924337			Antisens	tT(CGU)K	TRT2	ncRNA	No	No	NA	0.44042	NA
chrXIV	190632	190721	-	0.924328			Antisens	YNL243W	SLA2	PCG	No	No	NA	0.21874	NA
chrXVI	800288	800377	-	0.924295			Antisens	YPR135W	CTF4	PCG	No	No	NA	0.586944	NA
chrIX	298738	298827	+	0.924295			Antisens	YIL030C	SSM4	PCG	No	No	NA	0.342623	NA
chrIV	225562	225651	-	0.924273			Antisens	YDL132W	CDC53	PCG	No	No	NA	0.682671	NA
chrVIII	421257	421346	+	0.924268			Antisens	YHR161C	YAP1801	PCG	No	No	NA	0.886221	NA
chrIX	168250	168339	+	0.924259			Antisens	YIL105C	SLM1	PCG	No	No	NA	0.793295	NA
chrXIV	426607	426696	+	0.924241	YNL103W-A	YNL103W-A	PCG				No	No	NA	0.225249	Dubious open reading frame; unlikely to encode a functional protein, based on available experimental and comparative sequence data; partially overlaps the verified gene MET4/YNL104C
chrX	463231	463320	+	0.924163	YJR015W	YJR015W	PCG				No	No	2.84	0.107063	Putative protein of unknown function; localizes to endoplasmic reticulum and cytoplasm; predicted to encode a membrane transporter based on phylogenetic analysis; not an essential gene; YJR015W has a paralog, SNG1, that arose from the whole genome duplication
chrXVI	649284	649373	-	0.924138			Antisens	YPR041W	TIF5	PCG	No	No	NA	-0.116406	NA
chrXII	499985	500074	-	0.924117	YLR168C	UPS2	PCG				No	No	0.9	1.01543	Mitochondrial intermembrane space protein; involved in phospholipid metabolism; has role in regulation of phospholipid metabolism by inhibiting conversion of phosphatidylethanolamine to phosphatidylcholine; null mutant has defects in mitochondrial morphology; similar to Ups1p, Ups3p and to human PRELI; UPS2 has a paralog, UPS3, that arose from the whole genome duplication
chrIV	939991	940080	-	0.923986	YDR238C	SEC26	PCG				No	No	2.75	0.0748825	Essential beta-coat protein of the COPI coatomer; involved in ER-to-Golgi protein trafficking and maintenance of normal ER morphology; shares 43% sequence identity with mammalian beta-coat protein (beta-COP)
chrIII	127449	127538	-	0.923948	chrIII_126929_127513	NA	Intergenic	YCR007C	YCR007C	PCG	No	No	NA	0.822706	NA
chrXVI	236808	236897	-	0.923887	YPL167C	REV3	PCG				No	No	0.4	0.731257	Catalytic subunit of DNA polymerase zeta; involved in translesion synthesis during post-replication repair; required for mutagenesis induced by DNA damage; involved in double-strand break repair
chrXIII	239009	239098	+	0.923875	chrXIII_238932_239257	NA	Intergenic	YML017W	PSP2	PCG	No	No	NA	0.598269	NA
chrXI	476131	476220	-	0.923856	YKR019C	IRS4	PCG				No	No	0.1	0.758055	EH domain-containing protein; involved in regulating phosphatidylinositol 4,5-bisphosphate levels and autophagy; Irs4p and Tax4p bind and activate the PtdIns phosphatase Inp51p; Irs4p and Tax4p are involved in localizing Atg17p to the PAS; IRS4 has a paralog, TAX4, that arose from the whole genome duplication
chrVIII	260541	260630	-	0.923843	YHR079C	IRE1	PCG				No	No	0.3	0.657554	Serine-threonine kinase and endoribonuclease; transmembrane protein that mediates the unfolded protein response (UPR) by regulating Hac1p synthesis through HAC1 mRNA splicing; role in homeostatic adaptation to ER stress; Kar2p binds inactive Ire1p and releases from it upon ER stress
chrIII	93070	93159	+	0.923833			Antisens	YCL017C	NFS1	PCG	No	No	NA	0.224989	NA
chrVI	97654	97743	-	0.923821	chrVI_97697_99024	NA	Intergenic	YFL021C-A	YFL021C-A	PCG	No	No	NA	0.659667	NA
chrXIII	134790	134879	+	0.923814	YML070W	DAK1	PCG				No	No	1.7	0.299935	Dihydroxyacetone kinase; required for detoxification of dihydroxyacetone (DHA); involved in stress adaptation
chrXVI	274699	274788	+	0.923763	YPL147W	PXA1	PCG				No	No	1.37	0.702114	Subunit of a heterodimeric peroxisomal ABC transport complex; required for import of long-chain fatty acids into peroxisomes; similarity to human adrenoleukodystrophy transporter ABCD1 and ABCD2 and ALD-related proteins; mutations in ABCD1 cause X-linked adrenoleukodystrophy (X-ALD), a peroxisomal disorder; complex also includes Pxa2p
chrXIV	111607	111696	+	0.923756	YNL279W	PRM1	PCG				No	No	0.2	0.787878	Pheromone-regulated multispanning membrane protein; involved in membrane fusion during mating; predicted to have 5 transmembrane segments and a coiled coil domain; localizes to the shmoo tip; regulated by Ste12p
chrV	532613	532702	-	0.923744	YER172C	BRR2	PCG				No	No	0.4	0.544909	RNA-dependent ATPase RNA helicase (DEIH box); required for disruption of U4/U6 base-pairing in native snRNPs to activate the spliceosome for catalysis; homologous to human U5-200kD
chrIV	651845	651934	+	0.92372			Antisens	YDRCdelta9	YDRCdelta9	long_terminal_repeat	No	No	NA	NA	NA
chrVIII	358839	358928	+	0.923681	YHR125W	YHR125W	PCG				No	No	1.21	0.720839	Dubious open reading frame; unlikely to encode a functional protein, based on available experimental and comparative sequence data
chrXVI	637308	637397	+	0.923645	YPR032W	SRO7	PCG				No	No	0.3	0.660165	Effector of Rab GTPase Sec4p; forms a complex with Sec4p and t-SNARE Sec9p; involved in exocytosis and docking and fusion of post-Golgi vesicles with plasma membrane; homolog of Drosophila lgl tumor suppressor; SRO7 has a paralog, SRO77, that arose from the whole genome duplication
chrXIII	157076	157165	+	0.923615			Antisens	YML059C	NTE1	PCG	No	No	NA	0.909661	NA
chrXI	533063	533152	+	0.923571			Antisens	YKR052C	MRS4	PCG	No	No	NA	0.660761	NA
chrII	539802	539891	-	0.923528			Antisens	YBR149W, YBR148W	ARA1, YSW1	PCG	No	No	NA	NA	NA
chrXI	131780	131869	+	0.923493			Antisens	YKL168C	KKQ8	PCG	No	No	NA	0.748893	NA
chrIV	1169909	1169998	+	0.92343	YDR347W	MRP1	PCG				No	No	1.5	0.248745	Mitochondrial ribosomal protein of the small subunit; MRP1 exhibits genetic interactions with PET122, encoding a COX3-specific translational activator, and with PET123, encoding a small subunit mitochondrial ribosomal protein
chrXIII	610397	610486	+	0.92342			Antisens	YMR174C	PAI3	PCG	No	No	NA	0.908139	NA
chrII	469325	469414	+	0.923371	YBR114W	RAD16	PCG				No	No	0.2	0.823592	Protein that binds damaged DNA during NER; binds DNA in an ATP-dependent manner (with Rad7p) during nucleotide excision repair (NER); subunit of Nucleotide Excision Repair Factor 4 (NEF4) and the Elongin-Cullin-Socs (ECS) ligase complex
chrXII	290812	290901	+	0.923344	YLR081W	GAL2	PCG				No	No	0.3	0.643137	Galactose permease; required for utilization of galactose; also able to transport glucose
chrV	336282	336371	-	0.923326	YER089C	PTC2	PCG				No	Yes	0.8	0.0957612	Type 2C protein phosphatase (PP2C); dephosphorylates Hog1p to limit maximal osmostress induced kinase activity; dephosphorylates Ire1p to downregulate the unfolded protein response; dephosphorylates Cdc28p; inactivates the DNA damage checkpoint; PTC2 has a paralog, PTC3, that arose from the whole genome duplication
chrII	215712	215801	+	0.923288			Antisens	YBL007C	SLA1	PCG	No	No	NA	0.208697	NA
chrXII	258575	258664	-	0.923261	YLR058C	SHM2	PCG				No	No	13.14	0.31497	Cytosolic serine hydroxymethyltransferase; converts serine to glycine plus 5,10 methylenetetrahydrofolate; major isoform involved in generating precursors for purine, pyrimidine, amino acid, and lipid biosynthesis
chrVII	45437	45526	-	0.92318			Antisens	YGL241W	KAP114	PCG	No	No	NA	0.661697	NA
chrVIII	265539	265628	-	0.923143	YHR080C	YHR080C	PCG				No	No	0.8	0.852059	Protein of unknown function; may interact with ribosomes, based on co-purification experiments; the authentic, non-tagged protein is detected in highly purified mitochondria in high-throughput studies; YHR080C has a paralog, YSP2, that arose from the whole genome duplication
chrXVI	759719	759808	+	0.923135	chrXVI_759680_759822	NA	Intergenic	YPR117W	YPR117W	PCG	No	No	NA	0.879534	NA
chrXV	955342	955431	+	0.923094	YOR337W	TEA1	PCG				No	No	0.3	0.590176	Ty1 enhancer activator involved in Ty enhancer-mediated transcription; required for full levels of Ty enhancer-mediated transcription; C6 zinc cluster DNA-binding protein
chrXII	31380	31469	-	0.92302			Antisens	YLL055W	YCT1	PCG	No	No	NA	0.818271	NA
chrV	465092	465181	+	0.922994	YER148W	SPT15	PCG				No	No	7.69	-0.101224	TATA-binding protein; general transcription factor that interacts with other factors to form the preinitiation complex at promoters, essential for viability
chrXIII	180923	181012	-	0.922986	YML047C	PRM6	PCG				No	No	3.17	0.661671	Potassium transporter that mediates K+ influx; activates high-affinity Ca2+ influx system (HACS) during mating pheromone response; expression up-regulated in response to alpha factor; regulated by Ste12p during mating; localized to sites of polarized growth; member of a fungal-specific gene family; PRM6 has a paralog, KCH1, that arose from the whole genome duplication
chrXIII	228464	228553	-	0.922957	YML023C	NSE5	PCG				No	No	0.6	0.737723	Component of the SMC5-SMC6 complex; this complex plays a key role in the removal of X-shaped DNA structures that arise between sister chromatids during DNA replication and repair
chrIV	776152	776241	-	0.922922			Antisens	YDR160W	SSY1	PCG	No	No	NA	0.791763	NA
chrX	161095	161184	-	0.922884			Antisens	YJL133W	MRS3	PCG	No	No	NA	0.376031	NA
chrXVI	81220	81309	+	0.922809			Antisens	YPL248C	GAL4	PCG	No	No	NA	0.752716	NA
chrIII	42311	42400	-	0.922805			Antisens	YCL048W	SPS22	PCG	No	No	NA	0.755281	NA
chrXII	81758	81847	+	0.922799	YLL029W	FRA1	PCG				No	No	1.1	0.717837	Protein involved in negative regulation of iron regulon transcription; forms an iron independent complex with Fra2p, Grx3p, and Grx4p; cytosolic; mutant fails to repress transcription of iron regulon and is defective in spore formation
chrVI	28838	28927	+	0.92279	YFL052W	YFL052W	PCG				No	No	1.21	0.986957	Putative zinc cluster protein that contains a DNA binding domain; computational analysis suggests a role as a transcription factor; null mutant is sensitive to Calcofluor White, low osmolarity, and heat, suggesting a role for YFL052Wp in cell wall integrity
chrXV	923834	923923	+	0.922789			Antisens	YOR324C	FRT1	PCG	No	No	NA	0.719093	NA
chrXVI	735797	735886	-	0.922771	YPR104C	FHL1	PCG				No	No	0.6	0.58864	Regulator of ribosomal protein (RP) transcription; has forkhead associated domain that binds phosphorylated proteins; recruits coactivator Ifh1p or corepressor Crf1p to RP gene promoters; also has forkhead DNA-binding domain though in vitro DNA binding assays give inconsistent results; computational analyses suggest it binds DNA directly at highly active RP genes and indirectly through Rap1p moti…
chrIII	76302	76391	-	0.922757	YCL025C	AGP1	PCG				No	No	1.8	1.2519	Low-affinity amino acid permease with broad substrate range; involved in uptake of asparagine, glutamine, and other amino acids; expression regulated by SPS plasma membrane amino acid sensor system (Ssy1p-Ptr3p-Ssy5p); AGP1 has a paralog, GNP1, that arose from the whole genome duplication
chrX	436722	436811	-	0.922732			Antisens	YJR001W	AVT1	PCG	No	No	NA	0.596745	NA
chrXIII	493289	493378	-	0.922711	YMR111C	YMR111C	PCG				No	No	0.3	0.630887	Protein of unknown function; green fluorescent protein (GFP)-fusion protein localizes to the nucleus; YMR111C is not an essential gene; forms nuclear foci upon DNA replication stress
chrXVI	69619	69708	+	0.922663	YPL254W	HFI1	PCG				No	No	0.6	0.756817	Adaptor protein required for structural integrity of the SAGA complex; a histone acetyltransferase-coactivator complex that is involved in global regulation of gene expression through acetylation and transcription functions
chrXI	535628	535717	+	0.922563			Antisens	YKR054C	DYN1	PCG	No	No	NA	0.711287	NA
chrIV	1363232	1363321	+	0.922563	YDR452W	PPN1	PCG				No	No	1.79	0.717169	Vacuolar endopolyphosphatase with a role in phosphate metabolism; functions as a homodimer; relocalizes from vacuole to cytoplasm upon DNA replication stress
chrIV	1246853	1246942	-	0.922546			Antisens	YDR386W	MUS81	PCG	No	No	NA	0.732577	NA
chrXVI	139550	139639	+	0.922454			Antisens	YPL217C	BMS1	PCG	No	No	NA	0.188187	NA
chrXVI	361437	361526	+	0.922444	YPL101W	ELP4	PCG				No	No	1	0.511759	Subunit of hexameric RecA-like ATPase Elp456 Elongator subcomplex; which is required for modification of wobble nucleosides in tRNA; required for Elongator structural integrity
chrIV	8995	9084	-	0.9224	YDL246C	SOR2	PCG				No	No	0.8	NA	Protein of unknown function; protein sequence is 99% identical to the Sor1p sorbitol dehydrogenase; computational analysis of large-scale protein-protein interaction data also suggests a role in fructose or mannose metabolism
chrIX	333228	333317	-	0.922375			Antisens	YIL012W	YIL012W	PCG	No	No	NA	0.751637	NA
chrII	647929	648018	-	0.922352			Antisens	YBR212W	NGR1	PCG	No	No	NA	0.773964	NA
chrXV	1036139	1036228	+	0.922348			Antisens	YOR372C	NDD1	PCG	No	No	NA	0.653334	NA
chrI	13316	13405	+	0.922322			Antisens	YAL064C-A	TDA8	PCG	No	No	NA	0.848918	NA
chrVIII	281208	281297	+	0.922227	YHR087W	RTC3	PCG				No	No	1.1	2.51787	Protein of unknown function involved in RNA metabolism; has structural similarity to SBDS, the human protein mutated in Shwachman-Diamond Syndrome (the yeast SBDS ortholog = SDO1); null mutation suppresses cdc13-1 temperature sensitivity; protein abundance increases in response to DNA replication stress
chrVIII	342322	342411	-	0.922211			Antisens	YHR117W	TOM71	PCG	No	No	NA	0.105363	NA
chrIV	1412359	1412448	-	0.922163			Antisens	YDR477W	SNF1	PCG	No	No	NA	0.569804	NA
chrXIII	71133	71222	-	0.922161			Antisens	YML100W	TSL1	PCG	No	No	NA	0.912794	NA
chrIV	1183389	1183478	-	0.922157			Antisens	YDR353W	TRR1	PCG	No	No	NA	-0.294315	NA
chrXV	684693	684782	+	0.922155	YOR187W	TUF1	PCG				No	No	7.44	-0.118802	Mitochondrial translation elongation factor Tu; comprises both GTPase and guanine nucleotide exchange factor activities, while these activities are found in separate proteins in S. pombe and humans
chrXII	305755	305844	+	0.922149	YLR086W	SMC4	PCG				No	No	0.3	0.712781	Subunit of the condensin complex; condensin reorganizes chromosomes during both mitosis and meiosis; forms a subcomplex with Smc2p that has ATP-hydrolyzing and DNA-binding activity, but other condensin subunits are required for chromatin binding; required for tRNA gene clustering at the nucleolus; potential Cdc28p substrate
chrXIII	222480	222569	-	0.922124			Antisens	YML027W	YOX1	PCG	No	No	NA	1.1329	NA
chrIV	733480	733569	+	0.922122			Antisens	YDR139C	RUB1	PCG	No	No	NA	0.574701	NA
chrII	513900	513989	-	0.922038	YBR138C	YBR138C	PCG				No	No	0.1	0.722379	Cytoplasmic protein of unknown function; potentially phosphorylated by Cdc28p; YBR138C is not an essential gene
chrII	335003	335092	+	0.922015			Antisens	YBR049C	REB1	PCG	No	No	NA	0.469517	NA
chrII	82758	82847	-	0.922001	YBL076C	ILS1	PCG				No	No	5.8	-0.615013	Cytoplasmic isoleucine-tRNA synthetase; target of the G1-specific inhibitor reveromycin A
chrII	146483	146572	+	0.921953	YBL038W	MRPL16	PCG				No	No	1.82	0.72155	Mitochondrial ribosomal protein of the large subunit; homologous to bacterial L16 ribosomal protein; synthetically lethal with hac1 mutant suggesting a role in the maturation of secretory proteins
chrII	646697	646786	+	0.921948			Antisens	YBR211C	AME1	PCG	No	No	NA	0.707194	NA
chrXIV	207081	207170	-	0.921925			Antisens	YNL236W	SIN4	PCG	No	No	NA	0.60241	NA
chrXI	280000	280089	+	0.92192	YKL084W	HOT13	PCG				No	No	1.2	-0.00173273	Zinc-binding mitochondrial intermembrane space (IMS) protein; involved in a disulfide relay system for IMS import of cysteine-containing proteins; binds Mia40p and stimulates its Erv1p-dependent oxidation, probably by sequestering zinc
chrXII	592076	592165	+	0.921902			Antisens	YLR227C	ADY4	PCG	No	No	NA	0.540955	NA
chrVIII	529268	529357	-	0.9219	chrVIII_528820_529848	NA	Intergenic	YHRCdelta14	YHRCdelta14	long_terminal_repeat	No	No	NA	0.821809	NA
chrI	153719	153808	+	0.921895	YAR002W	NUP60	PCG				No	No	1.27	0.546138	FG-nucleoporin component of central core of the nuclear pore complex; contributes directly to nucleocytoplasmic transport and maintenance of the nuclear pore complex (NPC) permeability barrier and is involved in gene tethering at the nuclear periphery; relocalizes to the cytosol in response to hypoxia; both NUP1 and NUP60 are homologous to human NUP153
chrXVI	186489	186578	-	0.921855	YPL190C	NAB3	PCG				No	No	0.8	0.569618	RNA-binding protein, subunit of Nrd1 complex (Nrd1p-Nab3p-Sen1p); complex interacts with exosome to mediate 3'-end formation of some mRNAs, snRNAs, snoRNAs, and CUTs; required for termination of non-poly(A) transcripts and efficient splicing; Nrd1-Nab3 pathway appears to have a role in rapid suppression of some genes when cells are shifted to poor growth conditions, indicating role for Nrd1-Nab3 …
chrVIII	171273	171362	-	0.921842	YHR031C	RRM3	PCG				No	No	0.4	0.685852	DNA helicase involved in rDNA replication and Ty1 transposition; relieves replication fork pauses at telomeric regions; structurally and functionally related to Pif1p
chrX	205198	205287	-	0.92182			Antisens	YJL112W	MDV1	PCG	No	No	NA	0.620689	NA
chrXII	419869	419958	+	0.921796	YLR138W	NHA1	PCG				No	No	0.7	0.544088	Na+/H+ antiporter; involved in sodium and potassium efflux through the plasma membrane; required for alkali cation tolerance at acidic pH
chrI	177316	177405	+	0.921796	chrI_177222_179078	NA	Intergenic	YAR019W-A	YAR019W-A	PCG	No	No	NA	0.845625	NA
chrI	28761	28850	+	0.921791	chrI_28170_31367	NA	Intergenic	YAL062W	GDH3	PCG	No	No	NA	0.705989	NA
chrVII	219685	219774	+	0.921744	YGL151W	NUT1	PCG				No	No	1.07	0.573047	Component of the RNA polymerase II mediator complex; mediator is required for transcriptional activation and also has a role in basal transcription
chrIV	1439848	1439937	+	0.921732			Antisens	YDR495C	VPS3	PCG	No	No	NA	0.687299	NA
chrVII	622762	622851	+	0.921726			Antisens	YGR067C	YGR067C	PCG	No	No	NA	0.275565	NA
chrVIII	317078	317167	-	0.921693			Antisens	YHR102W	KIC1	PCG	No	No	NA	0.711151	NA
chrXVI	426717	426806	-	0.921688			Antisens	YPL066W	RGL1	PCG	No	No	NA	0.898056	NA
chrVIII	452551	452640	+	0.921682	YHR174W	ENO2	PCG				No	No	392	-0.937031	Enolase II, a phosphopyruvate hydratase; catalyzes conversion of 2-phosphoglycerate to phosphoenolpyruvate during glycolysis and the reverse reaction during gluconeogenesis; expression induced in response to glucose; ENO2 has a paralog, ENO1, that arose from the whole genome duplication
chrIV	193963	194052	+	0.921667	YDL146W	LDB17	PCG				No	No	0.1	0.722552	Protein involved in the regulation of endocytosis; transiently recruited to actin cortical patches in a SLA1-dependent manner after late coat component assembly; GFP-fusion protein localizes to the periphery, cytoplasm, bud, and bud neck
chrXV	37755	37844	-	0.921647	YOL153C	YOL153C	PCG				No	No	NA	0.951738	Hypothetical protein
chrXIV	272836	272925	+	0.921644			Antisens	YNL194C	YNL194C	PCG	No	No	NA	0.743937	NA
chrXV	258504	258593	-	0.92164			Antisens	YOL036W	YOL036W	PCG	No	No	NA	0.778657	NA
chrXII	908749	908838	-	0.921587			Antisens	YLR394W	CST9	PCG	No	No	NA	0.83332	NA
chrXIII	886777	886866	-	0.921581			Antisens	YMR307W	GAS1	PCG	No	No	NA	-0.183092	NA
chrV	488035	488124	+	0.921558	YERWdelta22	YERWdelta22	long_terminal_repeat				No	No	NA	NA	Ty1 LTR
chrXI	261643	261732	-	0.921545	chrXI_261696_261720	NA	Intergenic	YKL096C-B	YKL096C-B	PCG	No	No	NA	NA	NA
chrXV	80739	80828	-	0.92152			Antisens	YOL127W	RPL25	PCG	No	No	NA	NA	NA
chrXII	722685	722774	-	0.921508	chrXII_722576_722779	NA	Intergenic	YLR295C	ATP14	PCG	No	No	NA	0.783504	NA
chrI	113932	114021	+	0.921493			Antisens	YAL020C	ATS1	PCG	No	No	NA	-0.116522	NA
chrXII	141070	141159	+	0.921412	YLL004W	ORC3	PCG				No	No	1	0.676962	Subunit of the origin recognition complex (ORC); ORC directs DNA replication by binding to replication origins and is also involved in transcriptional silencing
chrIX	302508	302597	+	0.921412	YIL028W	YIL028W	PCG				No	No	0.1	0.803798	Dubious open reading frame; unlikely to encode a functional protein, based on available experimental and comparative sequence data
chrIV	191303	191392	+	0.921389	YDL147W	RPN5	PCG				No	No	4.6	0.542899	Subunit of the CSN and 26S proteasome lid complexes; similar to mammalian p55 subunit and to another S. cerevisiae regulatory subunit, Rpn7p; Rpn5p is an essential protein; the COP9 signalosome is also known as the CSN
chrII	158932	159021	-	0.921337	YBL033C	RIB1	PCG				No	No	1.6	0.410591	GTP cyclohydrolase II; catalyzes the first step of the riboflavin biosynthesis pathway
chrX	238887	238976	-	0.921332			Antisens	YJL100W	LSB6	PCG	No	No	NA	0.795089	NA
chrIX	401967	402056	-	0.921296			Antisens	YIR023W	DAL81	PCG	No	No	NA	0.621905	NA
chrIV	622881	622970	+	0.921277	YDR089W	YDR089W	PCG				No	No	0.81	0.796192	Protein of unknown function; deletion confers resistance to nickel; contains an SPX domain, which is found in proteins involved in phosphate homeostasis; relocalizes from vacuole to cytoplasm upon DNA replication stress
chrIV	1362819	1362908	+	0.92123	YDR452W	PPN1	PCG				No	No	1.79	0.717169	Vacuolar endopolyphosphatase with a role in phosphate metabolism; functions as a homodimer; relocalizes from vacuole to cytoplasm upon DNA replication stress
chrXV	276640	276729	-	0.921204			Antisens	YOL025W	LAG2	PCG	No	No	NA	0.761177	NA
chrXI	43550	43639	-	0.921169	YKL209C	STE6	PCG				No	No	3.09	0.553969	Plasma membrane ATP-binding cassette (ABC) transporter; required for the export of a-factor, catalyzes ATP hydrolysis coupled to a-factor transport; contains 12 transmembrane domains and two ATP binding domains; expressed only in MATa cells
chrXII	309332	309421	-	0.921119	YLR087C	CSF1	PCG				No	No	0.3	0.742723	Protein required for fermentation at low temperature; plays a role in the maturation of secretory proteins; the authentic, non-tagged protein is detected in highly purified mitochondria in high-throughput studies
chrXV	1029173	1029262	-	0.921083	YOR370C	MRS6	PCG				No	No	1.68	0.516219	Rab escort protein; forms a complex with the Ras-like small GTPase Ypt1p that is required for the prenylation of Ypt1p by protein geranylgeranyltransferase type II (Bet2p-Bet4p); sequence similarity to mammalian choroideraemia gene; relative distribution to the nucleus increases upon DNA replication stress
chrVIII	541994	542083	+	0.921065	YHR214W	YHR214W	PCG				No	No	0.6	NA	Putative protein of unknown function; predicted to be a glycosylphosphatidylinositol-modified (GPI) protein; YHR214W has a paralog, YAR066W, that arose from a segmental duplication
chrX	213530	213619	-	0.921038	YJL109C	UTP10	PCG				No	No	1.67	0.0289977	Nucleolar protein; component of the small subunit (SSU) processome containing the U3 snoRNA that is involved in processing of pre-18S rRNA; mutant has increased aneuploidy tolerance
chrVIII	11050	11139	+	0.920995	chrVIII_10506_11720	NA	Intergenic	YHL046W-A	YHL046W-A	PCG	No	No	NA	0.838644	NA
chrIV	1031317	1031406	-	0.920994	YDR284C	DPP1	PCG				No	No	1.67	0.85908	Diacylglycerol pyrophosphate (DGPP) phosphatase; zinc-regulated vacuolar membrane-associated lipid phosphatase, dephosphorylates DGPP to phosphatidate (PA) and Pi, then PA to diacylglycerol; involved in lipid signaling and cell metabolism
chrXV	1042556	1042645	-	0.920964	YOR375C	GDH1	PCG				No	No	9.21	-0.297025	NADP(+)-dependent glutamate dehydrogenase; synthesizes glutamate from ammonia and alpha-ketoglutarate; rate of alpha-ketoglutarate utilization differs from Gdh3p; expression regulated by nitrogen and carbon sources; GDH1 has a paralog, GDH3, that arose from the whole genome duplication
chrII	106820	106909	-	0.920908	YBL061C	SKT5	PCG				No	No	1.42	0.320783	Activator of Chs3p (chitin synthase III) during vegetative growth; recruits Chs3p to the bud neck via interaction with Bni4p; SKT5 has a paralog, SHC1, that arose from the whole genome duplication
chrV	357080	357169	-	0.920892			Antisens	YER098W	UBP9	PCG	No	No	NA	1.0832	NA
chrXII	939729	939818	-	0.920835			Antisens	YLR410W	VIP1	PCG	No	No	NA	0.0756303	NA
chrVIII	406159	406248	-	0.920799			Antisens	YHR154W	RTT107	PCG	No	No	NA	0.55633	NA
chrIV	1411084	1411173	-	0.92076	YDR476C	YDR476C	PCG				No	No	0.9	0.522949	Putative protein of unknown function; green fluorescent protein (GFP)-fusion protein localizes to the endoplasmic reticulum; YDR476C is not an essential gene
chrIV	1341943	1342032	-	0.920746	chrIV_1340912_1342284	NA	Intergenic	YDR441C	APT2	PCG	No	No	NA	0.784281	NA
chrXIV	518635	518724	+	0.920745			Antisens	YNL055C	POR1	PCG	No	No	NA	-0.456461	NA
chrXII	1011125	1011214	-	0.920638	YLR436C	ECM30	PCG				No	No	0.8	0.681364	Putative protein of unknown function; may play a role in cell wall biosynthesis, mutants have abormal relative levels of mannose and glucose and have Gap1p sorting and transport defects; (GFP)-fusion protein localizes to the cytoplasm
chrII	402660	402749	+	0.920599			Antisens	YBR081C	SPT7	PCG	No	No	NA	0.483254	NA
chrXIII	533507	533596	-	0.920587	YMR131C	RRB1	PCG				No	No	4.79	-0.155407	Nuclear protein involved in early steps of ribosome biogenesis; physically interacts with the ribosomal protein Rpl3p; essential gene
chrIV	970353	970442	+	0.920584			Antisens	YDR257C	RKM4	PCG	No	No	NA	0.717343	NA
chrXIII	759406	759495	-	0.920554	chrXIII_759383_759605	NA	Intergenic	YMR244C-A	COA6	PCG	No	No	NA	0.523608	NA
chrII	392680	392769	-	0.920475	chrII_392488_392917	NA	Intergenic	YBR077C	SLM4	PCG	No	No	NA	0.634071	NA
chrXVI	785881	785970	+	0.920473	chrXVI_785868_785936	NA	Intergenic	YPR122W	AXL1	PCG	No	No	NA	NA	NA
chrXVI	791577	791666	+	0.920455			Antisens	YPR128C	ANT1	PCG	No	No	NA	0.643004	NA
chrV	458993	459082	+	0.920431			Antisens	YER144C	UBP5	PCG	No	No	NA	0.877968	NA
chrXIV	706695	706784	-	0.920429			Antisens	YNR045W	PET494	PCG	No	No	NA	0.858197	NA
chrXII	1032263	1032352	-	0.920418	chrXII_1032209_1032423	NA	Intergenic	YLR447C	VMA6	PCG	No	No	NA	0.583926	NA
chrIV	28292	28381	-	0.920394	YDL239C	ADY3	PCG				No	No	1.35	0.747058	Protein required for spore wall formation; thought to mediate assembly of a Don1p-containing structure at the leading edge of the prospore membrane via interaction with spindle pole body components; potentially phosphorylated by Cdc28p; ADY3 has a paralog, CNM67, that arose from the whole genome duplication
chrVII	130616	130705	-	0.920373			Antisens	YGL196W	DSD1	PCG	No	No	NA	0.724817	NA
chrXII	533964	534053	-	0.920326	YLR189C	ATG26	PCG				No	No	0.7	0.796897	UDP-glucose:sterol glucosyltransferase; conserved enzyme involved in synthesis of sterol glucoside membrane lipids; in contrast to ATG26 from P. pastoris, S. cerevisiae ATG26 is not involved in autophagy
chrIV	266635	266724	+	0.920298			Antisens	YDL109C	YDL109C	PCG	No	No	NA	0.827238	NA
chrII	405874	405963	+	0.920292	tR(UCU)B, tD(GUC)B	tR(UCU)B, tD(GUC)B	ncRNA				No	No	NA	NA	NA
chrVII	405466	405555	+	0.920292	tR(UCU)G1	tR(UCU)G1	ncRNA				No	No	NA	NA	Arginine tRNA (tRNA-Arg), predicted by tRNAscan-SE analysis; one of 11 nuclear tRNA genes containing the tDNA-anticodon UCU (converted to mcm5-UCU in the mature tRNA), decodes AGA codons into arginine, one of 19 nuclear tRNAs for arginine
chrVII	828709	828798	-	0.920292	tR(UCU)G2	tR(UCU)G2	ncRNA				No	No	NA	NA	Arginine tRNA (tRNA-Arg), predicted by tRNAscan-SE analysis; one of 11 nuclear tRNA genes containing the tDNA-anticodon UCU (converted to mcm5-UCU in the mature tRNA), decodes AGA codons into arginine, one of 19 nuclear tRNAs for arginine
chrXI	162473	162562	-	0.920292	tR(UCU)K	tR(UCU)K	ncRNA				No	No	NA	NA	Arginine tRNA (tRNA-Arg), predicted by tRNAscan-SE analysis; one of 11 nuclear tRNA genes containing the tDNA-anticodon UCU (converted to mcm5-UCU in the mature tRNA), decodes AGA codons into arginine, one of 19 nuclear tRNAs for arginine
chrXIII	747878	747967	-	0.920292	tR(UCU)M1	tR(UCU)M1	ncRNA				No	No	NA	NA	Arginine tRNA (tRNA-Arg), predicted by tRNAscan-SE analysis; one of 11 nuclear tRNA genes containing the tDNA-anticodon UCU (converted to mcm5-UCU in the mature tRNA), decodes AGA codons into arginine, one of 19 nuclear tRNAs for arginine
chrV	138662	138751	+	0.920292	YELWdelta6, tR(UCU)E	YELWdelta6, tR(UCU)E	ncRNA, long_terminal_repeat				No	No	NA	NA	NA
chrVII	736336	736425	+	0.920292	YGRWsigma6, tR(UCU)G3	YGRWsigma6, tR(UCU)G3	ncRNA, long_terminal_repeat				No	No	NA	NA	NA
chrXIII	131811	131900	-	0.920292	YMLCdelta1, tR(UCU)M2	YMLCdelta1, tR(UCU)M2	ncRNA, long_terminal_repeat				No	No	NA	NA	NA
chrXII	874534	874623	-	0.920282	YLR377C	FBP1	PCG				No	No	3.17	0.757639	Fructose-1,6-bisphosphatase; key regulatory enzyme in the gluconeogenesis pathway, required for glucose metabolism; undergoes either proteasome-mediated or autophagy-mediated degradation depending on growth conditions; glucose starvation results in redistribution to the periplasm; interacts with Vid30p
chrIX	216347	216436	-	0.920249	chrIX_216151_216454	NA	Intergenic	YIL077C	YIL077C	PCG	No	No	NA	0.825686	NA
chrX	487770	487859	-	0.920224	YJR031C	GEA1	PCG				No	No	0.6	0.458221	Guanine nucleotide exchange factor for ADP ribosylation factors (ARFs); involved in vesicular transport between the Golgi and ER, Golgi organization, and actin cytoskeleton organization; GEA1 has a paralog, GEA2, that arose from the whole genome duplication
chrXII	143195	143284	-	0.920215			Antisens	YLL003W	SFI1	PCG	No	No	NA	0.804166	NA
chrXIII	279101	279190	+	0.920204			Antisens	YMR006C	PLB2	PCG	No	No	NA	-0.114239	NA
chrXI	648724	648813	-	0.920199			Antisens	YKR102W	FLO10	PCG	No	No	NA	0.944722	NA
chrXIII	17722	17811	-	0.920182			Antisens	YML127W	RSC9	PCG	No	No	NA	0.507501	NA
chrXVI	811826	811915	-	0.920158	YPR138C	MEP3	PCG				No	No	1.85	0.761307	Ammonium permease of high capacity and low affinity; belongs to a ubiquitous family of cytoplasmic membrane proteins that transport only ammonium (NH4+); expression is under the nitrogen catabolite repression regulation ammonia permease; MEP3 has a paralog, MEP1, that arose from the whole genome duplication
chrV	265962	266051	+	0.920157	chrV_265985_266310	NA	Intergenic	YER058W	PET117	PCG	No	No	NA	0.879992	NA
chrXII	845009	845098	-	0.920041			Antisens	YLR359W	ADE13	PCG	No	No	NA	-0.219674	NA
chrIV	461073	461162	+	0.920011			Antisens	YDR006C	SOK1	PCG	No	No	NA	0.523231	NA
chrX	444034	444123	-	0.91995	YJR004C	SAG1	PCG				No	No	0.3	0.954582	Alpha-agglutinin of alpha-cells; binds to Aga1p during agglutination, N-terminal half is homologous to the immunoglobulin superfamily and contains binding site for a-agglutinin, C-terminal half is highly glycosylated and contains GPI anchor
chrVIII	49235	49324	-	0.919937			Antisens	YHL028W	WSC4	PCG	No	No	NA	0.710404	NA
chrXII	697317	697406	-	0.919913	YLR277C	YSH1	PCG				No	No	0.68	0.488528	Putative endoribonuclease; subunit of the mRNA cleavage and polyadenylation specificity complex; required for 3' processing, splicing, and transcriptional termination of mRNAs and snoRNAs; protein abundance increases in response to DNA replication stress; YSH1 has a paralog, SYC1, that arose from the whole genome duplication
chrIV	1467408	1467497	+	0.919879			Antisens	YDR508C	GNP1	PCG	No	No	NA	0.52603	NA
chrXV	614118	614207	-	0.919865	YOR151C	RPB2	PCG				No	No	3.9	0.0468086	RNA polymerase II second largest subunit B150; part of central core; similar to bacterial beta subunit
chrIX	250801	250890	+	0.919862	YIL056W	VHR1	PCG				No	No	0.3	0.834491	Transcriptional activator; required for the vitamin H-responsive element (VHRE) mediated induction of VHT1 (Vitamin H transporter) and BIO5 (biotin biosynthesis intermediate transporter) in response to low biotin concentrations; VHR1 has a paralog, VHR2, that arose from the whole genome duplication
chrXIII	406640	406729	+	0.919857	YMR068W	AVO2	PCG				No	No	3.17	0.576516	Component of a complex containing the Tor2p kinase and other proteins; complex may have a role in regulation of cell growth
chrVII	313947	314036	-	0.919847			Antisens	YGL100W	SEH1	PCG	No	No	NA	0.487411	NA
chrIII	95059	95148	-	0.919836	YCL016C	DCC1	PCG				No	No	0.3	0.825628	Subunit of a complex with Ctf8p and Ctf18p; shares some components with Replication Factor C; required for sister chromatid cohesion and telomere length maintenance
chrXVI	247274	247363	-	0.919817			Antisens	YPL160W	CDC60	PCG	No	No	NA	-0.587383	NA
chrII	767793	767882	+	0.919816	chrII_767803_768035	NA	Intergenic	YBR282W	MRPL27	PCG	No	No	NA	0.930281	NA
chrXI	587432	587521	-	0.919765	YKR079C	TRZ1	PCG				No	No	0.73	0.515929	tRNA 3'-end processing endonuclease tRNase Z; also localized to mitochondria and interacts genetically with Rex2 exonuclease; homolog of the human candidate prostate cancer susceptibility gene ELAC2
chrXV	209956	210045	+	0.919714			Antisens	YOL063C	CRT10	PCG	No	No	NA	0.668744	NA
chrIX	159869	159958	+	0.919709			Antisens	YIL109C	SEC24	PCG	No	No	NA	0.285827	NA
chrXV	703631	703720	+	0.919693	YORWdelta19, YORWtau2	YORWdelta19, YORWtau2	long_terminal_repeat				No	No	NA	NA	NA
chrV	384823	384912	-	0.919685	YER111C	SWI4	PCG				Yes	Yes	0.4	0.863091	DNA binding component of the SBF complex (Swi4p-Swi6p); a transcriptional activator that in concert with MBF (Mbp1-Swi6p) regulates late G1-specific transcription of targets including cyclins and genes required for DNA synthesis and repair; Slt2p-independent regulator of cold growth; acetylation at two sites, K1016 and K1066, regulates interaction with Swi6p
chrIV	964650	964739	+	0.919633			Antisens	YDR253C	MET32	PCG	No	No	NA	0.745577	NA
chrIII	229876	229965	-	0.91963			Antisens	YCR065W	HCM1	PCG	No	No	NA	0.562018	NA
chrVII	441977	442066	-	0.919616	YGL028C	SCW11	PCG				No	No	3.9	-0.44995	Cell wall protein with similarity to glucanases; may play a role in conjugation during mating based on its regulation by Ste12p
chrIX	124817	124906	+	0.919604	YIL125W	KGD1	PCG				No	No	0.9	0.55415	Subunit of the mitochondrial alpha-ketoglutarate dehydrogenase complex; catalyzes a key step in the tricarboxylic acid (TCA) cycle, the oxidative decarboxylation of alpha-ketoglutarate to form succinyl-CoA
chrXIII	656835	656924	-	0.919599			Antisens	YMR196W	YMR196W	PCG	No	No	NA	1.04032	NA
chrV	82213	82302	+	0.919592			Antisens	YEL037C	RAD23	PCG	No	No	NA	0.158169	NA
chrII	322177	322266	-	0.919579	YBR043C	QDR3	PCG				No	No	0.86	0.742951	Multidrug transporter of the major facilitator superfamily; member of the 12-spanner drug:H(+) antiporter DHA1 family; has a role in polyamine homeostasis; involved in spore wall asembly; sequence similarity to DTR1 and QDR1, and the triple mutant dtr1 qdr1 qdr3 exhibits reduced dityrosine fluorescence relative to the single mutants; expression is upregulated under polyamine stress; required for …
chrIV	472736	472825	-	0.919558			Antisens	YDR012W	RPL4B	PCG	No	No	NA	-0.847367	NA
chrII	301049	301138	-	0.919558			Antisens	YBR031W	RPL4A	PCG	No	No	NA	-0.878994	NA
chrXVI	66612	66701	+	0.919556			Antisens	YPL256C	CLN2	PCG	No	No	NA	0.458692	NA
chrX	224744	224833	+	0.919522	chrX_223524_224850	NA	Intergenic	YJL105W	SET4	PCG	No	No	NA	0.748729	NA
chrXII	912801	912890	+	0.919497			Antisens	YLR397C	AFG2	PCG	No	No	NA	0.442455	NA
chrXIII	587352	587441	-	0.919429	YMR164C	MSS11	PCG				No	No	0.3	0.867085	Transcription factor; involved in regulation of invasive growth and starch degradation; controls the activation of FLO11 and STA2 in response to nutritional signals
chrXV	207182	207271	-	0.919426	YOL064C, YOL063C	MET22, CRT10	PCG				No	No	NA	NA	NA
chrV	123995	124084	-	0.919422			Antisens	YEL017W	GTT3	PCG	No	No	NA	0.0862624	NA
chrXV	781932	782021	-	0.919415			Antisens	YOR237W	HES1	PCG	No	No	NA	0.709199	NA
chrIV	547969	548058	-	0.919363	YDR045C	RPC11	PCG				No	No	5.3	0.746929	RNA polymerase III subunit C11; mediates pol III RNA cleavage activity and is important for termination of transcription; homologous to TFIIS
chrIV	1423106	1423195	-	0.919339			Antisens	YDR484W	VPS52	PCG	No	No	NA	0.920018	NA
chrXII	926498	926587	-	0.919334			Antisens	YLR403W	SFP1	PCG	No	No	NA	0.729509	NA
chrIX	87626	87715	-	0.919297			Antisens	YIL140W	AXL2	PCG	No	No	NA	0.864221	NA
chrIV	1049183	1049272	-	0.919295	YDR293C	SSD1	PCG				No	No	0.8	0.948477	Translational repressor with a role in polar growth and wall integrity; regulated by Cbk1p phosphorylation to effect bud-specific translational control and localization of specific mRNAs; interacts with TOR pathway components; contains a functional N-terminal nuclear localization sequence and nucleocytoplasmic shuttling appears to be critical to Ssd1p function
chrXV	37772	37861	-	0.919266	YOL153C	YOL153C	PCG				No	No	NA	0.951738	Hypothetical protein
chrX	333182	333271	-	0.919239	YJL056C	ZAP1	PCG				No	No	1.21	0.59328	Zinc-regulated transcription factor; binds to zinc-responsive promoters to induce transcription of certain genes in presence of zinc, represses other genes in low zinc; regulates its own transcription; contains seven zinc-finger domains
chrXIV	671964	672053	+	0.919056	YNR023W	SNF12	PCG				No	No	0.4	0.86425	73 kDa subunit of the SWI/SNF chromatin remodeling complex; involved in transcriptional regulation; relocates to the cytosol under hypoxic conditions; deletion mutants are temperature-sensitive; SNF12 has a paralog, RSC6, that arose from the whole genome duplication
chrXI	81235	81324	+	0.919048	YKL191W	DPH2	PCG				No	No	3.29	0.0213159	Protein required for synthesis of diphthamide; required along with Dph1p, Kti11p, Jjj3p, and Dph5p; diphthamide is a modified histidine residue of translation elongation factor 2 (Eft1p or Eft2p); may act in a complex with Dph1p and Kti11p
chrXVI	153093	153182	-	0.918812	YPL212C	PUS1	PCG				No	No	1.59	0.240547	tRNA:pseudouridine synthase; introduces pseudouridines at positions 26-28, 34-36, 65, and 67 of tRNA; nuclear protein that appears to be involved in tRNA export; also acts on U2 snRNA; PUS1 has a paralog, PUS2, that arose from the whole genome duplication
chrXII	501478	501567	+	0.918803			Antisens	YLR172C	DPH5	PCG	No	No	NA	0.269457	NA
chrIV	848788	848877	+	0.9188	YDR195W	REF2	PCG				No	No	0.6	0.567571	RNA-binding protein; involved in the cleavage step of mRNA 3'-end formation prior to polyadenylation, and in snoRNA maturation; part of holo-CPF subcomplex APT, which associates with 3'-ends of snoRNA- and mRNA-encoding genes; relocalizes to the cytosol in response to hypoxia
chrXI	382923	383012	+	0.918781			Antisens	YKL029C	MAE1	PCG	No	No	NA	-0.392995	NA
chrXIV	329764	329853	-	0.918748	YNL163C	RIA1	PCG				No	No	1.1	0.256682	Cytoplasmic GTPase/eEF2-like factor involved in ribosomal biogenesis; with Sdo1p, a guanine nucleotide exchange factor (GEF), promotes release of Tif6p from 60S ribosomal subunits in the cytoplasm so that they can assemble with 40S subunits to generate mature ribosomes; required for quality control check of newly made large ribosomal subunits before they are released into the pool of translating …
chrVII	46835	46924	-	0.91869			Antisens	YGL241W	KAP114	PCG	No	No	NA	0.661697	NA
chrXV	1050667	1050756	-	0.918665	YOR379C	YOR379C	PCG				No	No	0.1	0.752568	Dubious open reading frame; unlikely to encode a functional protein, based on available experimental and comparative sequence data; partially overlaps the uncharacterized ORF YOR378W
chrX	355843	355932	-	0.918648			Antisens	YJL045W	YJL045W	PCG	No	No	NA	0.735995	NA
chrVIII	48975	49064	+	0.918639	YHL028W	WSC4	PCG				No	No	1.35	0.710404	Endoplasmic reticulum (ER) membrane protein; involved in the translocation of soluble secretory proteins and insertion of membrane proteins into the ER membrane; may also have a role in the stress response but has only partial functional overlap with WSC1-3
chrIV	1351857	1351946	-	0.918636			Antisens	YDR444W	YDR444W	PCG	No	No	NA	0.533531	NA
chrVII	89796	89885	-	0.918633			Antisens	YGL214W	YGL214W	PCG	No	No	NA	0.553378	NA
chrXIV	48131	48220	+	0.91862	YNL312W	RFA2	PCG				No	No	2.84	0.298013	Subunit of heterotrimeric Replication Protein A (RPA); RPA is a highly conserved single-stranded DNA binding protein involved in DNA replication, repair, and recombination; in concert with Sgs1p-Top2p-Rmi1p, stimulates DNA catenation/decatenation activity of Top3p; protein abundance increases in response to DNA replication stress
chrVIII	370379	370468	-	0.918554			Antisens	YHR132W-A	IGO2	PCG	No	No	NA	0.382601	NA
chrI	158008	158097	+	0.918539			Antisens	YAR007C	RFA1	PCG	No	No	NA	0.502189	NA
chrV	304495	304584	-	0.918535			Antisens	YER073W	ALD5	PCG	No	No	NA	-0.271467	NA
chrVII	432610	432699	+	0.918446			Antisens	YGL035C	MIG1	PCG	No	No	NA	0.494191	NA
chrXIII	479536	479625	+	0.918377			Antisens	YMR106C	YKU80	PCG	No	No	NA	0.606255	NA
chrIII	226136	226225	-	0.918362			Antisens	YCR061W	YCR061W	PCG	No	No	NA	0.948954	NA
chrXIII	386538	386627	+	0.918358			Antisens	YMR055C	BUB2	PCG	No	No	NA	0.888048	NA
chrXIV	278568	278657	+	0.918351	YNL192W	CHS1	PCG				No	No	1.71	1.31119	Chitin synthase I; requires activation from zymogenic form in order to catalyze the transfer of N-acetylglucosamine (GlcNAc) to chitin; required for repairing the chitin septum during cytokinesis; transcription activated by mating factor
chrVIII	130582	130671	-	0.918343	YHR013C	ARD1	PCG				No	No	1.35	0.150023	Subunit of protein N-terminal acetyltransferase NatA; NatA is comprised of Nat1p, Ard1p, and Nat5p; acetylates many proteins and thus affects telomeric silencing, cell cycle, heat-shock resistance, mating, and sporulation; human Ard1p levels are elevated in cancer cells; protein abundance increases in response to DNA replication stress
chrIV	257790	257879	-	0.918337	YDL113C	ATG20	PCG				No	No	0.3	0.822136	Sorting nexin family member; required for the cytoplasm-to-vacuole targeting (Cvt) pathway and for endosomal sorting; has a Phox homology domain that binds phosphatidylinositol-3-phosphate; interacts with Snx4p; potential Cdc28p substrate
chrII	423248	423337	+	0.91831	chrII_423236_423558	NA	Intergenic	YBR087W	RFC5	PCG	No	No	NA	0.636043	NA
chrXVI	685069	685158	-	0.918277	YPR069C	SPE3	PCG				No	No	3.18	-0.205106	Spermidine synthase; involved in biosynthesis of spermidine and also in biosynthesis of pantothenic acid; spermidine is required for growth of wild-type cells
chrI	13617	13706	-	0.91822	YAL064C-A	TDA8	PCG				No	No	NA	0.848918	Putative protein of unknown function; null mutant is sensitive to expression of the top1-T722A allele; not an essential gene
chrVII	14598	14687	-	0.918197	chrVII_14358_14709	NA	Intergenic	YGL257C	MNT2	PCG	No	No	NA	0.746713	NA
chrVI	233535	233624	+	0.91819			Antisens	YFR039C	OSW7	PCG	No	No	NA	0.701509	NA
chrIV	1388002	1388091	-	0.918144			Antisens	YDR463W	STP1	PCG	No	No	NA	0.802818	NA
chrX	279272	279361	-	0.918128			Antisens	YJL083W	TAX4	PCG	No	No	NA	0.77867	NA
chrVII	25361	25450	+	0.918087	YGL253W	HXK2	PCG				No	No	21.48	-0.982568	Hexokinase isoenzyme 2; catalyzes phosphorylation of glucose in the cytosol; predominant hexokinase during growth on glucose; functions in the nucleus to repress expression of HXK1 and GLK1 and to induce expression of its own gene; phosphorylation/dephosphorylation at serine-14 by protein kinase Snf1p and protein phosphatase Glc7p-Reg1p regulates nucleocytoplasmic shuttling of Hxk2p; HXK2 has a p…
chrXIV	534582	534671	-	0.917999	YNL050C	YNL050C	PCG				No	No	1.34	0.511917	Putative protein of unknown function; YNL050c is not an essential gene
chrXIII	98207	98296	-	0.917918	YML085C	TUB1	PCG				No	Yes	2.6	0.160198	Alpha-tubulin; associates with beta-tubulin (Tub2p) to form tubulin dimer, which polymerizes to form microtubules; relative distribution to nuclear foci increases upon DNA replication stress; TUB1 has a paralog, TUB3, that arose from the whole genome duplication
chrXI	414394	414483	-	0.917889	YKL014C	URB1	PCG				No	No	0.9	0.134267	Protein required for the normal accumulation of 25S and 5.8S rRNAs; nucleolar protein; associated with the 27SA2 pre-ribosomal particle; proposed to be involved in the biogenesis of the 60S ribosomal subunit
chrXIII	225604	225693	+	0.917887	chrXIII_225566_225688	NA	Intergenic	YML024W	RPS17A	PCG	No	No	NA	0.595554	NA
chrXV	108819	108908	-	0.917832	YOL111C	MDY2	PCG				No	No	1.5	0.229473	Protein involved in inserting tail-anchored proteins into ER membranes; forms a complex with Get4p; required for efficient mating; involved in shmoo formation and nuclear migration in the pre-zygote; associates with ribosomes
chrIV	1374404	1374493	+	0.917809	YDR457W	TOM1	PCG				No	No	1.47	0.393412	E3 ubiquitin ligase of the hect-domain class; has a role in mRNA export from the nucleus and may regulate transcriptional coactivators; involved in degradation of excess histones; interacts with Dia2p and is required for Dia2p degradation; required to target Cdc6p for ubiquitin-mediated destruction during G1 phase
chrIII	228635	228724	-	0.917788	YCR064C	YCR064C	PCG				No	No	1.35	0.959328	Dubious open reading frame; unlikely to encode a functional protein, based on available experimental and comparative sequence data; partially overlaps the verified gene BUD31
chrXI	95343	95432	-	0.917765			Antisens	YKL185W	ASH1	PCG	No	No	NA	0.597592	NA
chrIV	900754	900843	+	0.917764			Antisens	YDR217C	RAD9	PCG	No	No	NA	0.490572	NA
chrVII	982613	982702	-	0.917729	YGR246C	BRF1	PCG				No	No	1.31	0.662665	TFIIIB B-related factor; one of three subunits of RNA polymerase III transcription initiation factor TFIIIB, binds TFIIIC and TBP and recruits RNA pol III to promoters, amino-terminal half is homologous to TFIIB
chrXVI	719263	719352	-	0.917718	snR41	SNR41	ncRNA				No	Yes	NA	0.848385	C/D box small nucleolar RNA (snoRNA); guides 2'-O-methylation of small subunit (SSU) rRNA at positions A541 and G1126
chrIV	871202	871291	+	0.917693	YDR210W	YDR210W	PCG				No	No	6.5	0.364621	Predicted tail-anchored plasma membrane protein; contains a conserved CYSTM module; related proteins in other organisms may be involved in response to stress; green fluorescent protein (GFP)-fusion protein localizes to the cell periphery
chrX	357675	357764	-	0.917676			Antisens	YJL045W	YJL045W	PCG	No	No	NA	0.735995	NA
chrXVI	160420	160509	+	0.917674	YPL207W	TYW1	PCG				No	No	2.6	0.432315	Iron-sulfer protein required for synthesis of Wybutosine modified tRNA; Wybutosine is a modified guanosine found at the 3'-position adjacent to the anticodon of phenylalanine tRNA which supports reading frame maintenance by stabilizing codon-anticodon interactions; induction by Yap5p in response to iron provides protection from high iron toxicity; overexpression results in increased cellular iron
chrXIII	218182	218271	+	0.917652	YML029W	USA1	PCG				No	No	0.6	0.870228	Scaffold subunit of the Hrd1p ubiquitin ligase; also promotes ligase oligomerization; involved in ER-associated protein degradation (ERAD); interacts with the U1 snRNP-specific protein, Snp1p
chrX	117478	117567	-	0.917651			Antisens	YJL161W	FMP33	PCG	No	No	NA	0.8894	NA
chrVIII	482745	482834	-	0.917625	YHR188C	GPI16	PCG				No	No	2.07	0.502691	Subunit of the glycosylphosphatidylinositol transamidase complex; transmembrane protein; adds GPIs to newly synthesized proteins; human PIG-Tp homolog
chrXV	29230	29319	+	0.917616			Antisens	YOL155C	HPF1	PCG	No	No	NA	0.363019	NA
chrIX	23478	23567	+	0.917616			Antisens	YIL169C	YIL169C	PCG	No	No	NA	0.184309	NA
chrIX	165206	165295	+	0.917602			Antisens	YIL107C	PFK26	PCG	No	No	NA	0.976207	NA
chrIV	119239	119328	-	0.917588	YDL190C	UFD2	PCG				No	No	1.6	0.649567	Ubiquitin chain assembly factor (E4); cooperates with a ubiquitin-activating enzyme (E1), a ubiquitin-conjugating enzyme (E2), and a ubiquitin protein ligase (E3) to conjugate ubiquitin to substrates; also functions as an E3
chrII	742273	742362	+	0.917588			Antisens	YBR269C	FMP21	PCG	No	No	NA	0.974452	NA
chrIX	360928	361017	+	0.917546	YIR003W	AIM21	PCG				No	No	0.6	0.808601	Protein of unknown function; involved in mitochondrial migration along actin filament; may interact with ribosomes; GFP-fusion protein colocalizes with Sac1p to the actin cytoskeleton
chrVII	16888	16977	-	0.917539	chrVII_16508_20777	NA	Intergenic	YGL257C	MNT2	PCG	No	No	NA	0.754187	NA
chrXI	505816	505905	+	0.917491			Antisens	YKR031C	SPO14	PCG	No	No	NA	0.63858	NA
chrV	102973	103062	-	0.917472	YEL025C	YEL025C	PCG				No	No	0.4	0.694877	Putative protein of unknown function; green fluorescent protein (GFP)-fusion protein localizes to both the cytoplasm and the nucleus
chrII	361451	361540	+	0.917456			Antisens	YBR060C	ORC2	PCG	No	No	NA	0.370467	NA
chrIII	104582	104671	+	0.917444			Antisens	YCL009C	ILV6	PCG	No	No	NA	-0.324071	NA
chrV	72901	72990	-	0.917357			Antisens	YEL043W	YEL043W	PCG	No	No	NA	0.464686	NA
chrXIII	905299	905388	-	0.917356			Antisens	YMR316W	DIA1	PCG	No	No	NA	1.64511	NA
chrXV	11574	11663	+	0.917352			Antisens	YOL161C	PAU20	PCG	No	No	NA	0.779559	NA
chrVI	206392	206481	+	0.917326	chrVI_206446_206709	NA	Intergenic	YFRWdelta10	YFRWdelta10	long_terminal_repeat	No	No	NA	0.971121	NA
chrXII	274216	274305	+	0.917311			Antisens	YLR070C	XYL2	PCG	No	No	NA	0.805162	NA
chrVI	92038	92127	-	0.917305			Antisens	YFL023W	BUD27	PCG	No	No	NA	0.440809	NA
chrXI	172510	172599	+	0.917268	YKL146W	AVT3	PCG				No	No	2.2	0.364076	Vacuolar transporter; exports large neutral amino acids from the vacuole; member of a family of seven S. cerevisiae genes (AVT1-7) related to vesicular GABA-glycine transporters
chrXV	369261	369350	+	0.917268	YOR019W	YOR019W	PCG				No	No	0.1	0.858724	Protein of unknown function; may interact with ribosomes, based on co-purification experiments; YOR019W has a paralog, JIP4, that arose from the whole genome duplication
chrXVI	871791	871880	-	0.917246			Antisens	YPR164W	MMS1	PCG	No	No	NA	0.516853	NA
chrVII	1055700	1055789	+	0.91722	YGR281W	YOR1	PCG				No	No	1.29	0.521665	Plasma membrane ATP-binding cassette (ABC) transporter; multidrug transporter mediates export of many different organic anions including oligomycin; homolog of human cystic fibrosis transmembrane receptor (CFTR)
chrXIII	700754	700843	+	0.917182			Antisens	YMR216C	SKY1	PCG	No	No	NA	0.421572	NA
chrVII	219588	219677	+	0.917167	YGL151W	NUT1	PCG				No	No	1.07	0.573047	Component of the RNA polymerase II mediator complex; mediator is required for transcriptional activation and also has a role in basal transcription
chrII	733671	733760	+	0.917127			Antisens	YBR260C	RGD1	PCG	No	No	NA	0.616078	NA
chrXI	308870	308959	-	0.917124			Antisens	YKL068W-A	YKL068W-A	PCG	No	No	NA	0.477339	NA
chrIV	400762	400851	+	0.917071	YDL029W	ARP2	PCG				No	No	4.96	0.148705	Essential component of the Arp2/3 complex; Arp2/3 is a highly conserved actin nucleation center required for the motility and integrity of actin patches; involved in endocytosis and membrane growth and polarity; required for efficient Golgi-to-ER trafficking in COPI mutants
chrXII	15640	15729	+	0.917021			Antisens	YLL063C	AYT1	PCG	No	No	NA	0.701619	NA
chrIV	502020	502109	-	0.917017	YDR030C	RAD28	PCG				No	No	0.3	0.85444	Protein involved in DNA repair; related to the human CSA protein that is involved in transcription-coupled repair nucleotide excision repair
chrXI	380875	380964	+	0.916996			Antisens	YKL032C	IXR1	PCG	No	No	NA	0.500705	NA
chrVIII	276104	276193	-	0.916987			Antisens	YHR084W	STE12	PCG	No	No	NA	0.389431	NA
chrXIII	525623	525712	-	0.916963			Antisens	YMR128W	ECM16	PCG	No	No	NA	0.212761	NA
chrIII	135925	136014	-	0.916958	YCR011C	ADP1	PCG				No	No	1.21	0.767521	Putative ATP-dependent permease of the ABC transporter family
chrXIV	18789	18878	-	0.916924	YNL330C	RPD3	PCG				No	No	1.1	0.606309	Histone deacetylase, component of both the Rpd3S and Rpd3L complexes; regulates transcription, silencing, autophagy and other processes by influencing chromatin remodeling; forms at least two different complexes which have distinct functions and members; Rpd3(L) recruitment to the subtelomeric region is regulated by interaction with the arginine methyltransferase, Hmt1p
chrVII	633270	633359	-	0.916916	YGR071C	ENV11	PCG				No	No	0.6	0.622422	Protein proposed to be involved in vacuolar functions; mutant shows defect in CPY processing and fragmented vacuoles; deletion mutant has increased glycogen accumulation and displays elongated buds; green fluorescent protein (GFP)-fusion protein localizes to the nucleus; ENV11 has a paralog, VID22, that arose from the whole genome duplication
chrVII	672679	672768	+	0.916899	YGR094W	VAS1	PCG				No	No	6.5	-0.652207	Mitochondrial and cytoplasmic valyl-tRNA synthetase
chrVII	203064	203153	-	0.916889			Antisens	YGL159W	YGL159W	PCG	No	No	NA	0.649092	NA
chrVII	1065617	1065706	+	0.916862	chrVII_1065147_1067027	NA	Intergenic	YGR288W	MAL13	PCG	No	No	NA	0.845658	NA
chrVII	287153	287242	+	0.916767			Antisens	tW(CCA)G1	tW(CCA)G1	ncRNA	No	No	NA	NA	NA
chrV	336708	336797	-	0.916723	YER089C	PTC2	PCG				No	No	0.8	0.0957612	Type 2C protein phosphatase (PP2C); dephosphorylates Hog1p to limit maximal osmostress induced kinase activity; dephosphorylates Ire1p to downregulate the unfolded protein response; dephosphorylates Cdc28p; inactivates the DNA damage checkpoint; PTC2 has a paralog, PTC3, that arose from the whole genome duplication
chrVII	590130	590219	-	0.916708			Antisens	YGR048W	UFD1	PCG	No	No	NA	0.813757	NA
chrXIII	637792	637881	-	0.916675			Antisens	YMR189W	GCV2	PCG	No	No	NA	0.793009	NA
chrII	433264	433353	-	0.916656			Antisens	YBR094W	PBY1	PCG	No	No	NA	0.497015	NA
chrX	522526	522615	-	0.916619			Antisens	YJR046W	TAH11	PCG	No	No	NA	0.590714	NA
chrIV	853058	853147	-	0.916601	YDR198C	RKM2	PCG				No	No	0.4	0.655911	Ribosomal protein lysine methyltransferase; responsible for trimethylation of the lysine residue at position 3 of Rpl12Ap and Rpl12Bp
chrXVI	768394	768483	-	0.916595			Antisens	YPR118W	MRI1	PCG	No	No	NA	0.0628532	NA
chrXII	222713	222802	+	0.916479			Antisens	YLR037C	PAU23	PCG	No	No	NA	0.761184	NA
chrVII	254516	254605	+	0.916468	YGL135W	RPL1B	PCG				No	No	57.49	-0.897273	Ribosomal 60S subunit protein L1B; N-terminally acetylated; homologous to mammalian ribosomal protein L10A and bacterial L1; RPL1B has a paralog, RPL1A, that arose from the whole genome duplication; rpl1a rpl1b double null mutation is lethal
chrXII	403381	403470	+	0.916443			Antisens	YLR130C	ZRT2	PCG	No	No	NA	0.21286	NA
chrIX	349552	349641	+	0.916388	YIL003W	CFD1	PCG				No	No	0.2	0.476008	Highly conserved iron-sulfur cluster binding protein; localized in the cytoplasm; forms a complex with Nbp35p that is involved in iron-sulfur protein assembly in the cytosol
chrVII	111215	111304	-	0.91635	YGLCdelta1	YGLCdelta1	long_terminal_repeat				No	No	NA	NA	Ty1 LTR
chrX	203824	203913	-	0.91635	YJLCdelta3	YJLCdelta3	long_terminal_repeat				No	No	NA	NA	Ty1 LTR
chrII	9294	9383	+	0.91635	YBL107W-A, YBLWdelta2, YBLWdelta3	YBL107W-A, YBLWdelta2, YBLWdelta3	PCG, long_terminal_repeat				No	No	NA	NA	NA
chrIV	519357	519446	-	0.91635	YDR034C-C, YDR034C-D, YDRCdelta5	YDR034C-C, YDR034C-D, YDRCdelta5	PCG, long_terminal_repeat				No	No	NA	NA	NA
chrXV	451907	451996	-	0.916335	YOR067C	ALG8	PCG				No	No	2.09	0.55947	Glucosyl transferase; involved in N-linked glycosylation; adds glucose to the dolichol-linked oligosaccharide precursor prior to transfer to protein during lipid-linked oligosaccharide biosynthesis; similar to Alg6p
chrVII	188794	188883	-	0.916308	YGL167C	PMR1	PCG				No	No	1.71	0.61361	High affinity Ca2+/Mn2+ P-type ATPase; required for Ca2+ and Mn2+ transport into Golgi; involved in Ca2+ dependent protein sorting and processing; mutations in human homolog ATP2C1 cause acantholytic skin condition Hailey-Hailey disease
chrII	135411	135500	-	0.916284	YBL045C	COR1	PCG				No	No	3.16	1.04053	Core subunit of the ubiquinol-cytochrome c reductase complex; the ubiquinol-cytochrome c reductase complex (bc1 complex) is a component of the mitochondrial inner membrane electron transport chain
chrXIV	497549	497638	+	0.916254			Antisens	YNL068C	FKH2	PCG	No	No	NA	0.478004	NA
chrII	399888	399977	-	0.916246	YBR080C	SEC18	PCG				No	No	1	0.389433	AAA ATPase and SNARE disassembly chaperone; required for vesicular transport between ER and Golgi, the 'priming' step in homotypic vacuole fusion, autophagy, and protein secretion; releases Sec17p from SNAP complexes; has similarity to mammalian N-ethylmaleimide-sensitive factor (NSF)
chrV	72539	72628	-	0.916234			Antisens	YEL043W	YEL043W	PCG	No	No	NA	0.464686	NA
chrVII	848186	848275	-	0.916201	YGR175C	ERG1	PCG				No	No	8.34	0.200552	Squalene epoxidase; catalyzes the epoxidation of squalene to 2,3-oxidosqualene; plays an essential role in the ergosterol-biosynthesis pathway and is the specific target of the antifungal drug terbinafine
chrXV	440902	440991	+	0.916195			Antisens	YOR060C	SLD7	PCG	No	No	NA	0.813966	NA
chrXIII	738303	738392	+	0.916187	YMR232W	FUS2	PCG				No	No	0.2	0.796589	Cell fusion regulator; cytoplasmic protein localized to shmoo tip; required for alignment of parental nuclei before nuclear fusion during mating; contains a Dbl-homology domain; binds specifically with activated Cdc42p
chrII	525376	525465	-	0.916093	YBR140C	IRA1	PCG				No	No	0.86	0.617352	GTPase-activating protein; negatively regulates RAS by converting it from the GTP- to the GDP-bound inactive form, required for reducing cAMP levels under nutrient limiting conditions, mediates membrane association of adenylate cyclase; IRA1 has a paralog, IRA2, that arose from the whole genome duplication
chrIV	1082720	1082809	+	0.916067			Antisens	YDR310C	SUM1	PCG	No	No	NA	0.414964	NA
chrIII	267762	267851	-	0.916062			Antisens	YCR089W	FIG2	PCG	No	No	NA	0.674477	NA
chrVIII	4963	5052	-	0.916052	chrVIII_4741_5461	NA	Intergenic	YHL049C	YHL049C	PCG	No	No	NA	0.42512	NA
chrXV	717284	717373	-	0.916011			Antisens	YOR197W	MCA1	PCG	No	No	NA	0.225538	NA
chrVI	174206	174295	+	0.916006			Antisens	YFR015C	GSY1	PCG	No	No	NA	0.980564	NA
chrXV	245570	245659	+	0.915951	YOL045W	PSK2	PCG				No	No	0.4	0.447897	PAS-domain containing serine/threonine protein kinase; regulates sugar flux and translation in response to an unknown metabolite by phosphorylating Ugp1p and Gsy2p (sugar flux) and Caf20p, Tif11p and Sro9p (translation); PSK2 has a paralog, PSK1, that arose from the whole genome duplication
chrVII	115391	115480	+	0.9159	YGLWdelta3, tK(UUU)G1, tK(UUU)G1, tK(UUU)G1	YGLWdelta3, tK(UUU)G1, tK(UUU)G1, tK(UUU)G1	ncRNA, long_terminal_repeat				No	No	NA	NA	NA
chrVII	1004359	1004448	-	0.915845			Antisens	tT(UGU)G2	tT(UGU)G2	ncRNA	No	No	NA	NA	NA
chrXIII	686048	686137	+	0.915834			Antisens	YMR209C	YMR209C	PCG	No	No	NA	0.624772	NA
chrXIV	656495	656584	-	0.915833	YNR016C	ACC1	PCG				No	No	4.05	-0.420354	Acetyl-CoA carboxylase, biotin containing enzyme; catalyzes carboxylation of cytosolic acetyl-CoA to form malonyl-CoA and regulates histone acetylation by regulating the availablity of acetyl-CoA; required for de novo biosynthesis of long-chain fatty acids; ACC1 has a paralog, HFA1, that arose from the whole genome duplication
chrXIII	733599	733688	-	0.915824			Antisens	YMR231W	PEP5	PCG	No	No	NA	0.522546	NA
chrII	585700	585789	-	0.91582	YBR177C	EHT1	PCG				No	No	1.39	0.831856	Acyl-coenzymeA:ethanol O-acyltransferase; plays a minor role in medium-chain fatty acid ethyl ester biosynthesis; possesses short-chain esterase activity; localizes to lipid particles and the mitochondrial outer membrane; EHT1 has a paralog, EEB1, that arose from the whole genome duplication
chrXII	852283	852372	-	0.915808	YLR363C	NMD4	PCG				No	No	0.3	0.678907	Protein that may be involved in nonsense-mediated mRNA decay; interacts with Nam7p, relocalizes from nucleus to cytoplasmic foci upon DNA replication stress
chrXI	345458	345547	+	0.915764	chrXI_345465_345518	NA	Intergenic	YKL051W	SFK1	PCG	No	No	NA	NA	NA
chrXIII	706630	706719	-	0.915729	YMR218C	TRS130	PCG				No	No	0.68	0.680586	Component of transport protein particle (TRAPP) complex II; TRAPPII is a multimeric guanine nucleotide-exchange factor for the GTPase Ypt1p, regulating intra-Golgi and endosome-Golgi traffic
chrVII	419881	419970	-	0.91569	YGL040C	HEM2	PCG				No	No	3.04	0.233716	Aminolevulinate dehydratase; a homo-octameric enzyme, catalyzes the conversion of 5-aminolevulinate to porphobilinogen, the second step in heme biosynthesis; enzymatic activity is zinc-dependent; localizes to the cytoplasm and nucleus
chrII	62146	62235	+	0.915645			Antisens	YBL086C	YBL086C	PCG	No	No	NA	0.790227	NA
chrVIII	554098	554187	+	0.915599	chrVIII_553703_554195	NA	Intergenic	YHR216W	IMD2	PCG	No	No	NA	0.466801	NA
chrIII	246356	246445	+	0.915597			Antisens	YCR073C	SSK22	PCG	No	No	NA	0.726811	NA
chrXIII	764449	764538	-	0.91558	YMR247C	RKR1	PCG				No	No	NA	0.586539	RING domain E3 ubiquitin ligase; involved in ubiquitin-mediated degradation of non-stop proteins; component of ribosome-bound RQC (ribosome quality control) complex required for degradation of polypeptides arising from stalled translation; degrades products of mRNAs lacking a termination codon regardless of a poly(A) tail; functional connections to chromatin modification; homolog of mouse Listeri…
chrXIV	264444	264533	+	0.915575			Antisens	YNL200C	YNL200C	PCG	No	No	NA	0.983302	NA
chrXI	44006	44095	+	0.915569			Antisens	YKL209C	STE6	PCG	No	No	NA	0.553969	NA
chrVI	128740	128829	+	0.915553	YFL007W	BLM10	PCG				No	No	0.81	0.267	Proteasome activator; binds the core proteasome (CP) and stimulates proteasome-mediated protein degradation by inducing gate opening; required for sequestering CP into proteasome storage granule (PSG) during quiescent phase and for nuclear import of CP in proliferating cells; required for resistance to bleomycin, may be involved in protecting against oxidative damage; similar to mammalian PA200
chrII	372081	372170	-	0.915487	YBR067C	TIP1	PCG				No	No	10.7	0.212361	Major cell wall mannoprotein with possible lipase activity; transcription is induced by heat- and cold-shock; member of the Srp1p/Tip1p family of serine-alanine-rich proteins
chrIV	739294	739383	-	0.915418	YDR141C	DOP1	PCG				No	No	0.7	0.694409	Golgi-localized, leucine-zipper domain containing protein; involved in endosome to Golgi transport, organization of the ER, establishing cell polarity, and morphogenesis; detected in highly purified mitochondria in high-throughput studies
chrXIII	311937	312026	-	0.915392			Antisens	YMR019W	STB4	PCG	No	No	NA	0.825129	NA
chrXI	29487	29576	+	0.915383			Antisens	YKL215C	OXP1	PCG	No	No	NA	0.485949	NA
chrV	413412	413501	-	0.915371	YER126C	NSA2	PCG				No	No	3.4	0.235981	Protein constituent of 66S pre-ribosomal particles; contributes to processing of the 27S pre-rRNA
chrVIII	177083	177172	+	0.915344			Antisens	YHR034C	PIH1	PCG	No	No	NA	0.564198	NA
chrXIII	909189	909278	-	0.915343			Antisens	YMR317W	YMR317W	PCG	No	No	NA	0.885289	NA
chrIV	1381545	1381634	+	0.915341			Antisens	YDR458C	HEH2	PCG	No	No	NA	0.671947	NA
chrVII	648518	648607	-	0.915335	YGR085C	RPL11B	PCG				No	No	52	-0.276754	Ribosomal 60S subunit protein L11B; expressed at half the level of Rpl11Ap; involved in ribosomal assembly; depletion causes degradation of 60S proteins and RNA; homologous to mammalian ribosomal protein L11 and bacterial L5; RPL11B has a paralog, RPL11A, that arose from the whole genome duplication
chrXV	635808	635897	+	0.915332	YOR160W	MTR10	PCG				No	No	0.9	0.478025	Nuclear import receptor; mediates the nuclear localization of proteins involved in mRNA-nucleus export; promotes dissociation of mRNAs from the nucleus-cytoplasm mRNA shuttling protein Npl3p; required for retrograde import of mature tRNAs; relocalizes from cytoplasm to the nuclear periphery upon DNA replication stress
chrXVI	245988	246077	-	0.915312	YPL161C	BEM4	PCG				No	No	0.4	0.672721	Protein involved in establishment of cell polarity and bud emergence; interacts with the Rho1p small GTP-binding protein and with the Rho-type GTPase Cdc42p; involved in maintenance of proper telomere length
chrII	735377	735466	-	0.915247	YBR261C	TAE1	PCG				No	No	1.63	0.456325	AdoMet-dependent proline methyltransferase; catalyzes the dimethylation of ribosomal proteins Rpl12 and Rps25 at N-terminal proline residues; has a role in protein synthesis; fusion protein localizes to the cytoplasm
chrVII	667321	667410	+	0.915229	YGR091W	PRP31	PCG				No	No	0.2	0.761264	Splicing factor; component of the U4/U6-U5 snRNP complex
chrXIV	125674	125763	+	0.915228	YNL273W	TOF1	PCG				No	No	0.4	0.590461	Subunit of a replication-pausing checkpoint complex; Tof1p-Mrc1p-Csm3p acts at the stalled replication fork to promote sister chromatid cohesion after DNA damage, facilitating gap repair of damaged DNA; interacts with the MCM helicase; relocalizes to the cytosol in response to hypoxia
chrXV	392540	392629	-	0.915168	YOR033C	EXO1	PCG				No	No	1.45	0.608517	5'-3' exonuclease and flap-endonuclease; involved in recombination, double-strand break repair, MMS2 error-free branch of the post replication (PRR) pathway and DNA mismatch repair; role in telomere maintenance; member of the Rad2p nuclease family, with conserved N and I nuclease domains; relative distribution to the nucleus increases upon DNA replication stress; EXO1 has a paralog, DIN7, that ar…
chrX	623779	623868	+	0.915165	YJR105W	ADO1	PCG				No	No	9.21	-0.368636	Adenosine kinase; required for the utilization of S-adenosylmethionine (AdoMet); may be involved in recycling adenosine produced through the methyl cycle
chrIX	221948	222037	-	0.915143	YIL074C	SER33	PCG				No	No	1.38	0.266947	3-phosphoglycerate dehydrogenase; catalyzes the first step in serine and glycine biosynthesis; SER33 has a paralog, SER3, that arose from the whole genome duplication
chrXV	847609	847698	+	0.91514	YOR283W	YOR283W	PCG				No	No	2.9	0.19983	Phosphatase with a broad substrate specificity; has some similarity to GPM1/YKL152C, a phosphoglycerate mutase; YOR283W is not an essential gene
chrIV	749185	749274	+	0.91512			Antisens	YDR146C	SWI5	PCG	No	No	NA	0.704794	NA
chrVIII	496326	496415	+	0.915099	YHR197W	RIX1	PCG				No	No	1.9	0.126019	Component of the Rix1 complex and possibly pre-replicative complexes; required for processing of ITS2 sequences from 35S pre-rRNA; component of the pre-60S ribosomal particle with the dynein-related AAA-type ATPase Mdn1p; required for pre-replicative complex (pre-RC) formation and maintenance during DNA replication licensing; relocalizes to the cytosol in response to hypoxia; essential gene
chrXV	907616	907705	-	0.915082	YOR316C, YOR316C-A	COT1, YOR316C-A	PCG				No	No	NA	NA	NA
chrXIII	817243	817332	-	0.91507	YMR275C	BUL1	PCG				No	No	0.6	0.344386	Ubiquitin-binding component of the Rsp5p E3-ubiquitin ligase complex; disruption causes temperature-sensitive growth, overexpression causes missorting of amino acid permeases; BUL1 has a paralog, BUL2, that arose from the whole genome duplication
chrXV	94097	94186	-	0.915054	YOL120Ci	RPL18Ai	PCG (intron)				Yes	Yes	NA	1.51397	NA
chrXIV	601424	601513	-	0.915033	YNL018C	YNL018C	PCG				No	No	1.49	0.733217	Putative protein of unknown function; YNL018C has a paralog, YNL034W, that arose from a segmental duplication
chrXIII	850997	851086	-	0.915021	YMR290C	HAS1	PCG				No	Yes	1.64	-0.00476637	ATP-dependent RNA helicase; involved in the biogenesis of 40S and 60S ribosome subunits; localizes to both the nuclear periphery and nucleolus; highly enriched in nuclear pore complex fractions; constituent of 66S pre-ribosomal particles
chrIII	156786	156875	-	0.914978	YCR021C	HSP30	PCG				No	No	0.3	0.874006	Negative regulator of the H(+)-ATPase Pma1p; stress-responsive protein; hydrophobic plasma membrane localized; induced by heat shock, ethanol treatment, weak organic acid, glucose limitation, and entry into stationary phase
chrVII	560386	560475	-	0.914955	chrVII_560199_560485	NA	Intergenic	YGR037C	ACB1	PCG	No	No	NA	0.719306	NA
chrXVI	658186	658275	+	0.914931	YPR047W	MSF1	PCG				No	No	0.3	0.749613	Mitochondrial phenylalanyl-tRNA synthetase; active as a monomer, unlike the cytoplasmic subunit which is active as a dimer complexed to a beta subunit dimer; similar to the alpha subunit of E. coli phenylalanyl-tRNA synthetase
chrXV	1039269	1039358	-	0.914875			Antisens	YOR373W	NUD1	PCG	No	No	NA	0.212879	NA
chrVI	151218	151307	+	0.914859	YFR002W	NIC96	PCG				No	No	0.8	0.450799	Linker nucleoporin component of the nuclear pore complex (NPC); also part of the NPC nuclear basket; contributes to nucleocytoplasmic transport and NPC biogenesis; forms stable associations with three FG-nucleoporins (Nsp1p, Nup57p, and Nup49p)
chrXIII	97529	97618	-	0.914822	chrXIII_97572_97740	NA	Intergenic	YML086C	ALO1	PCG	No	No	NA	0.667235	NA
chrXI	647182	647271	-	0.914805			Antisens	YKR102W	FLO10	PCG	No	No	NA	0.944722	NA
chrXV	808874	808963	+	0.914797			Antisens	YOR256C	TRE2	PCG	No	No	NA	0.80554	NA
chrXVI	828995	829084	+	0.914785	chrXVI_828337_829713	NA	Intergenic	YPR149W	NCE102	PCG	No	No	NA	0.494507	NA
chrXI	573393	573482	+	0.914759	YKR070W	YKR070W	PCG				No	No	1.6	0.306073	Putative protein of unknown function; the authentic, non-tagged protein is detected in highly purified mitochondria in high-throughput studies
chrI	57080	57169	-	0.914758	YAL046C	AIM1	PCG				No	No	0.8	0.356644	Protein involved in mitochondrial function or organization; null mutant displays elevated frequency of mitochondrial genome loss
chrXI	556006	556095	+	0.914726	YKR060W	UTP30	PCG				No	No	1.6	0.511933	Putative subunit of U3-containing 90S preribosome complex; complex is involved in production of 18S rRNA and assembly of small ribosomal subunit
chrII	489388	489477	-	0.914694	YBR126C	TPS1	PCG				No	No	3.01	0.730069	Synthase subunit of trehalose-6-P synthase/phosphatase complex; synthesizes the storage carbohydrate trehalose; also found in a monomeric form; expression is induced by the stress response and repressed by the Ras-cAMP pathway; protein abundance increases in response to DNA replication stress and in response to prolonged exposure to boric acid
chrXIII	706769	706858	-	0.914649	YMR218C	TRS130	PCG				No	No	0.68	0.680586	Component of transport protein particle (TRAPP) complex II; TRAPPII is a multimeric guanine nucleotide-exchange factor for the GTPase Ypt1p, regulating intra-Golgi and endosome-Golgi traffic
chrXI	259646	259735	-	0.914634	chrXI_259376_260575	NA	Intergenic	YKL096C-B	YKL096C-B	PCG	No	No	NA	0.286363	NA
chrIV	682354	682443	+	0.914588	YDR115W	YDR115W	PCG				No	No	2.11	0.27567	Putative mitochondrial ribosomal protein of the large subunit; similar to E. coli L34 ribosomal protein; required for respiratory growth, as are most mitochondrial ribosomal proteins; protein increases in abundance and relocalizes to the plasma membrane upon DNA replication stress
chrXII	82738	82827	-	0.914584			Antisens	YLL029W	FRA1	PCG	No	No	NA	0.717837	NA
chrVI	59554	59643	-	0.914575			Antisens	YFL036W	RPO41	PCG	No	No	NA	0.341768	NA
chrV	449982	450071	-	0.914548	chrV_449775_450357	NA	Intergenic	YER139C	RTR1	PCG	No	No	NA	0.618745	NA
chrVII	125857	125946	+	0.914536	YGL197W	MDS3	PCG				No	No	0.4	0.887106	Putative component of the TOR regulatory pathway; negative regulator of early meiotic gene expression; required, with Pmd1p, for growth under alkaline conditions; has an N-terminal kelch-like domain; MDS3 has a paralog, PMD1, that arose from the whole genome duplication
chrXVI	264447	264536	-	0.914528			Antisens	YPL152W-A	YPL152W-A	PCG	No	No	NA	0.711763	NA
chrXIII	581590	581679	+	0.914503			Antisens	YMR162C	DNF3	PCG	No	No	NA	0.814004	NA
chrII	626820	626909	-	0.914495			Antisens	YBR202W	MCM7	PCG	No	No	NA	0.615213	NA
chrXV	857549	857638	-	0.914469	YOR290C	SNF2	PCG				No	No	0.6	0.400363	Catalytic subunit of the SWI/SNF chromatin remodeling complex; involved in transcriptional regulation; contains DNA-stimulated ATPase activity; functions interdependently in transcriptional activation with Snf5p and Snf6p
chrII	270289	270378	-	0.914439			Antisens	YBR016W	YBR016W	PCG	No	No	NA	0.831312	NA
chrXIII	286429	286518	+	0.914402	YMR010W	YMR010W	PCG				No	No	1.39	0.34471	Putative protein of unknown function; green fluorescent protein (GFP)-fusion protein localizes to the cytoplasm; YMR010W is not an essential gene; YMR010W mRNA is transcribed with ADI1
chrIV	385647	385736	+	0.914397			Antisens	YDL037C	BSC1	PCG	No	No	NA	-0.352336	NA
chrII	528613	528702	+	0.914379	YBR142W	MAK5	PCG				No	No	2.6	0.0368822	Essential nucleolar protein; putative DEAD-box RNA helicase required for maintenance of M1 dsRNA virus; involved in biogenesis of large (60S) ribosomal subunits
chrXII	26343	26432	-	0.914374	YLL057C	JLP1	PCG				No	No	3.17	0.789802	Fe(II)-dependent sulfonate/alpha-ketoglutarate dioxygenase; involved in sulfonate catabolism for use as a sulfur source; contains sequence that resembles a J domain (typified by the E. coli DnaJ protein); induced by sulphur starvation
chrX	41108	41197	-	0.914364	YJL208C	NUC1	PCG				No	No	0.83	0.268619	Major mitochondrial nuclease; has RNAse and DNA endo- and exonucleolytic activities; roles in mitochondrial recombination, apoptosis and maintenance of polyploidy; involved in fragmentation of genomic DNA during PND (programmed nuclear destruction); encodes ortholog of mammalian endoG
chrIV	389680	389769	+	0.914344			Antisens	YDL035C	GPR1	PCG	No	No	NA	0.635667	NA
chrXV	651056	651145	-	0.914303			Antisens	YOR168W	GLN4	PCG	No	No	NA	-0.484078	NA
chrX	678347	678436	+	0.914298			Antisens	YJR136C	TTI2	PCG	No	No	NA	0.582921	NA
chrVII	243490	243579	-	0.914266	YGL140C	YGL140C	PCG				No	No	0.6	0.646052	Putative protein of unknown function; non-essential gene; contains multiple predicted transmembrane domains
chrXII	812507	812596	+	0.914265	YLR342W	FKS1	PCG				No	Yes	5.68	-0.050726	Catalytic subunit of 1,3-beta-D-glucan synthase; functionally redundant with alternate catalytic subunit Gsc2p; binds to regulatory subunit Rho1p; involved in cell wall synthesis and maintenance; localizes to sites of cell wall remodeling; FKS1 has a paralog, GSC2, that arose from the whole genome duplication
chrII	296417	296506	+	0.914264			Antisens	YBR029C	CDS1	PCG	No	No	NA	0.108784	NA
chrVII	612539	612628	-	0.914212	YGR061C	ADE6	PCG				No	No	4.7	-0.528139	Formylglycinamidine-ribonucleotide (FGAM)-synthetase; catalyzes a step in the 'de novo' purine nucleotide biosynthetic pathway
chrIV	600899	600988	-	0.914206			Antisens	YDR077W	SED1	PCG	No	No	NA	0.245608	NA
chrXVI	690162	690251	-	0.914202			Antisens	YPR072W	NOT5	PCG	No	No	NA	0.375189	NA
chrIV	920851	920940	+	0.914184	YDR227W	SIR4	PCG				No	No	0.3	0.872451	SIR protein involved in assembly of silent chromatin domains; silent information regulator (SIR) along with SIR2 and SIR3; involved in assembly of silent chromatin domains at telomeres and the silent mating-type loci; potentially phosphorylated by Cdc28p; some alleles of SIR4 prolong lifespan
chrXV	999185	999274	+	0.914149			Antisens	YOR353C	SOG2	PCG	No	No	NA	0.755119	NA
chrVIII	361025	361114	+	0.914146	YHR127W	YHR127W	PCG				No	No	0.8	0.390606	Protein of unknown function; localizes to the nucleus; required for asymmetric localization of Kar9p during mitosis
chrIV	508992	509081	-	0.91413			Antisens	YDR033W	MRH1	PCG	No	No	NA	0.186165	NA
chrXII	130535	130624	+	0.91412			Antisens	YLL010C	PSR1	PCG	No	No	NA	0.593063	NA
chrIX	282845	282934	+	0.914111			Antisens	YIL037C	PRM2	PCG	No	No	NA	0.703322	NA
chrIV	1062475	1062564	-	0.914109	YDR300C	PRO1	PCG				No	No	1.45	0.0422296	Gamma-glutamyl kinase; catalyzes the first step in proline biosynthesis; PRO1 has a paralog, YHR033W, that arose from the whole genome duplication
chrXI	102451	102540	-	0.914104			Antisens	YKL182W	FAS1	PCG	No	No	NA	-0.586712	NA
chrVIII	174843	174932	-	0.914075			Antisens	YHR032W	ERC1	PCG	No	No	NA	0.51042	NA
chrXIII	223968	224057	-	0.914041	chrXIII_224029_224205	NA	Intergenic	YML026C	RPS18B	PCG	No	No	NA	0.775446	NA
chrXV	1050530	1050619	+	0.914007	YOR378W	YOR378W	PCG				No	No	1.49	0.74131	Putative paralog of ATR1; but not required for boron tolerance; member of the DHA2 family of drug:H+ antiporters; YOR378W is not an essential gene
chrIX	235139	235228	+	0.914002			Antisens	YIL068C	SEC6	PCG	No	No	NA	0.630518	NA
chrIV	1172409	1172498	+	0.913983			Antisens	YDR349C	YPS7	PCG	No	No	NA	0.654895	NA
chrXVI	504370	504459	+	0.913927	YPL024W	RMI1	PCG				No	No	1.49	1.16772	Subunit of the RecQ (Sgs1p) - Topo III (Top3p) complex; stimulates superhelical relaxing, DNA catenation/decatenation and ssDNA binding activities of Top3p; involved in response to DNA damage; functions in S phase-mediated cohesion establishment via a pathway involving the Ctf18-RFC complex and Mrc1p; stimulates Top3p DNA catenation/decatenation activity; null mutants display increased rates of r…
chrIII	135108	135197	-	0.913925	YCR011C	ADP1	PCG				No	No	1.21	0.767521	Putative ATP-dependent permease of the ABC transporter family
chrXV	999804	999893	-	0.913917	YOR353C	SOG2	PCG				No	No	0.4	0.755119	Key component of the RAM signaling network; required for proper cell morphogenesis and cell separation after mitosis
chrXII	132159	132248	+	0.913883	YLL008W	DRS1	PCG				No	No	3.24	0.0600361	Nucleolar DEAD-box protein required for ribosome assembly and function; including synthesis of 60S ribosomal subunits; constituent of 66S pre-ribosomal particles
chrXIV	619298	619387	-	0.913876	YNL007C	SIS1	PCG				No	No	9.43	0.523993	Type II HSP40 co-chaperone that interacts with the HSP70 protein Ssa1p; shuttles between the cytosol and nucleus to mediate delivery of misfolded proteins into the nucleus for degradation; not functionally redundant with Ydj1p due to substrate specificity; protein abundance increases in response to DNA replication stress; polyQ aggregates sequester Sis1p and interfere with clearance of misfolded …
chrXIII	459177	459266	+	0.913825	YMR096W	SNZ1	PCG				No	No	0.3	0.855766	Protein involved in vitamin B6 biosynthesis; member of a stationary phase-induced gene family; coregulated with SNO1; interacts with Sno1p and with Yhr198p, perhaps as a multiprotein complex containing other Snz and Sno proteins
chrIX	414727	414816	-	0.913818	YIR031C	DAL7	PCG				No	No	0.2	0.947964	Malate synthase; can accept butyryl-CoA as acyl-CoA donor in addition to traditional substrate acetyl-CoA; recycles glyoxylate generated during allantoin degradation; expression sensitive to nitrogen catabolite repression and induced by allophanate, an intermediate in allantoin degradation
chrXV	795340	795429	+	0.913781			Antisens	YOR245C	DGA1	PCG	No	No	NA	1.02841	NA
chrIII	105873	105962	-	0.913775	YCL008C	STP22	PCG				No	No	0.3	0.551992	Component of the ESCRT-I complex; ESCRT-I is involved in ubiquitin-dependent sorting of proteins into the endosome; homologous to the mouse and human Tsg101 tumor susceptibility gene; mutants exhibit a Class E Vps phenotype
chrXV	996535	996624	+	0.913765			Antisens	YOR351C	MEK1	PCG	No	No	NA	0.664032	NA
chrIV	481069	481158	-	0.913754	YDR017C	KCS1	PCG				No	No	1.27	0.420916	Inositol hexakisphosphate and inositol heptakisphosphate kinase; generation of high energy inositol pyrophosphates by Kcs1p is required for many processes such as vacuolar biogenesis, stress response, and telomere maintenance; inositol hexakisphosphate is also known as IP6; inositol heptakisphosphate is also known as IP7
chrXI	29487	29576	-	0.913741	YKL215C	OXP1	PCG				No	No	0.6	0.485949	5-oxoprolinase; enzyme is ATP-dependent and functions as a dimer; similar to mouse Oplah gene; green fluorescent protein (GFP)-fusion protein localizes to the cytoplasm; protein abundance increases in response to DNA replication stress
chrVIII	293671	293760	+	0.913709	chrVIII_293581_294471	NA	Intergenic	YHR095W	YHR095W	PCG	No	No	NA	0.561349	NA
chrXII	393570	393659	-	0.913708			Antisens	YLR125W	YLR125W	PCG	No	No	NA	0.806687	NA
chrXII	210849	210938	-	0.913684	YLR034C	SMF3	PCG				No	No	3.52	0.706291	Putative divalent metal ion transporter involved in iron homeostasis; transcriptionally regulated by metal ions; member of the Nramp family of metal transport proteins; protein abundance increases in response to DNA replication stress
chrXIV	574875	574964	+	0.913667	YNL032W	SIW14	PCG				No	No	2.1	0.680827	Tyrosine phosphatase involved in actin organization and endocytosis; localized to the cytoplasm
chrXVI	604254	604343	+	0.913638			Antisens	YPR022C	YPR022C	PCG	No	No	NA	0.59759	NA
chrXI	356306	356395	+	0.913621	YKL044W, YKL043W	YKL044W, PHD1	PCG				No	No	NA	NA	NA
chrIX	346491	346580	+	0.913617	YIL005W	EPS1	PCG				No	No	0.4	0.765664	ER protein with chaperone and co-chaperone activity; involved in retention of resident ER proteins; has a role in recognizing proteins targeted for ER-associated degradation (ERAD), member of the protein disulfide isomerase family
chrX	465925	466014	-	0.913607	YJR016C	ILV3	PCG				No	No	2.45	-0.195873	Dihydroxyacid dehydratase; catalyzes third step in the common pathway leading to biosynthesis of branched-chain amino acids
chrXV	534748	534837	-	0.913567			Antisens	YOR113W	AZF1	PCG	No	No	NA	0.901178	NA
chrIV	98516	98605	+	0.913519	YDL202W	MRPL11	PCG				No	No	0.9	0.476544	Mitochondrial ribosomal protein of the large subunit; localizes to vacuole in response to H2O2
chrXVI	666301	666390	-	0.913512	YPR053C	YPR053C	PCG				No	No	NA	0.342616	Dubious open reading frame; unlikely to encode a functional protein, based on available experimental and comparative sequence data; partially overlaps verified gene NHP6A/YPR052C
chrXII	886631	886720	+	0.9135	YLR383W	SMC6	PCG				No	No	0.4	0.699818	Component of the SMC5-SMC6 complex; this complex plays a key role in the removal of X-shaped DNA structures that arise between sister chromatids during DNA replication and repair; homologous to S. pombe rad18
chrIV	1471933	1472022	-	0.913495	YDR514C	YDR514C	PCG				No	No	1	0.648492	Protein of unknown function that localizes to mitochondria; overexpression affects endocytic protein trafficking; YDR514C has a paralog, GFD2, that arose from the whole genome duplication
chrXII	15233	15322	-	0.913481	YLL063C	AYT1	PCG				No	No	0.1	0.701619	Acetyltransferase; catalyzes trichothecene 3-O-acetylation, suggesting a possible role in trichothecene biosynthesis
chrIX	159151	159240	+	0.913448			Antisens	YIL109C	SEC24	PCG	No	No	NA	0.285827	NA
chrVIII	43217	43306	+	0.913441	YHL030W	ECM29	PCG				No	No	0.6	0.405006	Scaffold protein; assists in association of the proteasome core particle with the regulatory particle; inhibits proteasomal ATPase activity; degraded by the mature proteasome after assembly; contains HEAT-like repeats; protein increases in abundance and relocalizes from nucleus to cytoplasm upon DNA replication stress
chrXIV	478021	478110	+	0.913418			Antisens	YNL080C	EOS1	PCG	No	No	NA	0.63261	NA
chrXII	169527	169616	+	0.913414	YLR011W	LOT6	PCG				No	No	0.2	0.760329	FMN-dependent NAD(P)H:quinone reductase; role in apoptosis-like cell death; may be involved in quinone detoxification; expression elevated at low temperature; sequesters the Cin5p transcription factor in the cytoplasm in complex with the proteasome under reducing conditions
chrXIII	159230	159319	+	0.913361	YML058W	SML1	PCG				No	No	9.29	0.498931	Ribonucleotide reductase inhibitor; involved in regulating dNTP production; regulated by Mec1p and Rad53p during DNA damage and S phase; SML1 has a paralog, DIF1, that arose from the whole genome duplication
chrIX	122995	123084	+	0.91333	YIL125W	KGD1	PCG				No	No	0.9	0.55415	Subunit of the mitochondrial alpha-ketoglutarate dehydrogenase complex; catalyzes a key step in the tricarboxylic acid (TCA) cycle, the oxidative decarboxylation of alpha-ketoglutarate to form succinyl-CoA
chrXV	208664	208753	-	0.913294	YOL063C	CRT10	PCG				No	No	0.6	0.668744	Protein involved in transcriptional regulation of RNR2 and RNR3; expression of the gene is induced by DNA damage and null mutations confer increased resistance to hydroxyurea; N-terminal region has a leucine repeat and a WD40 repeat
chrVIII	231122	231211	+	0.913279	YHR067W	HTD2	PCG				No	No	0.2	0.646931	Mitochondrial 3-hydroxyacyl-thioester dehydratase; involved in fatty acid biosynthesis, required for respiratory growth and for normal mitochondrial morphology
chrX	438386	438475	+	0.913274	YJR001W	AVT1	PCG				No	No	1.5	0.596745	Vacuolar transporter; imports large neutral amino acids into the vacuole; member of a family of seven S. cerevisiae genes (AVT1-7) related to vesicular GABA-glycine transporters
chrXII	1033377	1033466	+	0.913272	YLR450W	HMG2	PCG				No	No	0.4	0.329683	HMG-CoA reductase; converts HMG-CoA to mevalonate, a rate-limiting step in sterol biosynthesis; one of two isozymes; overproduction induces assembly of peripheral ER membrane arrays and short nuclear-associated membrane stacks; forms foci at the nuclear periphery upon DNA replication stress; HMG2 has a paralog, HMG1, that arose from the whole genome duplication
chrV	200696	200785	-	0.913241			Antisens	YER022W	SRB4	PCG	No	No	NA	0.612485	NA
chrIV	160442	160531	+	0.913232	YDL168W	SFA1	PCG				No	No	2.69	0.63567	Bifunctional alcohol dehydrogenase and formaldehyde dehydrogenase; formaldehyde dehydrogenase activity is glutathione-dependent; functions in formaldehyde detoxification and formation of long chain and complex alcohols, regulated by Hog1p-Sko1p; protein abundance increases in response to DNA replication stress
chrXIV	77067	77156	+	0.913223	YNL295W	YNL295W	PCG				No	No	0.2	0.878975	Putative protein of unknown function
chrXVI	269509	269598	-	0.913211			Antisens	YPL150W	YPL150W	PCG	No	No	NA	0.793245	NA
chrVII	933061	933150	+	0.913193	YGR218W	CRM1	PCG				No	No	1.17	0.280142	Major karyopherin; involved in export of proteins, RNAs, and ribosomal subunits from the nucleus; exportin
chrII	142753	142842	+	0.913186			Antisens	YBL040C	ERD2	PCG	No	No	NA	NA	NA
chrXIV	450432	450521	-	0.913146			Antisens	YNL093W	YPT53	PCG	No	No	NA	1.00746	NA
chrXIII	178417	178506	+	0.913106	YML048W	GSF2	PCG				No	No	1.6	0.241619	Endoplasmic reticulum (ER) localized integral membrane protein; may promote secretion of certain hexose transporters, including Gal2p; involved in glucose-dependent repression
chrVII	272014	272103	+	0.913102	YGL126W	SCS3	PCG				No	No	2.65	0.503015	Protein required for inositol prototrophy; required for normal ER membrane biosynthesis; ortholog of the FIT family of proteins involved in triglyceride droplet biosynthesis and homologous to human FIT2; disputed role in the synthesis of inositol phospholipids from inositol
chrVII	971411	971500	-	0.913097	YGR240C	PFK1	PCG				No	No	9.6	-0.430763	Alpha subunit of heterooctameric phosphofructokinase; involved in glycolysis, indispensable for anaerobic growth, activated by fructose-2,6-bisphosphate and AMP, mutation inhibits glucose induction of cell cycle-related genes
chrXIII	623579	623668	+	0.913086			Antisens	YMR181C	YMR181C	PCG	No	No	NA	1.03743	NA
chrX	145218	145307	+	0.913061	YJL145W	SFH5	PCG				No	Yes	1.7	0.356729	Non-classical phosphatidylinositol transfer protein (PITP); exhibits PI- but not PC-transfer activity; localizes to the peripheral endoplasmic reticulum, cytosol and microsomes; similar to Sec14p; partially relocalizes to the plasma membrane upon DNA replication stress
chrXV	1016944	1017033	-	0.913053	YOR361C	PRT1	PCG				No	No	5.87	0.124729	eIF3b subunit of the eukaryotic translation initiation factor 3 (eIF3); subunit of the core complex of eIF3; essential for translation; part of a subcomplex (Prt1p-Rpg1p-Nip1p) that stimulates binding of mRNA and tRNA(i)Met to ribosomes
chrIV	500628	500717	+	0.912985			Antisens	YDR028C	REG1	PCG	No	No	NA	0.491423	NA
chrVII	583245	583334	+	0.912961			Antisens	YGR044C	RME1	PCG	No	No	NA	0.398406	NA
chrVII	453511	453600	+	0.912957	YGL022W	STT3	PCG				No	No	2.09	-0.129386	Subunit of the oligosaccharyltransferase complex of the ER lumen; complex catalyzes asparagine-linked glycosylation of newly synthesized proteins; forms a subcomplex with Ost3p and Ost4p and is directly involved in catalysis
chrIV	1415292	1415381	-	0.912952	YDR479C	PEX29	PCG				No	No	0.8	0.688445	Peroxisomal integral membrane peroxin; involved in the regulation of peroxisomal size, number and distribution; genetic interactions suggest that Pex28p and Pex29p act at steps upstream of those mediated by Pex30p, Pex31p, and Pex32p; forms ER foci upon DNA replication stress
chrIV	82290	82379	+	0.912943	chrIV_80614_83348	NA	Intergenic	tG(GCC)D1	tG(GCC)D1	ncRNA	No	No	NA	0.844134	NA
chrXVI	16217	16306	-	0.912939	YPL277C	YPL277C	PCG				No	Yes	0.1	1.06878	Putative protein of unknown function; localized to the membranes; gene expression regulated by copper levels
chrX	535301	535390	-	0.912926			Antisens	YJR053W	BFA1	PCG	No	No	NA	0.837523	NA
chrVII	1076894	1076983	-	0.912924			Antisens	YGR292W	MAL12	PCG	No	No	NA	0.625264	NA
chrXI	311740	311829	-	0.912816			Antisens	YKL068W	NUP100	PCG	No	No	NA	0.423534	NA
chrXVI	708753	708842	-	0.912804	YPR085C	ASA1	PCG				No	No	0.3	0.726273	Subunit of the ASTRA complex, involved in chromatin remodeling; telomere length regulator involved in the stability or biogenesis of PIKKs such as TORC1
chrIV	1309796	1309885	-	0.912785			Antisens	YDR420W	HKR1	PCG	No	No	NA	0.773908	NA
chrXV	801532	801621	-	0.912776	YOR250C	CLP1	PCG				No	No	0.4	0.832461	Component of the cleavage and polyadenylation factor I (CF I); CF 1, composed of the CF 1A complex (Rna14p, Rna15p, Clp1p, Pcf11p) and Hrp1, is involved in cleavage and polyadenylation of mRNA 3' ends; involved in both the endonucleolyitc cleavage and polyadenylation steps of mRNA 3'-end maturation
chrV	532008	532097	+	0.912775			Antisens	YER172C	BRR2	PCG	No	No	NA	0.544909	NA
chrX	546690	546779	-	0.912758			Antisens	YJR059W	PTK2	PCG	No	No	NA	0.765015	NA
chrV	404100	404189	+	0.912745			Antisens	YER122C	GLO3	PCG	No	No	NA	0.322933	NA
chrII	698908	698997	-	0.912743	YBR239C	ERT1	PCG				No	No	0.2	0.678121	Transcriptional regulator of nonfermentable carbon utilization; GFP-fusion protein localizes to cytoplasm, nucleus; null mutation affects periodicity of transcriptional and metabolic oscillation; plays role in restricting Ty1 transposition
chrXIII	210520	210609	-	0.912723			Antisens	YML034W	SRC1	PCG	No	No	NA	0.776214	NA
chrIV	721228	721317	+	0.912695			Antisens	YDR134C, YDR133C	YDR134C, YDR133C	PCG	No	No	NA	NA	NA
chrII	110882	110971	-	0.912691			Antisens	YBL059W	YBL059W	PCG	No	No	NA	0.86117	NA
chrXV	458336	458425	-	0.912635	chrXV_458023_459281	NA	Intergenic	YOR070C	GYP1	PCG	No	No	NA	0.507047	NA
chrX	472118	472207	+	0.912571	chrX_471865_472254	NA	Intergenic	YJRWdelta11	YJRWdelta11	long_terminal_repeat	No	No	NA	0.849662	NA
chrIII	314060	314149	-	0.91257			Antisens	YCR107W	AAD3	PCG	No	No	NA	0.498909	NA
chrXIII	115558	115647	-	0.91256	YML075C	HMG1	PCG				No	No	1.5	0.561805	HMG-CoA reductase; catalyzes the conversion of HMG-CoA to mevalonate, which is a rate-limiting step in sterol biosynthesis; one of two isozymes; localizes to the nuclear envelope; overproduction induces the formation of karmellae; forms foci at the nuclear periphery upon DNA replication stress; HMG1 has a paralog, HMG2, that arose from the whole genome duplication
chrIV	636763	636852	-	0.912555	chrIV_636725_636935	NA	Intergenic	YDR095C	YDR095C	PCG	No	No	NA	0.492752	NA
chrXV	211412	211501	-	0.912546	YOL062C	APM4	PCG				No	No	0.8	0.537296	Mu2-like subunit of the clathrin associated protein complex (AP-2); involved in vesicle transport
chrXIII	213139	213228	+	0.912525			Antisens	YML032C	RAD52	PCG	No	No	NA	0.784698	NA
chrXII	267028	267117	+	0.912404	YLR066W	SPC3	PCG				No	No	1.6	0.471288	Subunit of signal peptidase complex; complex catalyzes cleavage of N-terminal signal sequences of proteins targeted to the secretory pathway; homologous to mammalian SPC22/23; other members of the complex are Spc1p, Spc2p, and Sec11p
chrIV	659525	659614	+	0.912392	YDR103W	STE5	PCG				No	No	0.3	0.76761	Pheromone-responsive MAPK scaffold protein; couples activation of the G-protein-coupled pheromone receptor to MAPK activation; intramolecular interaction of PH and VWA domains blocks activation of assembled signaling cascade components (Ste11p, Ste7p and Fus3p) under basal conditions; Gbeta-gamma (Ste4p-Ste18p)-dependent docking at the plasma membrane and binding of PI(4,5)P2 by the PH domain rel…
chrXIII	519660	519749	+	0.912387	YMR125W	STO1	PCG				No	No	1.26	0.0536644	Large subunit of the nuclear mRNA cap-binding protein complex; interacts with Npl3p to carry nuclear poly(A)+ mRNA to cytoplasm; also involved in nuclear mRNA degradation and telomere maintenance; orthologous to mammalian CBP80
chrXII	794792	794881	-	0.912354	snR55, snR57	SNR55, SNR57	ncRNA				Yes	Yes	NA	NA	NA
chrXVI	134330	134419	+	0.912349	YPL221W	FLC1	PCG				No	No	1.1	1.07735	Putative FAD transporter; required for uptake of FAD into endoplasmic reticulum; involved in cell wall maintenance; FLC1 has a paralog, FLC3, that arose from the whole genome duplication
chrIII	213414	213503	-	0.912313	YCR050C	YCR050C	PCG				No	No	1.35	0.134659	Non-essential protein of unknown function; deletion mutant is synthetically sick or lethal with alpha-synuclein
chrVI	144229	144318	+	0.912299	YFLWtau1	YFLWtau1	long_terminal_repeat				No	No	NA	NA	Ty4 LTR
chrXV	60393	60482	+	0.912289			Antisens	YOL139C	CDC33	PCG	No	No	NA	-0.204218	NA
chrV	475981	476070	-	0.912279			Antisens	YER154W	OXA1	PCG	No	No	NA	0.00603876	NA
chrXII	737050	737139	+	0.912273			Antisens	YLR304C	ACO1	PCG	No	No	NA	-0.580636	NA
chrVI	61585	61674	+	0.912244	YFL036W	RPO41	PCG				No	Yes	0.8	0.341768	Mitochondrial RNA polymerase; single subunit enzyme similar to those of T3 and T7 bacteriophages; requires a specificity subunit encoded by MTF1 for promoter recognition; Mtf1p interacts with and stabilizes the Rpo41p-promoter complex, enhancing DNA bending and melting to facilitate pre-initiation open complex formation
chrIV	1185417	1185506	+	0.912227	YDR354W	TRP4	PCG				No	No	1.18	0.466563	Anthranilate phosphoribosyl transferase; transferase of the tryptophan biosynthetic pathway; catalyzes the phosphoribosylation of anthranilate; subject to the general control system of amino acid biosynthesis
chrVII	962840	962929	-	0.912225	YGR236C	SPG1	PCG				No	No	1.21	0.754683	Protein required for high temperature survival during stationary phase; not required for growth on nonfermentable carbon sources; the authentic, non-tagged protein is detected in highly purified mitochondria in high-throughput studies
chrXII	282313	282402	-	0.912201	YLR074C	BUD20	PCG				No	No	3.73	0.446805	C2H2-type zinc finger protein required for ribosome assembly; shuttling factor which associates with pre-60S particles in the nucleus, accompanying them to the cytoplasm; cytoplasmic dissociation of Bud20p requires Drg1p; N-terminus harbors a nuclear localization signal (NLS) and a nuclear export signal (NES); cytoplasmic Bud20p is reimported by Kap123-dependent pathway; involved in bud-site sele…
chrXIII	105358	105447	-	0.912173			Antisens	YML081W	TDA9	PCG	No	No	NA	0.606436	NA
chrVIII	211821	211910	-	0.912171			Antisens	YHR052W	CIC1	PCG	No	No	NA	0.0357079	NA
chrX	374821	374910	+	0.912149			Antisens	YJLCdelta6	YJLCdelta6	long_terminal_repeat	No	No	NA	NA	NA
chrXIV	149857	149946	+	0.912123	YNL262W	POL2	PCG				No	No	1	0.558404	Catalytic subunit of DNA polymerase (II) epsilon; a chromosomal DNA replication polymerase that exhibits processivity and proofreading exonuclease activity; also involved in DNA synthesis during DNA repair; interacts extensively with Mrc1p
chrIII	188375	188464	-	0.912121			Antisens	YCR033W	SNT1	PCG	No	No	NA	0.653265	NA
chrX	234129	234218	+	0.912118	tR(ACG)J	tR(ACG)J	ncRNA				No	No	NA	0.0279829	Arginine tRNA (tRNA-Arg), predicted by tRNAscan-SE analysis; one of 6 nuclear tRNA genes containing the tDNA-anticodon ACG (converted to ICG in the mature tRNA), decodes CGU, CGC, and probably CGA codons into arginine, one of 19 nuclear tRNAs for arginine
chrXVI	856194	856283	+	0.912058			Antisens	YPRCdelta24, YPR158C-D, YPR158C-C	YPRCdelta24, YPR158C-D, YPR158C-C	long_terminal_repeat, PCG	No	No	NA	NA	NA
chrXVI	330789	330878	+	0.912049	YPL116W	HOS3	PCG				No	No	0.2	0.785446	Trichostatin A-insensitive homodimeric histone deacetylase (HDAC); specificity in vitro for histones H3, H4, H2A, and H2B; similar to Hda1p, Rpd3p, Hos1p, and Hos2p; deletion results in increased histone acetylation at rDNA repeats
chrXII	1038608	1038697	-	0.912035			Antisens	YLR451W	LEU3	PCG	No	No	NA	0.748442	NA
chrVII	148326	148415	+	0.911997			Antisens	YGL189C	RPS26A	PCG	No	No	NA	-0.325938	NA
chrXII	16309	16398	-	0.911995	chrXII_16273_16438	NA	Intergenic	YLL063C	AYT1	PCG	No	No	NA	0.398363	NA
chrXV	807809	807898	+	0.911984	YOR255W	OSW1	PCG				No	No	1.49	0.824673	Protein involved in sporulation; required for the construction of the outer spore wall layers; required for proper localization of Spo14p
chrIV	1317962	1318051	-	0.911971	YDR423C	CAD1	PCG				No	No	0.3	0.70939	AP-1-like basic leucine zipper (bZIP) transcriptional activator; involved in stress responses, iron metabolism, and pleiotropic drug resistance; controls a set of genes involved in stabilizing proteins; binds consensus sequence TTACTAA; CAD1 has a paralog, YAP1, that arose from the whole genome duplication
chrII	533635	533724	-	0.911959	YBR144C	YBR144C	PCG				No	No	1.35	0.796719	Dubious open reading frame; unlikely to encode a functional protein, based on available experimental and comparative sequence data; YBR144C is not an essential gene
chrXII	763468	763557	-	0.911911	YLR314C	CDC3	PCG				No	No	1.46	0.183583	Component of the septin ring that is required for cytokinesis; septins are GTP-binding proteins that assemble with other septins into rod-like complexes that can associate with other rods to form filament polymers; septin rings at the mother-bud neck act as scaffolds for recruiting factors needed for cell division and as barriers to prevent diffusion of specific proteins between mother and daught…
chrIII	288940	289029	+	0.91191			Antisens	YCR095C	OCA4	PCG	No	No	NA	0.737034	NA
chrVII	10391	10480	-	0.911885	chrVII_9596_10909	NA	Intergenic	YGL257C	MNT2	PCG	No	No	NA	0.646341	NA
chrXV	88652	88741	+	0.911866	YOL123W	HRP1	PCG				No	No	3.8	0.448478	Subunit of cleavage factor I; cleavage factor I is a five-subunit complex required for the cleavage and polyadenylation of pre-mRNA 3' ends; RRM-containing heteronuclear RNA binding protein and hnRNPA/B family member that binds to poly (A) signal sequences
chrVIII	100122	100211	+	0.911856	YHL004W	MRP4	PCG				No	No	0.4	0.199788	Mitochondrial ribosomal protein of the small subunit
chrIV	573159	573248	-	0.911836			Antisens	YDR060W	MAK21	PCG	No	No	NA	0.0429838	NA
chrIV	808270	808359	-	0.911802			Antisens	YDR172W	SUP35	PCG	No	No	NA	-0.0471677	NA
chrIV	374842	374931	+	0.911774			Antisens	YDL044C	MTF2	PCG	No	No	NA	0.684242	NA
chrXII	50541	50630	-	0.911762			Antisens	YLL043W	FPS1	PCG	No	No	NA	0.57026	NA
chrV	95872	95961	+	0.911751	YEL030W	ECM10	PCG				No	No	0.1	0.911359	Heat shock protein of the Hsp70 family; localized in mitochondrial nucleoids, plays a role in protein translocation, interacts with Mge1p in an ATP-dependent manner; overexpression induces extensive mitochondrial DNA aggregations; ECM10 has a paralog, SSC1, that arose from the whole genome duplication
chrXV	126974	127063	-	0.91175	YOL101C	IZH4	PCG				No	No	0.9	0.0960931	Membrane protein involved in zinc ion homeostasis; member of the four-protein IZH family; expression induced by fatty acids and altered zinc levels; deletion reduces sensitivity to excess zinc; possible role in sterol metabolism; protein increases in abundance and relocalizes from nucleus to ER upon DNA replication stress; IZH4 has a paralog, IZH1, that arose from the whole genome duplication
chrVII	526858	526947	-	0.911748	YGR020C	VMA7	PCG				No	No	4.98	0.050108	Subunit F of the V1 peripheral membrane domain of V-ATPase; part of the electrogenic proton pump found throughout the endomembrane system; required for the V1 domain to assemble onto the vacuolar membrane; the V1 peripheral membrane domain of vacuolar H+-ATPase (V-ATPase) has eight subunits
chrXII	402142	402231	-	0.911737			Antisens	YLR129W	DIP2	PCG	No	No	NA	0.15037	NA
chrX	680432	680521	+	0.911724			Antisens	YJR137C	MET5	PCG	No	No	NA	0.342613	NA
chrVIII	445831	445920	-	0.911703			Antisens	YHR171W	ATG7	PCG	No	No	NA	0.638893	NA
chrXVI	156741	156830	+	0.911642			Antisens	YPL209C	IPL1	PCG	No	No	NA	0.664699	NA
chrVIII	39863	39952	+	0.91164	YHL030W	ECM29	PCG				No	No	0.6	0.405006	Scaffold protein; assists in association of the proteasome core particle with the regulatory particle; inhibits proteasomal ATPase activity; degraded by the mature proteasome after assembly; contains HEAT-like repeats; protein increases in abundance and relocalizes from nucleus to cytoplasm upon DNA replication stress
chrXVI	568589	568678	-	0.911629	YPR006C	ICL2	PCG				No	No	0.4	0.753305	2-methylisocitrate lyase of the mitochondrial matrix; functions in the methylcitrate cycle to catalyze the conversion of 2-methylisocitrate to succinate and pyruvate; ICL2 transcription is repressed by glucose and induced by ethanol
chrXIII	814994	815083	+	0.911618			Antisens	YMR274C	RCE1	PCG	No	No	NA	0.564229	NA
chrXVI	647929	648018	-	0.911595			Antisens	YPR040W	TIP41	PCG	No	No	NA	0.699027	NA
chrXIV	354625	354714	+	0.911554			Antisens	YNL144C	YNL144C	PCG	No	No	NA	0.460863	NA
chrXIV	588300	588389	-	0.911446	YNL023C	FAP1	PCG				No	No	0.8	0.482076	Protein that binds to Fpr1p; confers rapamycin resistance by competing with rapamycin for Fpr1p binding; accumulates in the nucleus upon treatment of cells with rapamycin; has similarity to D. melanogaster shuttle craft and human NFX1
chrIV	1411002	1411091	+	0.911435			Antisens	YDR476C	YDR476C	PCG	No	No	NA	0.522949	NA
chrV	44708	44797	+	0.911425	YEL058W	PCM1	PCG				No	No	3	0.269135	Essential N-acetylglucosamine-phosphate mutase; converts GlcNAc-6-P to GlcNAc-1-P, which is a precursor for the biosynthesis of chitin and for the formation of N-glycosylated mannoproteins and glycosylphosphatidylinositol anchors
chrIII	124512	124601	+	0.911407			Antisens	YCRCdelta6	YCRCdelta6	long_terminal_repeat	No	No	NA	NA	NA
chrIV	545859	545948	+	0.911335	chrIV_543568_546439	NA	Intergenic	YDR044W	HEM13	PCG	No	No	NA	0.906187	NA
chrV	25735	25824	+	0.911329			Antisens	YEL068C	YEL068C	PCG	No	No	NA	0.629646	NA
chrIV	107641	107730	+	0.911316	YDL195W	SEC31	PCG				No	No	2.29	-0.0194115	Component of the Sec13p-Sec31p complex of the COPII vesicle coat; COPII coat is required for vesicle formation in ER to Golgi transport; mutant has increased aneuploidy tolerance
chrX	533172	533261	+	0.911303	YJR052W	RAD7	PCG				No	No	0.4	0.83088	Protein that binds damaged DNA during NER; binds DNA in an ATP-dependent manner (with Rad16p) during nucleotide excision repair (NER); subunit of Nucleotide Excision Repair Factor 4 (NEF4) and the Elongin-Cullin-Socs (ECS) ligase complex
chrV	232652	232741	+	0.911296	YER041W	YEN1	PCG				No	No	0.3	0.855675	Holliday junction resolvase; promotes template switching during break-induced replication (BIR), causing non-reciprocal translocations (NRTs); localization is cell-cycle dependent and regulated by Cdc28p phosphorylation; homolog of human GEN1; similar to S. cerevisiae endonuclease Rth1p
chrI	87740	87829	+	0.911275	YAL030W	SNC1	PCG				No	No	1.6	0.400311	Vesicle membrane receptor protein (v-SNARE); involved in the fusion between Golgi-derived secretory vesicles with the plasma membrane; proposed to be involved in endocytosis; member of the synaptobrevin/VAMP family of R-type v-SNARE proteins; SNC1 has a paralog, SNC2, that arose from the whole genome duplication
chrVIII	300952	301041	-	0.911254	YHR098C	SFB3	PCG				No	No	1.44	0.235147	Component of the Sec23p-Sfb3p heterodimer of the COPII vesicle coat; COPII coat is required for cargo selection during vesicle formation in ER to Golgi transport; homologous to Sec24p and Sfb2p
chrXII	116327	116416	+	0.911251	YLL015W	BPT1	PCG				No	No	0.7	0.663824	ABC type transmembrane transporter of MRP/CFTR family; found in vacuolar membrane, involved in the transport of unconjugated bilirubin and in heavy metal detoxification via glutathione conjugates, along with Ycf1p
chrVII	598335	598424	-	0.911248			Antisens	YGR054W	YGR054W	PCG	No	No	NA	-0.0798579	NA
chrXII	401580	401669	-	0.911239			Antisens	YLR129W	DIP2	PCG	No	No	NA	0.15037	NA
chrVII	313727	313816	-	0.911178			Antisens	YGL100W	SEH1	PCG	No	No	NA	0.487411	NA
chrIV	1396280	1396369	-	0.911173			Antisens	YDR466W	PKH3	PCG	No	No	NA	0.814833	NA
chrII	656972	657061	-	0.911169	YBR216C	YBP1	PCG				No	Yes	0.4	0.555195	Protein involved in cellular response to oxidative stress; required for oxidation of specific cysteine residues of transcription factor Yap1p, resulting in nuclear localization of Yap1p in response to stress; YBP1 has a paralog, YBP2, that arose from the whole genome duplication
chrIV	592530	592619	-	0.91114			Antisens	YDR073W	SNF11	PCG	No	No	NA	0.974548	NA
chrVIII	20449	20538	+	0.9111			Antisens	YHL040C	ARN1	PCG	No	No	NA	0.912626	NA
chrIV	95632	95721	-	0.911092			Antisens	YDL204W	RTN2	PCG	No	No	NA	1.20829	NA
chrV	325398	325487	+	0.911057			Antisens	YER082C	UTP7	PCG	No	No	NA	0.171159	NA
chrIV	29339	29428	+	0.911045			Antisens	YDL238C	GUD1	PCG	No	No	NA	0.910187	NA
chrVIII	362689	362778	+	0.911039	YHR128W	FUR1	PCG				No	Yes	5.5	0.0271338	Uracil phosphoribosyltransferase; synthesizes UMP from uracil; involved in the pyrimidine salvage pathway
chrXIII	541952	542041	-	0.910984			Antisens	YMR136W	GAT2	PCG	No	No	NA	0.916945	NA
chrIX	227549	227638	+	0.910974	YIL072W	HOP1	PCG				No	No	1.15	0.819958	Meiosis-specific protein required for chromosome synapsis; displays Red1p dependent localization to the unsynapsed axial-lateral elements of the synaptonemal complex; required for chiasma formation; in vitro, displays the ability to promote intra- and intermolecular synapsis between double-stranded DNA molecules and to fold DNA into rigid protein-DNA filaments
chrXIII	248356	248445	+	0.910915	YML010W	SPT5	PCG				No	No	1.3	-0.153094	Component of the universally conserved Spt4/5 complex (DSIF complex); the complex has multiple roles in concert with RNA polymerases I and II, including regulation of transcription elongation, RNA processing, quality control, and transcription-coupled DNA repair
chrII	152188	152277	+	0.910895			Antisens	YBL035C	POL12	PCG	No	No	NA	0.560382	NA
chrV	316117	316206	+	0.910874			Antisens	YER077C	YER077C	PCG	No	No	NA	0.902653	NA
chrV	418388	418477	+	0.910831	YER129W	SAK1	PCG				No	No	0.2	0.743867	Upstream serine/threonine kinase for the SNF1 complex; plays a role in pseudohyphal groth; partially redundant with Elm1p and Tos3p; members of this family have functional orthology with LKB1, a mammalian kinase associated with Peutz-Jeghers cancer-susceptibility syndrome; SAK1 has a paralog, TOS3, that arose from the whole genome duplication
chrXV	188852	188941	+	0.910806	YOL076W	MDM20	PCG				No	No	0.3	0.445736	Non-catalytic subunit of the NatB N-terminal acetyltransferase; NatB catalyzes N-acetylation of proteins with specific N-terminal sequences; involved in mitochondrial inheritance and actin assembly
chrIV	522716	522805	+	0.910776	YDR035W	ARO3	PCG				No	No	5.15	0.308718	3-deoxy-D-arabino-heptulosonate-7-phosphate (DAHP) synthase; catalyzes the first step in aromatic amino acid biosynthesis and is feedback-inhibited by phenylalanine or high concentration of tyrosine or tryptophan
chrVII	315232	315321	+	0.91075	YGL099W	LSG1	PCG				No	No	1.37	0.0809594	Putative GTPase involved in 60S ribosomal subunit biogenesis; required for the release of Nmd3p from 60S subunits in the cytoplasm
chrX	607592	607681	+	0.910748	chrX_605848_608100	NA	Intergenic	YJR094W-A	RPL43B	PCG	No	No	NA	0.644296	NA
chrXVI	859062	859151	+	0.910716	YPR159W	KRE6	PCG				No	No	2.2	1.11415	Type II integral membrane protein; required for beta-1,6 glucan biosynthesis; putative beta-glucan synthase; localizes to ER, plasma membrane, sites of polarized growth and secretory vesicles; functionally redundant with Skn1p; KRE6 has a paralog, SKN1, that arose from the whole genome duplication
chrIX	251658	251747	-	0.910671			Antisens	YIL056W	VHR1	PCG	No	No	NA	0.834491	NA
chrXV	338181	338270	+	0.910603			Antisens	YOR006C	TSR3	PCG	No	No	NA	0.597677	NA
chrII	102897	102986	-	0.910573			Antisens	YBL063W	KIP1	PCG	No	No	NA	0.68485	NA
chrXI	655889	655978	+	0.910547	YKR103W	NFT1	PCG				No	No	0.1	0.789206	Putative transporter of the MRP subfamily; adjacent ORFs YKR103W and YKR104W are merged in different strain backgrounds; MRP stands for multidrug resistance-associated protein
chrXIV	353169	353258	-	0.910536	YNL144C	YNL144C	PCG				No	No	0.2	0.460863	Putative protein of unknown function; non-tagged protein is detected in highly purified mitochondria in high-throughput studies; contains a PH domain and binds phosphatidylinositols and phosphatidylethanolamine in a large-scale study; YNL144C has a paralog, YHR131C, that arose from the whole genome duplication
chrXV	227377	227466	-	0.910524			Antisens	YOLWdelta6	YOLWdelta6	long_terminal_repeat	No	No	NA	NA	NA
chrX	192017	192106	-	0.91051	YJL119C	YJL119C	PCG				No	No	0.2	0.54114	Dubious open reading frame; unlikely to encode a functional protein, based on available experimental and comparative sequence data
chrIII	275923	276012	+	0.910486	YCR091W	KIN82	PCG				No	No	0.1	1.07351	Putative serine/threonine protein kinase; implicated in the regulation of phospholipid asymmetry through the activation of phospholipid translocases (flippases) Lem3p-Dnf1p/Dnf2p; KIN82 has a paralog, FPK1, that arose from the whole genome duplication
chrXVI	727212	727301	-	0.910477			Antisens	YPR097W	YPR097W	PCG	No	No	NA	0.427123	NA
chrXV	951879	951968	-	0.910461			Antisens	YOR336W	KRE5	PCG	No	No	NA	0.707155	NA
chrXV	56080	56169	-	0.910408			Antisens	YOL142W	RRP40	PCG	No	No	NA	0.301154	NA
chrXIV	498436	498525	+	0.910357	YNL067W-A	YNL067W-A	PCG				No	No	NA	0.880175	Dubious open reading frame; unlikely to encode a functional protein, based on available experimental and comparative sequence data
chrXII	283317	283406	+	0.910328	YLR075W	RPL10	PCG				No	No	55.5	-0.645611	Ribosomal 60S subunit protein L10; responsible for joining the 40S and 60S subunits; regulates translation initiation; similar to members of the QM gene family; homologous to mammalian ribosomal protein L10 and bacterial L16; protein abundance increases in response to DNA replication stress; mutations in the human ortholog are associated with development of T-cell acute lymphoblastic leukemia and…
chrIII	265441	265530	+	0.910315	YCR088W	ABP1	PCG				No	No	1.05	0.00695863	Actin-binding protein of the cortical actin cytoskeleton; important for activation of the Arp2/3 complex that plays a key role actin in cytoskeleton organization; inhibits barbed-end actin filament elongation; phosphorylation within its PRR (Proline-Rich Region), mediated by Cdc28p and Pho85p, protects Abp1p from proteolysis mediated by its own PEST sequences
chrIV	1511053	1511142	+	0.910255	YDR538W	PAD1	PCG				No	No	0.7	0.670636	Phenylacrylic acid decarboxylase; confers resistance to cinnamic acid, decarboxylates aromatic carboxylic acids to the corresponding vinyl derivatives; also has mRNA binding activity; homolog of E. coli UbiX
chrIV	187154	187243	+	0.910247	YDL149W	ATG9	PCG				No	No	0.1	0.895145	Transmembrane protein involved in forming Cvt and autophagic vesicles; cycles between the phagophore assembly site (PAS) and other cytosolic punctate structures, not found in autophagosomes; may be involved in membrane delivery to the PAS
chrXII	921738	921827	+	0.910224	chrXII_921797_921862	NA	Intergenic	YLR400W	YLR400W	PCG	No	No	NA	NA	NA
chrXV	362356	362445	+	0.910216	YOR017W	PET127	PCG				No	No	0.8	0.657915	Protein with a role in 5'-end processing of mitochondrial RNAs; located in the mitochondrial membrane
chrXIV	277984	278073	-	0.910176			Antisens	YNL192W	CHS1	PCG	No	No	NA	1.31119	NA
chrXII	515521	515610	-	0.910098			Antisens	YLR180W	SAM1	PCG	No	No	NA	-0.54389	NA
chrXVI	67031	67120	-	0.910065	chrXVI_66815_67524	NA	Intergenic	YPL256C	CLN2	PCG	No	No	NA	0.709758	NA
chrV	332634	332723	-	0.910044	YER087C-B	SBH1	PCG				No	No	NA	0.284423	Beta subunit of Sec61p ER translocation complex (Sec61p-Sss1p-Sbh1p); involved in protein translocation into the endoplasmic reticulum; interacts with the exocyst complex and also with Rtn1p; SBH1 has a paralog, SBH2, that arose from the whole genome duplication
chrXIV	345164	345253	+	0.910032			Antisens	YNL154C	YCK2	PCG	No	No	NA	0.292905	NA
chrX	563767	563856	+	0.909982	YJR066W	TOR1	PCG				No	No	0.6	0.648837	PIK-related protein kinase and rapamycin target; subunit of TORC1, a complex that controls growth in response to nutrients by regulating translation, transcription, ribosome biogenesis, nutrient transport and autophagy; involved in meiosis; TOR1 has a paralog, TOR2, that arose from the whole genome duplication
chrIV	1285470	1285559	+	0.909907			Antisens	YDR407C	TRS120	PCG	No	No	NA	0.670765	NA
chrII	217349	217438	-	0.909879			Antisens	YBL005W	PDR3	PCG	No	No	NA	0.502579	NA
chrXII	763043	763132	-	0.909872	YLR314C	CDC3	PCG				No	No	1.46	0.183583	Component of the septin ring that is required for cytokinesis; septins are GTP-binding proteins that assemble with other septins into rod-like complexes that can associate with other rods to form filament polymers; septin rings at the mother-bud neck act as scaffolds for recruiting factors needed for cell division and as barriers to prevent diffusion of specific proteins between mother and daught…
chrIII	298149	298238	+	0.909868			Antisens	YCR098C	GIT1	PCG	No	No	NA	1.04162	NA
chrXIV	486959	487048	-	0.909864	YNL074C	MLF3	PCG				No	No	0.4	0.820129	Serine-rich protein of unknown function; predicted to be palmitoylated; overproduction suppresses growth inhibition caused by exposure to immunosuppressant leflunomide; MLF3 has a paralog, VHS2, that arose from the whole genome duplication
chrIV	233095	233184	-	0.909858			Antisens	YDL128W	VCX1	PCG	No	No	NA	0.533559	NA
chrXV	956078	956167	+	0.90985	YOR337W	TEA1	PCG				No	No	0.3	0.590176	Ty1 enhancer activator involved in Ty enhancer-mediated transcription; required for full levels of Ty enhancer-mediated transcription; C6 zinc cluster DNA-binding protein
chrXII	669902	669991	-	0.90984	chrXII_669865_670141	NA	Intergenic	YLR262C-A	TMA7	PCG	No	No	NA	0.765844	NA
chrXIII	266156	266245	+	0.909825	YML002W	YML002W	PCG				No	No	NA	0.810149	Putative protein of unknown function; expression induced by heat and by calcium shortage
chrII	335003	335092	-	0.90982	YBR049C	REB1	PCG				No	No	1.47	0.469517	RNA polymerase I enhancer binding protein; DNA binding protein that binds to genes transcribed by both RNA polymerase I and RNA polymerase II; required for termination of RNA polymerase I transcription; REB1 has a paralog, NSI1, that arose from the whole genome duplication
chrIV	277838	277927	-	0.909805			Antisens	YDL102W	POL3	PCG	No	No	NA	0.448218	NA
chrXI	228693	228782	-	0.909798	YKL110C	KTI12	PCG				No	No	1.2	0.0279818	Protein that plays a role in modification of tRNA wobble nucleosides; protein plays role in tRNA wobble nucleoside modification with Elongator complex; involved in sensitivity to G1 arrest induced by zymocin; interacts with chromatin throughout the genome; also interacts with Cdc19p
chrXV	1066732	1066821	-	0.909756			Antisens	YOR386W	PHR1	PCG	No	No	NA	0.847605	NA
chrXIV	473104	473193	-	0.90974			Antisens	YNL083W	SAL1	PCG	No	No	NA	0.585549	NA
chrXV	435016	435105	+	0.909643			Antisens	YOR058C	ASE1	PCG	No	No	NA	0.481663	NA
chrXV	225731	225820	+	0.909625			Antisens	YOL055C	THI20	PCG	No	No	NA	0.809045	NA
chrX	205858	205947	-	0.909605			Antisens	YJL112W	MDV1	PCG	No	No	NA	0.620689	NA
chrXIII	862174	862263	+	0.909589	YMR297W	PRC1	PCG				No	No	7.7	0.0494253	Vacuolar carboxypeptidase Y (proteinase C, CPY); broad-specificity C-terminal exopeptidase involved in non-specific protein degradation in the vacuole; member of the serine carboxypeptidase family
chrIV	384770	384859	+	0.909586			Antisens	YDL037C	BSC1	PCG	No	No	NA	-0.352336	NA
chrXIII	916768	916857	-	0.909562			Antisens	YMR320W	YMR320W	PCG	No	No	NA	0.801286	NA
chrIX	77074	77163	-	0.909551	YIL145C	PAN6	PCG				No	No	1.6	0.424623	Pantothenate synthase; also known as pantoate-beta-alanine ligase, required for pantothenic acid biosynthesis, deletion causes pantothenic acid auxotrophy, homologous to E. coli panC
chrXIII	488102	488191	+	0.909518	YMR109W	MYO5	PCG				No	No	0.4	0.352124	One of two type I myosins; contains proline-rich tail homology 2 (TH2) and SH3 domains; MYO5 deletion has little effect on growth, but myo3 myo5 double deletion causes severe defects in growth and actin cytoskeleton organization; MYO5 has a paralog, MYO3, that arose from the whole genome duplication
chrIV	1301344	1301433	-	0.909505	YDR417C	YDR417C	PCG				No	No	0.1	-0.662251	Dubious open reading frame; unlikely to encode a functional protein, based on available experimental and comparative sequence data; partially overlaps the verified ORF RPL12B/YDR418W
chrXV	148468	148557	-	0.909487			Antisens	YOL090W	MSH2	PCG	No	No	NA	0.413798	NA
chrIV	144231	144320	+	0.909472	YDL176W	YDL176W	PCG				No	No	0.2	0.847386	Protein of unknown function; predicted by computational methods to be involved in fructose-1,6-bisphosphatase (Fbp1p) degradation; interacts with components of the GID complex; YDL176W is not an essential gene
chrXII	510567	510656	-	0.909462	chrXII_510435_510855	NA	Intergenic	YLR176C	RFX1	PCG	No	No	NA	0.400331	NA
chrX	650989	651078	-	0.909454			Antisens	YJR122W	IBA57	PCG	No	No	NA	0.421341	NA
chrX	568503	568592	-	0.909443			Antisens	YJR068W	RFC2	PCG	No	No	NA	0.605889	NA
chrXVI	106640	106729	-	0.909408			Antisens	YPL233W	NSL1	PCG	No	No	NA	0.661481	NA
chrIV	206280	206369	-	0.909348	YDL140C	RPO21	PCG				No	No	2.57	0.0465244	RNA polymerase II largest subunit B220; part of central core; phosphorylation of C-terminal heptapeptide repeat domain regulates association with transcription and splicing factors; similar to bacterial beta-prime
chrIV	90019	90108	-	0.909337			Antisens	YDL206W	YDL206W	PCG	No	No	NA	0.934135	NA
chrX	325007	325096	+	0.909332	YJL059W	YHC3	PCG				No	No	1.31	0.681776	Protein required for the ATP-dependent transport of arginine; vacuolar membrane protein; involved in the ATP-dependent transport of arginine into the vacuole and possibly in balancing ion homeostasis; homolog of human CLN3 involved in Batten disease (juvenile onset neuronal ceroid lipofuscinosis)
chrVII	800910	800999	+	0.909295	YGR156W	PTI1	PCG				No	No	0.3	0.611047	Essential component of CPF (cleavage and polyadenylation factor); involved in 3' end formation of snoRNA and mRNA; interacts directly with Pta1p; relocalizes to the cytosol in response to hypoxia; similar to mammalian Cleavage-Stimulation Factor CstF-64
chrIV	1483511	1483600	+	0.909294	YDR521W	YDR521W	PCG				No	No	1.35	0.701628	Dubious ORF that overlaps YDR520C; mutant increases expression of PIS1 and RPL3 in glycerol
chrVII	674866	674955	+	0.909267	YGR094W	VAS1	PCG				No	Yes	6.5	-0.652207	Mitochondrial and cytoplasmic valyl-tRNA synthetase
chrIV	319019	319108	-	0.909241	YDL077C	VAM6	PCG				No	No	0.3	0.65693	Vacuolar protein involved in vacuolar membrane fusion tethering; plays a critical role in the tethering steps of vacuolar membrane fusion by facilitating guanine nucleotide exchange on small guanosine triphosphatase Ypt7p
chrX	674610	674699	+	0.909233			Antisens	YJR134C	SGM1	PCG	No	No	NA	0.580446	NA
chrXIII	34505	34594	-	0.909232			Antisens	YML117W	NAB6	PCG	No	No	NA	0.770955	NA
chrIV	444247	444336	-	0.909216	chrIV_443709_444479	NA	Intergenic	YDL005C	MED2	PCG	No	No	NA	0.729117	NA
chrX	628776	628865	-	0.909139			Antisens	YJR108W	ABM1	PCG	No	No	NA	0.711216	NA
chrXVI	357089	357178	+	0.909129	YPL104W	MSD1	PCG				No	No	0.6	0.576075	Mitochondrial aspartyl-tRNA synthetase; required for acylation of aspartyl-tRNA; yeast and bacterial aspartyl-, asparaginyl-, and lysyl-tRNA synthetases contain regions with high sequence similarity, suggesting a common ancestral gene
chrIV	799743	799832	+	0.909094			Antisens	YDR170C	SEC7	PCG	No	No	NA	0.0640518	NA
chrXIV	696071	696160	-	0.909094			Antisens	YNR038W	DBP6	PCG	No	No	NA	0.493208	NA
chrIX	150766	150855	+	0.909088	YIL113W	SDP1	PCG				No	No	1.21	0.910037	Stress-inducible dual-specificity MAP kinase phosphatase; negatively regulates Slt2p MAP kinase by direct dephosphorylation, diffuse localization under normal conditions shifts to punctate localization after heat shock; SDP1 has a paralog, MSG5, that arose from the whole genome duplication
chrII	702737	702826	-	0.90906	YBR241C	YBR241C	PCG				No	No	1	0.914917	Putative transporter, member of the sugar porter family; green fluorescent protein (GFP)-fusion protein localizes to the vacuolar membrane; YBR241C is not an essential gene; YBR241C has a paralog, VPS73, that arose from the whole genome duplication
chrIV	944063	944152	+	0.909015			Antisens	YDR240C	SNU56	PCG	No	No	NA	0.667214	NA
chrII	640583	640672	+	0.908996			Antisens	YBR208C	DUR1,2	PCG	No	No	NA	0.701941	NA
chrV	455809	455898	+	0.908957			Antisens	YER142C	MAG1	PCG	No	No	NA	0.506399	NA
chrXIII	516710	516799	+	0.908954	YMR124W	YMR124W	PCG				No	No	0.6	0.971029	Protein of unknown function; GFP-fusion protein localizes to the cell periphery, cytoplasm, bud, and bud neck; interacts with Crm1p in two-hybrid assay; not an essential gene; predicted to have a role in organelle organization; YMR124W has a paralog, YLR031W, that arose from the whole genome duplication
chrX	663999	664088	+	0.908946	snR3	SNR3	ncRNA				No	No	NA	-0.624863	H/ACA box small nucleolar RNA (snoRNA); guides pseudouridylation of large subunit (LSU) rRNA at positions U2129, U2133, and U2264
chrVII	979124	979213	-	0.908945	YGR244C	LSC2	PCG				No	No	1.71	0.560144	Beta subunit of succinyl-CoA ligase; succinyl-CoA ligase is a mitochondrial enzyme of the TCA cycle that catalyzes the nucleotide-dependent conversion of succinyl-CoA to succinate
chrX	213436	213525	-	0.908922	YJL109C	UTP10	PCG				No	No	1.67	0.0289977	Nucleolar protein; component of the small subunit (SSU) processome containing the U3 snoRNA that is involved in processing of pre-18S rRNA; mutant has increased aneuploidy tolerance
chrVII	582506	582595	-	0.908917	chrVII_581641_582793	NA	Intergenic	YGR044C	RME1	PCG	No	No	NA	0.890324	NA
chrXV	228224	228313	-	0.90891	YOLCdelta7	YOLCdelta7	long_terminal_repeat				No	No	NA	NA	Ty1 LTR
chrXVI	897762	897851	+	0.908888			Antisens	YPR181C	SEC23	PCG	No	No	NA	0.00729174	NA
chrIV	167044	167133	+	0.908883	YDL163W	YDL163W	PCG				No	No	1.35	0.579397	Dubious open reading frame; unlikely to encode a functional protein, based on available experimental and comparative sequence data; partially overlaps the verified gene CDC9/YDL164C encoding DNA ligase
chrVII	785104	785193	+	0.908855			Antisens	YGR146C-A	YGR146C-A	PCG	No	No	NA	0.92721	NA
chrXV	104146	104235	+	0.908849	YOL113W	SKM1	PCG				No	No	0.4	0.987638	Member of the PAK family of serine/threonine protein kinases; similar to Ste20p; involved in down-regulation of sterol uptake; proposed to be a downstream effector of Cdc42p during polarized growth; SKM1 has a paralog, CLA4, that arose from the whole genome duplication
chrX	209732	209821	+	0.90883			Antisens	YJL110C	GZF3	PCG	No	No	NA	0.571235	NA
chrXIII	876696	876785	-	0.908821			Antisens	YMR304W	UBP15	PCG	No	No	NA	0.788497	NA
chrV	210787	210876	-	0.908816	YER028C	MIG3	PCG				No	No	0.4	0.402859	Transcriptional regulator; partially nonfunctional in S288C strains but has a major role in catabolite repression and ethanol response in some other strains; involved in response to toxic agents; phosphorylation by Snf1p or the Mec1p pathway inactivates Mig3p, allowing induction of damage response genes; MIG3 has a paralog, MIG2, that arose from the whole genome duplication
chrIV	1454110	1454199	+	0.908785			Antisens	YDR502C	SAM2	PCG	No	No	NA	-0.526706	NA
chrX	368825	368914	-	0.908766	YJL039C	NUP192	PCG				No	No	0.3	0.40496	Essential subunit of the inner ring of the nuclear pore complex (NPC); contributes to nucleocytoplasmic transport; homologous to human NUP205
chrIV	600503	600592	-	0.908742	chrIV_599886_600589	NA	Intergenic	YDR078C	SHU2	PCG	No	No	NA	0.804877	NA
chrXV	418819	418908	-	0.908667	YOR048C	RAT1	PCG				No	No	1	0.31689	Nuclear 5' to 3' single-stranded RNA exonuclease; involved in RNA metabolism, including rRNA and snRNA processing as well as poly (A+) dependent and independent mRNA transcription termination
chrIV	1247664	1247753	-	0.908665			Antisens	YDR386W	MUS81	PCG	No	No	NA	0.732577	NA
chrVIII	51341	51430	-	0.908661			Antisens	YHL027W	RIM101	PCG	No	No	NA	0.91476	NA
chrXV	901762	901851	+	0.908654			Antisens	YOR313C	SPS4	PCG	No	No	NA	0.71709	NA
chrIV	3194	3283	-	0.908616	chrIV_3154_3561	NA	Intergenic	YDL246C	SOR2	PCG	No	No	NA	NA	NA
chrV	6845	6934	-	0.908616	chrV_6665_7029	NA	Intergenic	YEL073C	YEL073C	PCG	No	No	NA	1.15375	NA
chrVII	1050634	1050723	+	0.908585	chrVII_1050165_1050715	NA	Intergenic	YGR281W	YOR1	PCG	No	No	NA	0.7151	NA
chrXIII	425689	425778	+	0.90856	YMR079W	SEC14	PCG				No	No	2.94	-0.0785841	Phosphatidylinositol/phosphatidylcholine transfer protein; involved in regulating PtdIns, PtdCho, and ceramide metabolism, products of which regulate intracellular transport and UPR; has a role in localization of lipid raft proteins; functionally homologous to mammalian PITPs; SEC14 has a paralog, YKL091C, that arose from the whole genome duplication
chrV	64937	65026	+	0.908534			Antisens	YEL048C	TCA17	PCG	No	No	NA	0.483527	NA
chrIV	305679	305768	+	0.908529	YDL084W	SUB2	PCG				No	No	7.1	-0.464297	Component of the TREX complex required for nuclear mRNA export; member of the DEAD-box RNA helicase superfamily and is involved in early and late steps of spliceosome assembly; homolog of the human splicing factor hUAP56; relocalizes from nucleus to cytoplasm upon DNA replication stress
chrXIII	634219	634308	+	0.908441	YMR186W	HSC82	PCG				No	No	7.9	-0.58474	Cytoplasmic chaperone of the Hsp90 family; plays a role in determining prion variants; redundant in function and nearly identical with Hsp82p, and together they are essential; expressed constitutively at 10-fold higher basal levels than HSP82 and induced 2-3 fold by heat shock; contains two acid-rich unstructured regions that promote the solubility of chaperone-substrate complexes; HSC82 has a pa…
chrXVI	245789	245878	-	0.908408	YPL161C	BEM4	PCG				No	No	0.4	0.672721	Protein involved in establishment of cell polarity and bud emergence; interacts with the Rho1p small GTP-binding protein and with the Rho-type GTPase Cdc42p; involved in maintenance of proper telomere length
chrIV	1382025	1382114	-	0.908386	YDR458C	HEH2	PCG				No	No	0.4	0.671947	Inner nuclear membrane (INM) protein; contains helix-extension-helix (HEH) motif, nuclear localization signal sequence; targeting to the INM requires the Srp1p-Kap95p karyopherins and the Ran cycle; HEH2 has a paralog, SRC1, that arose from the whole genome duplication
chrVII	1003863	1003952	+	0.90838			Antisens	YGR255C	COQ6	PCG	No	No	NA	0.75098	NA
chrV	305359	305448	+	0.908373	YER073W	ALD5	PCG				No	No	2.1	-0.271467	Mitochondrial aldehyde dehydrogenase; involved in regulation or biosynthesis of electron transport chain components and acetate formation; activated by K+; utilizes NADP+ as the preferred coenzyme; constitutively expressed
chrIV	1050084	1050173	+	0.908371	chrIV_1049589_1050254	NA	Intergenic	YDR296W	MHR1	PCG	No	No	NA	0.886943	NA
chrXII	705842	705931	-	0.908365			Antisens	YLR283W	YLR283W	PCG	No	No	NA	0.553306	NA
chrXII	146183	146272	-	0.908347			Antisens	YLL002W	RTT109	PCG	No	No	NA	0.709507	NA
chrXVI	7703	7792	+	0.908341	chrXVI_6208_7732	NA	Intergenic	YPL280W	HSP32	PCG	No	No	NA	NA	NA
chrIV	33056	33145	+	0.908213	YDL236W	PHO13	PCG				No	No	2.44	0.500567	Alkaline phosphatase specific for p-nitrophenyl phosphate; also has protein phosphatase activity
chrXV	311028	311117	+	0.908199	YOL008W	COQ10	PCG				No	No	0.6	0.745049	Coenzyme Q (ubiquinone) binding protein; functions in the delivery of Q<sub>6</sub> to its proper location for electron transport during respiration; START domain protein with homologs in bacteria and eukaryotes
chrXVI	482954	483043	-	0.908178			Antisens	YPL036W	PMA2	PCG	No	No	NA	0.44708	NA
chrXIII	791865	791954	-	0.908167	YMR261C	TPS3	PCG				No	No	1	0.469511	Regulatory subunit of trehalose-6-phosphate synthase/phosphatase; involved in synthesis of storage carbohydrate trehalose; expression is induced by stress conditions and repressed by the Ras-cAMP pathway; TPS3 has a paralog, TSL1, that arose from the whole genome duplication
chrXII	506690	506779	+	0.908142	YLR175W	CBF5	PCG				No	No	11.95	-0.216028	Pseudouridine synthase catalytic subunit of box H/ACA snoRNPs; acts on both large and small rRNAs and on snRNA U2; mutations in human ortholog dyskerin cause the disorder dyskeratosis congenita; small nucleolar ribonucleoprotein particles are also known as snoRNPs
chrXI	162864	162953	+	0.908123	YKLWdelta3	YKLWdelta3	long_terminal_repeat				No	No	NA	NA	Ty1 LTR
chrXI	322580	322669	+	0.908068	chrXI_321363_322671	NA	Intergenic	YKL062W	MSN4	PCG	No	No	NA	-0.0827918	NA
chrXII	854246	854335	+	0.908066	YLR364W	GRX8	PCG				No	No	0.7	0.49947	Glutaredoxin that employs a dithiol mechanism of catalysis; monomeric; activity is low and null mutation does not affect sensitivity to oxidative stress; GFP-fusion protein localizes to the cytoplasm; expression strongly induced by arsenic
chrXII	450117	450206	+	0.908051	chrXII_449230_451375	NA	Intergenic	YLRWdelta6	YLRWdelta6	long_terminal_repeat	No	No	NA	0.699799	NA
chrXIV	23904	23993	-	0.90805			Antisens	YNL327W	EGT2	PCG	No	No	NA	-0.490039	NA
chrVII	947670	947759	-	0.908047			Antisens	YGR227W	DIE2	PCG	No	No	NA	0.462889	NA
chrII	477686	477775	+	0.908017	YBR118W	TEF2	PCG				No	No	57.3	-0.976735	Translational elongation factor EF-1 alpha; also encoded by TEF1; functions in the binding reaction of aminoacyl-tRNA (AA-tRNA) to ribosomes; may also have a role in tRNA re-export from the nucleus; TEF2 has a paralog, TEF1, that arose from the whole genome duplication
chrXV	1071480	1071569	+	0.907934	chrXV_1070440_1071590	NA	Intergenic	YOR389W	YOR389W	PCG	No	No	NA	0.816908	NA
chrX	539586	539675	-	0.907921	chrX_539460_540557	NA	Intergenic	YJRCdelta19	YJRCdelta19	long_terminal_repeat	No	No	NA	0.725259	NA
chrVII	147307	147396	-	0.907903	YGL190C	CDC55	PCG				No	No	0.6	0.463269	Non-essential regulatory subunit B of protein phosphatase 2A (PP2A); localization to cytoplasm requires Zds1p and Zds2p and promotes mitotic entry; localization to nucleus prevents mitotic exit; required for correct nuclear division and chromosome segregation in meiosis; maintains nucleolar sequestration of Cdc14p during early meiosis; limits formation of PP2A-Rts1p holocomplexes to ensure timely…
chrVII	952851	952940	+	0.907902			Antisens	YGR231C	PHB2	PCG	No	No	NA	0.396426	NA
chrXII	611010	611099	-	0.90789			Antisens	YLR234W	TOP3	PCG	No	No	NA	0.357948	NA
chrVII	672634	672723	+	0.907869	YGR094W	VAS1	PCG				No	No	6.5	-0.652207	Mitochondrial and cytoplasmic valyl-tRNA synthetase
chrIV	1446390	1446479	+	0.907866			Antisens	YDR498C	SEC20	PCG	No	No	NA	0.826019	NA
chrXVI	907549	907638	+	0.907863	YPR185W	ATG13	PCG				No	No	0.6	0.891162	Regulatory subunit of the Atg1p signaling complex; stimulates Atg1p kinase activity; required for vesicle formation during autophagy and the cytoplasm-to-vacuole targeting (Cvt) pathway; contains a HORMA domain required for autophagy and for recruitment of the phosphatidylinositol 3-kinase complex subunit Atg14p to the pre-autophagosomal structure
chrXVI	278691	278780	-	0.907813	YPL145C	KES1	PCG				No	No	1.81	0.265274	One of seven members of the yeast oxysterol binding protein family; involved in negative regulation of Sec14p-dependent Golgi complex secretory functions, peripheral membrane protein that localizes to the Golgi complex; KES1 has a paralog, HES1, that arose from the whole genome duplication
chrXI	400967	401056	+	0.907777			Antisens	YKL020C	SPT23	PCG	No	No	NA	0.584704	NA
chrIV	207426	207515	-	0.907765	YDL140C	RPO21	PCG				No	No	2.57	0.0465244	RNA polymerase II largest subunit B220; part of central core; phosphorylation of C-terminal heptapeptide repeat domain regulates association with transcription and splicing factors; similar to bacterial beta-prime
chrXV	688867	688956	-	0.907742			Antisens	YOR188W	MSB1	PCG	No	No	NA	0.452283	NA
chrXV	430617	430706	+	0.907719			Antisens	YOR056C	NOB1	PCG	No	No	NA	0.18321	NA
chrII	657496	657585	-	0.907716	YBR216C	YBP1	PCG				No	No	0.4	0.555195	Protein involved in cellular response to oxidative stress; required for oxidation of specific cysteine residues of transcription factor Yap1p, resulting in nuclear localization of Yap1p in response to stress; YBP1 has a paralog, YBP2, that arose from the whole genome duplication
chrII	258443	258532	-	0.907714	YBRCdelta11	YBRCdelta11	long_terminal_repeat				No	No	NA	NA	Ty1 LTR
chrXIII	424404	424493	-	0.907656	YMR078C	CTF18	PCG				No	No	0.4	0.793144	Subunit of a complex with Ctf8p; shares some subunits with Replication Factor C and is required for sister chromatid cohesion; may have overlapping functions with Rad24p in the DNA damage replication checkpoint
chrVII	915980	916069	-	0.907651			Antisens	YGR211W	ZPR1	PCG	No	No	NA	-0.0142947	NA
chrXIV	479878	479967	-	0.907647			Antisens	YNL078W	NIS1	PCG	No	No	NA	0.300941	NA
chrVIII	321103	321192	-	0.907645			Antisens	YHR103W	SBE22	PCG	No	No	NA	0.490718	NA
chrVI	162658	162747	+	0.907644	YFR009W	GCN20	PCG				No	No	2.52	0.181446	Positive regulator of the Gcn2p kinase activity; forms a complex with Gcn1p; proposed to stimulate Gcn2p activation by an uncharged tRNA
chrVII	937153	937242	+	0.907628			Antisens	YGR221C	TOS2	PCG	No	No	NA	1.12184	NA
chrIII	53371	53460	-	0.907627			Antisens	YCL039W	GID7	PCG	No	No	NA	0.751864	NA
chrXVI	549476	549565	+	0.90761	YPL005W	AEP3	PCG				No	No	0.2	0.861614	Peripheral mitochondrial inner membrane protein; may facilitate use of unformylated tRNA-Met in mitochondrial translation initiation; stabilizes the bicistronic AAP1-ATP6 mRNA
chrXIV	179212	179301	+	0.907581	YNL250W	RAD50	PCG				No	No	0.2	0.753904	Subunit of MRX complex with Mre11p and Xrs2p; complex is involved in processing double-strand DNA breaks in vegetative cells, initiation of meiotic DSBs, telomere maintenance, and nonhomologous end joining; forms nuclear foci upon DNA replication stress
chrIV	1000558	1000647	-	0.907578	YDR266C	HEL2	PCG				No	No	0.91	0.436219	RING finger ubiquitin ligase (E3); involved in ubiquitylation and degradation of excess histones; interacts with Ubc4p and Rad53p; null mutant sensitive to hydroxyurea (HU); green fluorescent protein (GFP)-fusion protein localizes to the cytoplasm; computational analysis suggests a role as a transcription factor
chrXV	779497	779586	-	0.907565	YOR234C	RPL33B	PCG				No	No	36.5	-0.614216	Ribosomal 60S subunit protein L33B; rpl33b null mutant exhibits normal growth while rpl33a rpl33b double null mutant is inviable; homologous to mammalian ribosomal protein L35A, no bacterial homolog; RPL33B has a paralog, RPL33A, that arose from the whole genome duplication
chrXV	193957	194046	+	0.907543			Antisens	YOL073C	YOL073C	PCG	No	No	NA	0.773348	NA
chrIII	282386	282475	+	0.907542	YCR093W	CDC39	PCG				No	No	0.91	0.231723	Component of the kinetochore-associated Ndc80 complex; this complex has multiple roles in regulating mRNA levels including regulation of transcription and destabilizing mRNAs by deadenylation; basal transcription factor
chrX	436047	436136	+	0.907519	YJL001W	PRE3	PCG				No	No	3.98	0.387101	Beta 1 subunit of the 20S proteasome; responsible for cleavage after acidic residues in peptides
chrXIV	371920	372009	-	0.907476	YNL135C	FPR1	PCG				No	No	21.3	0.343566	Peptidyl-prolyl cis-trans isomerase (PPIase); binds to the drugs FK506 and rapamycin; also binds to the nonhistone chromatin binding protein Hmo1p and may regulate its assembly or function
chrVII	270269	270358	+	0.907441			Antisens	YGL127C, YGL128C	SOH1, CWC23	PCG	No	No	NA	NA	NA
chrII	581673	581762	+	0.907438			Antisens	YBR173C	UMP1	PCG	No	No	NA	0.60913	NA
chrX	238529	238618	-	0.90743			Antisens	YJL100W	LSB6	PCG	No	No	NA	0.795089	NA
chrXVI	754420	754509	-	0.907413	chrXVI_754447_754674	NA	Intergenic	YPR112C	MRD1	PCG	No	No	NA	0.668733	NA
chrVIII	235448	235537	-	0.907403			Antisens	YHR070W	TRM5	PCG	No	No	NA	0.369969	NA
chrXVI	44109	44198	-	0.907375	YPL264C	YPL264C	PCG				No	No	0.2	0.664337	Putative membrane protein of unknown function; physically interacts with Hsp82p; YPL264C is not an essential gene
chrXI	101710	101799	+	0.907364	YKL182W	FAS1	PCG				No	No	7.52	-0.586712	Beta subunit of fatty acid synthetase; complex catalyzes the synthesis of long-chain saturated fatty acids; contains acetyltransacylase, dehydratase, enoyl reductase, malonyl transacylase, and palmitoyl transacylase activities
chrIX	146501	146590	-	0.907333	YIL115C	NUP159	PCG				No	No	0.9	0.36952	FG-nucleoporin component of central core of the nuclear pore complex; also part of the nuclear pore complex (NPC) cytoplasmic filaments; contributes directly to nucleocytoplasmic transport; regulates ADP release from the ATP-dependent RNA helicase Dbp5p; forms a stable association with Nup82p, Gle2p and two other FG-nucleoporins (Nsp1p and Nup116p)
chrIV	1257721	1257810	+	0.907327			Antisens	YDR391C	YDR391C	PCG	No	No	NA	1.13093	NA
chrXII	895734	895823	-	0.907315			Antisens	YLR386W	VAC14	PCG	No	No	NA	0.482671	NA
chrXIII	162603	162692	+	0.9073			Antisens	YML056C	IMD4	PCG	No	No	NA	-0.401805	NA
chrII	141886	141975	+	0.907289	YBL041W	PRE7	PCG				No	No	4.34	0.263301	Beta 6 subunit of the 20S proteasome
chrII	426098	426187	+	0.907267			Antisens	YBR089C-A	NHP6B	PCG	No	No	NA	0.120555	NA
chrXII	129456	129545	+	0.907262			Antisens	YLL010C	PSR1	PCG	No	No	NA	0.593063	NA
chrXII	472200	472289	+	0.907223	YLR156W	YLR156W	PCG				No	No	0.1	NA	Putative protein of unknown function; exhibits a two-hybrid interaction with Jsn1p in a large-scale analysis; YLR156W has a paralog, YLR159W, that arose from a segmental duplication
chrIV	1410946	1411035	+	0.907208			Antisens	YDR476C	YDR476C	PCG	No	No	NA	0.522949	NA
chrXII	191100	191189	+	0.907207			Antisens	YLR024C	UBR2	PCG	No	No	NA	0.621611	NA
chrXII	501782	501871	-	0.907201	YLR172C	DPH5	PCG				No	No	1.8	0.269457	Methyltransferase required for synthesis of diphthamide; diphthamide is a modified histidine residue of translation elongation factor 2 (Eft1p or Eft2p); not essential for viability; GFP-Dph5p fusion protein localizes to the cytoplasm
chrIV	1347110	1347199	+	0.907161			Antisens	YDR443C	SSN2	PCG	No	No	NA	0.700234	NA
chrXIV	414942	415031	-	0.907076			Antisens	YNL112W	DBP2	PCG	No	No	NA	-0.32022	NA
chrIII	57447	57536	+	0.90706			Antisens	YCL037C	SRO9	PCG	No	No	NA	-0.146806	NA
chrVI	135408	135497	-	0.907047	YFL003C	MSH4	PCG				No	No	1.15	0.663939	Protein involved in meiotic recombination; required for normal levels of crossing over, colocalizes with Zip2p to discrete foci on meiotic chromosomes, has homology to bacterial MutS protein
chrXV	195324	195413	-	0.907046			Antisens	YOL072W	THP1	PCG	No	No	NA	0.854423	NA
chrXIII	386674	386763	+	0.907046			Antisens	YMR055C	BUB2	PCG	No	No	NA	0.888048	NA
chrX	550338	550427	-	0.907041			Antisens	YJR061W	YJR061W	PCG	No	No	NA	0.746614	NA
chrIII	271875	271964	-	0.907041			Antisens	YCR089W	FIG2	PCG	No	No	NA	0.674477	NA
chrXI	156534	156623	+	0.907027	YKL157W	APE2	PCG				No	No	3.09	0.543781	Aminopeptidase yscII; may have a role in obtaining leucine from dipeptide substrates; APE2 has a paralog, AAP1, that arose from the whole genome duplication
chrX	371512	371601	-	0.907017	YJL039C	NUP192	PCG				No	No	0.3	0.40496	Essential subunit of the inner ring of the nuclear pore complex (NPC); contributes to nucleocytoplasmic transport; homologous to human NUP205
chrVII	478763	478852	-	0.907016	YGL009C	LEU1	PCG				No	No	3.19	-0.0611207	Isopropylmalate isomerase; catalyzes the second step in the leucine biosynthesis pathway
chrII	525286	525375	+	0.907012			Antisens	YBR140C	IRA1	PCG	No	No	NA	0.617352	NA
chrXIII	558528	558617	-	0.907011	YMR146C	TIF34	PCG				No	No	6.99	-0.0968555	eIF3i subunit of the eukaryotic translation initiation factor 3 (eIF3); subunit of the core complex of eIF3; essential for translation; stimulates rate of ribosomal scanning during translation reinitiation
chrXII	952405	952494	-	0.907011			Antisens	YLR413W	YLR413W	PCG	No	No	NA	-0.314364	NA
chrXII	101250	101339	+	0.906957	YLL021W	SPA2	PCG				No	No	0.8	0.322049	Component of the polarisome; functions in actin cytoskeletal organization during polarized growth; acts as a scaffold for Mkk1p and Mpk1p cell wall integrity signaling components; potential Cdc28p substrate; coding sequence contains length polymorphisms in different strains; SPA2 has a paralog, SPH1, that arose from the whole genome duplication
chrXIII	284620	284709	-	0.906939			Antisens	YMR009W	ADI1	PCG	No	No	NA	0.905176	NA
chrIV	588390	588479	+	0.906934			Antisens	YDR070C	FMP16	PCG	No	No	NA	1.41004	NA
chrXV	107025	107114	+	0.906926	YOL112W	MSB4	PCG				No	No	0.8	0.626138	GTPase-activating protein of the Ras superfamily; acts primarily on Sec4p, localizes to the bud site and bud tip; msb3 msb4 double mutation causes defects in secretion and actin organization; similar to the TBC-domain Tre2 oncogene; MSB4 has a paralog, MSB3, that arose from the whole genome duplication
chrIV	1203832	1203921	-	0.906909	YDR364C	CDC40	PCG				No	No	0.8	0.66105	Pre-mRNA splicing factor; important for catalytic step II of pre-mRNA splicing and plays a role in cell cycle progression; required for DNA synthesis during mitosis and meiosis; has WD repeats
chrII	398763	398852	-	0.906908	YBR080C	SEC18	PCG				No	No	1	0.389433	AAA ATPase and SNARE disassembly chaperone; required for vesicular transport between ER and Golgi, the 'priming' step in homotypic vacuole fusion, autophagy, and protein secretion; releases Sec17p from SNAP complexes; has similarity to mammalian N-ethylmaleimide-sensitive factor (NSF)
chrIV	706804	706893	+	0.906774	YDR127W	ARO1	PCG				No	No	1.96	-0.326997	Pentafunctional arom protein; catalyzes steps 2 through 6 in the biosynthesis of chorismate, which is a precursor to aromatic amino acids
chrVII	917582	917671	+	0.906767	YGR212W	SLI1	PCG				No	No	0.1	0.840313	N-acetyltransferase; confers resistance to the sphingolipid biosynthesis inhibitor myriocin (ISP-1) by converting it into N-acetyl-myriocin, co-operates with Ypk1p in mediating resistance to myriocin
chrVIII	142743	142832	+	0.906766			Antisens	YHR019C	DED81	PCG	No	No	NA	-0.357386	NA
chrXIV	527770	527859	+	0.906755	YNL054W	VAC7	PCG				No	No	0.2	0.867221	Integral vacuolar membrane protein; involved in vacuole inheritance and morphology; activates Fab1p kinase activity under basal conditions and also after hyperosmotic shock
chrXVI	119385	119474	+	0.906749	YPL228W	CET1	PCG				No	No	0.4	0.655657	RNA 5'-triphosphatase involved in mRNA 5' capping; subunit of the mRNA capping enzyme, which is a heterotetramer composed of a Cet1p homodimer and two molecules of the guanylyltransferase Ceg1p; Cet1p also has a role in regulation of RNA pol II pausing at promoter-proximal sites; interaction between Cet1p and Ceg1p is required for Ceg1p nuclear import; mammalian enzyme is a single bifunctional po…
chrXVI	719295	719384	+	0.906746			Antisens	snR41	SNR41	ncRNA	No	No	NA	0.848385	NA
chrIII	221670	221759	-	0.906739	YCR057C	PWP2	PCG				No	No	1.24	0.0450412	Conserved 90S pre-ribosomal component; essential for proper endonucleolytic cleavage of the 35 S rRNA precursor at A0, A1, and A2 sites; contains eight WD-repeats; PWP2 deletion leads to defects in cell cycle and bud morphogenesis
chrIV	1316705	1316794	+	0.906731			Antisens	YDR422C	SIP1	PCG	No	No	NA	0.660902	NA
chrXV	673474	673563	-	0.906704	chrXV_672613_674152	NA	Intergenic	YOR180C	DCI1	PCG	No	No	NA	0.514334	NA
chrXV	9121	9210	+	0.9067	chrXV_8316_9395	NA	Intergenic	YOL163W	YOL163W	PCG	No	No	NA	0.723633	NA
chrXIV	196618	196707	+	0.906693			Antisens	YNL241C	ZWF1	PCG	No	No	NA	0.485784	NA
chrXIV	234563	234652	-	0.906673			Antisens	YNL220W	ADE12	PCG	No	No	NA	-0.49813	NA
chrXIV	162322	162411	-	0.906654	YNL257C	SIP3	PCG				No	No	0.6	0.626012	Transcription cofactor; acts through interaction with DNA-bound Snf1p; C-terminal region has a putative leucine zipper motif; potential Cdc28p substrate; SIP3 has a paralog, YSP1, that arose from the whole genome duplication
chrXII	411513	411602	+	0.906644	YLR134W	PDC5	PCG				No	No	0.9	0.200089	Minor isoform of pyruvate decarboxylase; key enzyme in alcoholic fermentation, decarboxylates pyruvate to acetaldehyde, regulation is glucose- and ethanol-dependent, repressed by thiamine, involved in amino acid catabolism
chrX	608123	608212	-	0.906626			Antisens	YJR094W-A	RPL43B	PCG	No	No	NA	NA	NA
chrIII	238243	238332	-	0.906607			Antisens	YCR068W	ATG15	PCG	No	No	NA	0.963372	NA
chrIV	688894	688983	-	0.906601			Antisens	YDR119W	VBA4	PCG	No	No	NA	0.381259	NA
chrXV	744662	744751	-	0.906599	YOR213C	SAS5	PCG				No	No	0.8	0.826339	Subunit of the SAS complex (Sas2p, Sas4p, Sas5p); acetylates free histones and nucleosomes and regulates transcriptional silencing; stimulates Sas2p HAT activity
chrVIII	369071	369160	-	0.906568	YHR132C	ECM14	PCG				No	No	2.8	0.442172	Putative metalloprotease with similarity to zinc carboxypeptidases; required for normal cell wall assembly
chrX	292349	292438	+	0.906567			Antisens	YJL078C	PRY3	PCG	No	No	NA	0.252466	NA
chrX	206284	206373	-	0.90654			Antisens	YJL112W	MDV1	PCG	No	No	NA	0.620689	NA
chrVII	284983	285072	+	0.906539	YGL119W	COQ8	PCG				No	No	1.1	0.684396	Protein required for ubiquinone biosynthesis and respiratory growth; exhibits genetic interaction with COQ9, suggesting a common function; similar to prokaryotic proteins involved in early steps of ubiquinone biosynthesis; COQ8 has a paralog, YBR230W-A, that arose from the whole genome duplication
chrXVI	784874	784963	+	0.90652	YPR122W	AXL1	PCG				No	No	0.2	0.775381	Haploid specific endoprotease of a-factor mating pheromone; performs one of two N-terminal cleavages during maturation of a-factor mating pheromone; required for axial budding pattern of haploid cells
chrIV	176042	176131	+	0.906518	YDL156W	CMR1	PCG				No	No	0.3	0.785848	DNA-binding protein with preference for UV-damaged DNA; protein sequence contains three WD domains (WD-40 repeat); green fluorescent protein (GFP)-fusion protein localizes to the cytoplasm and nucleus; potential regulatory target of Mbp1p, which binds to the promoter region; co-localizes with Hos2p in nuclear foci in response to DNA damage by MMS
chrII	353592	353681	+	0.906512			Antisens	YBR058C	UBP14	PCG	No	Yes	NA	0.436637	NA
chrVII	917388	917477	-	0.906506			Antisens	YGR212W	SLI1	PCG	No	No	NA	0.840313	NA
chrIV	1244974	1245063	+	0.906504	YDR385W	EFT2	PCG				No	No	26.05	-0.817479	Elongation factor 2 (EF-2), also encoded by EFT1; catalyzes ribosomal translocation during protein synthesis; contains diphthamide, the unique posttranslationally modified histidine residue specifically ADP-ribosylated by diphtheria toxin; EFT2 has a paralog, EFT1, that arose from the whole genome duplication
chrII	591538	591627	+	0.906501	YBR180W	DTR1	PCG				No	No	0.2	0.708273	Putative dityrosine transporter of the major facilitator superfamily; member of the 12-spanner drug:H(+) antiporter DHA1 family; required for spore wall synthesis; sequence similarity to QDR1 and QDR3, and the triple mutant dtr1 qdr1 qdr3 exhibits reduced dityrosine fluorescence relative to the single mutants; expressed during sporulation
chrII	114549	114638	+	0.906485	YBL056W	PTC3	PCG				No	No	1.41	0.174944	Type 2C protein phosphatase (PP2C); dephosphorylates Hog1p (see also Ptc2p) to limit maximal kinase activity induced by osmotic stress; dephosphorylates T169 phosphorylated Cdc28p (see also Ptc2p); role in DNA damage checkpoint inactivation; PTC3 has a paralog, PTC2, that arose from the whole genome duplication
chrIX	124464	124553	+	0.906463	YIL125W	KGD1	PCG				No	No	0.9	0.55415	Subunit of the mitochondrial alpha-ketoglutarate dehydrogenase complex; catalyzes a key step in the tricarboxylic acid (TCA) cycle, the oxidative decarboxylation of alpha-ketoglutarate to form succinyl-CoA
chrXI	205615	205704	-	0.906459			Antisens	YKL126W	YPK1	PCG	No	No	NA	0.748485	NA
chrXI	506902	506991	-	0.906447	YKR033C	YKR033C	PCG				No	No	3.17	0.711454	Dubious open reading frame; unlikely to encode a functional protein, based on available experimental and comparative sequence data; partially overlaps the verified gene DAL80
chrII	801494	801583	+	0.906445	YBR297W	MAL33	PCG				No	No	0.2	0.796426	MAL-activator protein; part of complex locus MAL3; nonfunctional in genomic reference strain S288C
chrXV	994755	994844	+	0.906443			Antisens	YOR350C	MNE1	PCG	No	No	NA	0.714962	NA
chrII	279520	279609	+	0.906443	YBR020W	GAL1	PCG				No	No	0.2	0.193427	Galactokinase; phosphorylates alpha-D-galactose to alpha-D-galactose-1-phosphate in the first step of galactose catabolism; expression regulated by Gal4p; GAL1 has a paralog, GAL3, that arose from the whole genome duplication
chrV	356421	356510	+	0.90639	YER098W	UBP9	PCG				No	No	0.1	1.0832	Ubiquitin-specific protease that cleaves ubiquitin-protein fusions; UBP9 has a paralog, UBP13, that arose from the whole genome duplication
chrXI	59292	59381	-	0.906384	YKL203C	TOR2	PCG				No	No	1	0.641235	PIK-related protein kinase and rapamycin target; subunit of TORC1, a complex that regulates growth in response to nutrients and TORC2, a complex that regulates cell-cycle dependent polarization of the actin cytoskeleton; involved in meiosis; TOR2 has a paralog, TOR1, that arose from the whole genome duplication
chrIV	620214	620303	-	0.906369	chrIV_620239_621908	NA	Intergenic	tR(ACG)D	tR(ACG)D	ncRNA	No	No	NA	0.772803	NA
chrVII	702210	702299	+	0.90631	chrVII_701555_702470	NA	Intergenic	YGR107W	YGR107W	PCG	No	No	NA	0.623294	NA
chrVI	131366	131455	+	0.906302	chrVI_131177_131604	NA	Intergenic	YFL004W	VTC2	PCG	No	No	NA	0.497916	NA
chrVII	290516	290605	+	0.906265	YGL116W	CDC20	PCG				No	No	0.6	0.593997	Activator of anaphase-promoting complex/cyclosome (APC/C); APC/C is required for metaphase/anaphase transition; directs ubiquitination of mitotic cyclins, Pds1p, and other anaphase inhibitors; cell-cycle regulated; potential Cdc28p substrate; relative distribution to the nucleus increases upon DNA replication stress
chrIV	569566	569655	-	0.906169	YDR059C	UBC5	PCG				No	No	0.6	1.25502	Ubiquitin-conjugating enzyme; mediates selective degradation of short-lived, abnormal, or excess proteins, including histone H3; central component of the cellular stress response; expression is heat inducible; protein abundance increases in response to DNA replication stress; UBC5 has a paralog, UBC4, that arose from the whole genome duplication
chrXIII	737914	738003	-	0.906152			Antisens	YMR232W	FUS2	PCG	No	No	NA	0.796589	NA
chrIV	16286	16375	-	0.906139			Antisens	YDL244W	THI13	PCG	No	No	NA	0.896707	NA
chrXV	681440	681529	+	0.906129			Antisens	YOR185C	GSP2	PCG	No	No	NA	0.690224	NA
chrIII	201116	201205	-	0.9061	YCR042C	TAF2	PCG				No	No	0.9	0.699907	TFIID subunit (150 kDa); involved in RNA polymerase II transcription initiation
chrIV	281917	282006	-	0.906078	YDL101C, YDL100C	DUN1, GET3	PCG				No	No	NA	NA	NA
chrIV	489911	490000	-	0.906065			Antisens	YDR023W	SES1	PCG	No	No	NA	-0.407187	NA
chrXVI	324091	324180	-	0.906045	YPL119C-A	YPL119C-A	PCG				No	No	NA	0.901142	Putative protein of unknown function; identified by expression profiling and mass spectrometry
chrV	23480	23569	-	0.906014	chrV_23432_25445	NA	Intergenic	YEL069C	HXT13	PCG	No	No	NA	-0.0829615	NA
chrVIII	526661	526750	-	0.906009			Antisens	YHR211W	FLO5	PCG	No	No	NA	0.890178	NA
chrVIII	526931	527020	-	0.906009			Antisens	YHR211W	FLO5	PCG	No	No	NA	0.890178	NA
chrXV	725021	725110	+	0.90597	chrXV_724927_725364	NA	Intergenic	YOR204W	DED1	PCG	No	Yes	NA	-1.22294	NA
chrXV	304689	304778	+	0.905958	chrXV_304185_305149	NA	Intergenic	YOL011W	PLB3	PCG	No	No	NA	0.229909	NA
chrXIII	167184	167273	+	0.905888			Antisens	YML054C	CYB2	PCG	No	No	NA	0.845798	NA
chrX	278829	278918	-	0.905885			Antisens	YJL083W	TAX4	PCG	No	No	NA	0.77867	NA
chrVIII	526098	526187	+	0.905884	YHR211W	FLO5	PCG				No	No	0.3	0.890178	Lectin-like cell wall protein (flocculin) involved in flocculation; binds mannose chains on the surface of other cells, confers floc-forming ability that is chymotrypsin resistant but heat labile; FLO5 has a paralog, FLO1, that arose from a segmental duplication
chrIV	1041154	1041243	-	0.90588			Antisens	YDR291W	HRQ1	PCG	No	No	NA	0.67409	NA
chrIV	166184	166273	+	0.905862			Antisens	YDL164C	CDC9	PCG	No	No	NA	0.552479	NA
chrXV	514358	514447	-	0.905856	YOR100C	CRC1	PCG				No	No	1.45	0.826585	Mitochondrial inner membrane carnitine transporter; required for carnitine-dependent transport of acetyl-CoA from peroxisomes to mitochondria during fatty acid beta-oxidation
chrXIV	468119	468208	+	0.905851	YNL085W	MKT1	PCG				No	No	1.69	-0.0165877	Protein that forms a complex with Pbp1p; complex may mediate posttranscriptional regulation of HO; involved in propagation of M2 dsRNA satellite of L-A virus; allelic variation affects mitochondrial genome stability, drug resistance, and more; forms cytoplasmic foci upon DNA replication stress
chrII	246433	246522	+	0.90576	YBR005W	RCR1	PCG				No	No	0.9	1.49121	Protein of the ER membrane involved in cell wall chitin deposition; may function in the endosomal-vacuolar trafficking pathway, helping determine whether plasma membrane proteins are degraded or routed to the plasma membrane; RCR1 has a paralog, RCR2, that arose from the whole genome duplication
chrXI	617864	617953	-	0.90576	YKR094C	RPL40B	PCG				No	No	21.7	-0.469033	Ubiquitin-ribosomal 60S subunit protein L40B fusion protein; cleaved to yield ubiquitin and ribosomal protein L40B; ubiquitin may facilitate assembly of the ribosomal protein into ribosomes; homologous to mammalian ribosomal protein L40, no bacterial homolog; RPL40B has a paralog, RPL40A, that arose from the whole genome duplication
chrVII	118470	118559	-	0.905735	YGL201C	MCM6	PCG				No	No	0.4	0.500389	Protein involved in DNA replication; component of the Mcm2-7 hexameric helicase complex that binds chromatin as a part of the pre-replicative complex; forms a subcomplex with Mcm4p and Mcm7p
chrIV	794345	794434	-	0.905724	YDR169C-A	YDR169C-A	PCG				No	No	NA	0.630378	Putative protein of unknown function; identified by fungal homology and RT-PCR
chrXIII	606116	606205	-	0.905719			Antisens	YMR172W	HOT1	PCG	No	No	NA	0.851555	NA
chrVII	209261	209350	-	0.905681			Antisens	YGL157W	ARI1	PCG	No	No	NA	0.886329	NA
chrX	697140	697229	+	0.905661	YJR142W	YJR142W	PCG				No	No	0.6	0.615352	8-oxo-dGTP diphosphatase of the Nudix hydrolase family; converts diphosphates of damaged forms of thiamin to monophosphates; GST fusion protein is a Dbf2p-Mob1p phosphorylation target in a proteome chip analysis; synthetic lethal with PH085 deletion; plays a role in restricting Ty1 transposition
chrIV	1335485	1335574	+	0.90566	YDR436W	PPZ2	PCG				No	No	0.3	0.802441	Serine/threonine protein phosphatase Z, isoform of Ppz1p; involved in regulation of potassium transport, which affects osmotic stability, cell cycle progression, and halotolerance; PPZ2 has a paralog, PPZ1, that arose from the whole genome duplication
chrXI	71694	71783	+	0.905619			Antisens	YKL197C	PEX1	PCG	No	No	NA	0.551555	NA
chrIX	240154	240243	-	0.905615	YIL066C	RNR3	PCG				No	No	1.39	0.816455	Minor isoform of large subunit of ribonucleotide-diphosphate reductase; the RNR complex catalyzes rate-limiting step in dNTP synthesis, regulated by DNA replication and DNA damage checkpoint pathways via localization of small subunits; RNR3 has a paralog, RNR1, that arose from the whole genome duplication
chrIII	1265	1354	-	0.905605			Antisens	YCLWomega1, YCL076W	YCLWomega1, YCL076W	long_terminal_repeat, PCG	No	No	NA	NA	NA
chrXIII	793230	793319	-	0.905598	YMR261C	TPS3	PCG				No	No	1	0.469511	Regulatory subunit of trehalose-6-phosphate synthase/phosphatase; involved in synthesis of storage carbohydrate trehalose; expression is induced by stress conditions and repressed by the Ras-cAMP pathway; TPS3 has a paralog, TSL1, that arose from the whole genome duplication
chrXVI	933495	933584	-	0.905563			Antisens	YPRWtau4	YPRWtau4	long_terminal_repeat	No	No	NA	NA	NA
chrXII	854085	854174	+	0.90549	YLR364W	GRX8	PCG				No	No	0.7	0.49947	Glutaredoxin that employs a dithiol mechanism of catalysis; monomeric; activity is low and null mutation does not affect sensitivity to oxidative stress; GFP-fusion protein localizes to the cytoplasm; expression strongly induced by arsenic
chrIII	210407	210496	+	0.905477			Antisens	YCR046C	IMG1	PCG	No	No	NA	0.0385174	NA
chrVII	56759	56848	-	0.905452			Antisens	YGL234W	ADE5,7	PCG	No	No	NA	-0.50963	NA
chrXII	792469	792558	+	0.905433	chrXII_792007_793351	NA	Intergenic	YLR332W	MID2	PCG	No	No	NA	0.670881	NA
chrV	59106	59195	+	0.905429	YEL051W	VMA8	PCG				No	No	3.19	0.15088	Subunit D of the V1 peripheral membrane domain of V-ATPase; part of the electrogenic proton pump found throughout the endomembrane system; plays a role in the coupling of proton transport and ATP hydrolysis; the V1 peripheral membrane domain of the vacuolar H+-ATPase (V-ATPase) has eight subunits
chrXIV	757800	757889	+	0.905425			Antisens	YNR067C	DSE4	PCG	No	No	NA	0.0775304	NA
chrI	57630	57719	-	0.905419	YAL045C	YAL045C	PCG				No	No	1.35	0.56431	Dubious open reading frame; unlikely to encode a functional protein, based on available experimental and comparative sequence data; almost completely overlaps YAL044W-A
chrVII	444491	444580	+	0.905417			Antisens	YGL027C	CWH41	PCG	No	No	NA	0.402638	NA
chrII	176912	177001	-	0.90539	YBL023C	MCM2	PCG				No	No	0.3	0.445047	Protein involved in DNA replication; component of the Mcm2-7 hexameric helicase complex that binds chromatin as a part of the pre-replicative complex; relative distribution to the nucleus increases upon DNA replication stress
chrVII	249056	249145	-	0.905365	YGL138C	YGL138C	PCG				No	No	1.07	0.508355	Putative protein of unknown function; has no significant sequence similarity to any known protein
[truncated: 36,568 more rows]
