# Supplementary material for: Transcriptome Wide Annotation of Eukaryotic RNase III Reactivity and Degradation Signals
Source: PLoS Genet. 2015 Feb 13;11(2):e1005000. doi: 10.1371/journal.pgen.1005000 (PMC4334505; doi:10.1371/journal.pgen.1005000)
Supplement: S3 Table — (XLSX) [file pgen.1005000.s010.xlsx]

## Sheet: S3. Loop Cleavage Validation
Table S3 (related to Figure 1): In vitro cleavage of T7-transcribed tetraloops
Chromosome Number	Start	End	Strand	Loop score	Overlapping Feature ID	Overlapping Feature Name	In vitro Cleavage Detected	Loop Sequence	Known Substrate	mRNA Cleavage Detected in This Study	Gene Function
chrXV	559320	559409	-	0.960706	YOR125C	CAT5	Yes	GGCTTAACGCCTTTGTGGAAGGCAGGAGCCTTTGCAATGGGGGCTGGGCC	No	No	Protein required for ubiquinone (Coenzyme Q) biosynthesis; localizes to the matrix face of the mitochondrial inner membrane in a large complex with ubiquinone biosynthetic enzymes; required for gluconeogenic gene activation
chrIX	150660	150749	+	0.948831	YIL113W	SDP1	No	GGCGTGAATTCGTGCCTTGTTCGAGTTTGGACGTGCGCAGAATCTACGCC	No	No	Stress-inducible dual-specificity MAP kinase phosphatase; negatively regulates Slt2p MAP kinase by direct dephosphorylation, diffuse localization under normal conditions shifts to punctate localization after heat shock; SDP1 has a paralog, MSG5, that arose from the whole genome duplication
chrXI	107616	107705	+	0.930181	YKL181W	PRS1	No	GGCTGCAAGGATGTTGGCCAATCTGTTGGTCATGGCTGGCGCTGATCGCC	No	No	5-phospho-ribosyl-1(alpha)-pyrophosphate synthetase; synthesizes PRPP, which is required for nucleotide, histidine, and tryptophan biosynthesis; one of five related enzymes, which are active as heteromultimeric complexes
chrXIII	810399	810488	-	0.924527	YMR272C	SCS7	Yes	GGCAAGGTTGAAGTGCAGTTGTCAGCTGACGGTACTGAGTTTGACTCGCC	No	No	Sphingolipid alpha-hydroxylase; functions in the alpha-hydroxylation of sphingolipid-associated very long chain fatty acids, has both cytochrome b5-like and hydroxylase/desaturase domains, not essential for growth
chrXII	874534	874623	-	0.920282	YLR377C	FBP1	Yes	GGCGTTAACTTGGTTGGGTTAGCAGGCGCTTCCAACTTCACTGGTGAGCC	No	No	Fructose-1,6-bisphosphatase; key regulatory enzyme in the gluconeogenesis pathway, required for glucose metabolism; undergoes either proteasome-mediated or autophagy-mediated degradation depending on growth conditions; glucose starvation results in redistribution to the periplasm; interacts with Vid30p
chrII	735377	735466	-	0.915247	YBR261C	TAE1	Yes	GGCGGTGGATACGGAGAAGGTACAGTAGTACCCACAATGGATGTCCTGCC	No	No	AdoMet-dependent proline methyltransferase; catalyzes the dimethylation of ribosomal proteins Rpl12 and Rps25 at N-terminal proline residues; has a role in protein synthesis; fusion protein localizes to the cytoplasm
chrIV	305532	305621	+	0.905327	YDL084W	SUB2	Yes	GGCAAGTCTGGTTTAGGTAAGACAGCTGTCTTTGTCTTATCCACTCTGCC	No	No	Component of the TREX complex required for nuclear mRNA export; member of the DEAD-box RNA helicase superfamily and is involved in early and late steps of spliceosome assembly; homolog of the human splicing factor hUAP56; relocalizes from nucleus to cytoplasm upon DNA replication stress
chrXII	258985	259074	-	0.902036	YLR058C	SHM2	Yes	GGCGGTTTATCAAGCTATTATGAAGCCTCATGAAAGATTGATGGGTCGCC	No	No	Cytosolic serine hydroxymethyltransferase; converts serine to glycine plus 5,10 methylenetetrahydrofolate; major isoform involved in generating precursors for purine, pyrimidine, amino acid, and lipid biosynthesis
chrIX	126409	126498	+	0.894397	YIL124W	AYR1	Yes	GGCTTTTTGCGAGCTAATTTACCTGATGGTAAATTAGATTTATTGTAGCC	No	No	NADPH-dependent 1-acyl dihydroxyacetone phosphate reductase; found in lipid particles, ER, and mitochondrial outer membrane; involved in phosphatidic acid biosynthesis; required for spore germination; capable of metabolizing steroid hormones
chrII	283955	284044	+	0.893299	YBR022W	POA1	Yes	GGCTTGTTTACATCATCATTTGGAGGTTCAAGTCATGGAGAAAAGCAGCC	No	No	Phosphatase that is highly specific for ADP-ribose 1''-phosphate; a tRNA splicing metabolite; may have a role in regulation of tRNA splicing
chrX	68499	68588	-	0.890514	YJL196C	ELO1	Yes	GGCATGTGGTTATATTTGGCGGGAGGTCCCTGGTAAAGTCATGTAAAGCC	No	No	Elongase I, medium-chain acyl elongase; catalyzes carboxy-terminal elongation of unsaturated C12-C16 fatty acyl-CoAs to C16-C18 fatty acids; ELO1 has a paralog, FEN1, that arose from the whole genome duplication
chrVII	559686	559775	-	0.887532	YGR037C	ACB1	Yes	GGCGATTGCCAAGTACTCCTCTTAGAAAAGGGGTATACTAGCTCCATGCC	No	No	Acyl-CoA-binding protein; transports newly synthesized acyl-CoA esters from fatty acid synthetase (Fas1p-Fas2p) to acyl-CoA-consuming processes; subject to starvation-induced, Grh1p-mediated unconventional secretion; protein abundance increases in response to DNA replication stress
chrIV	124809	124898	-	0.885248	YDL188C	PPH22	No	GGCGACACAGATGAAGAGTTGGAAGATTTTAATTTTAAACCGGGGTCGCC	No	No	Catalytic subunit of protein phosphatase 2A (PP2A); functionally redundant with Pph21p; methylated at C terminus; forms alternate complexes with several regulatory subunits; involved in signal transduction and regulation of mitosis; protein abundance increases in response to DNA replication stress; PPH22 has a paralog, PPH21, that arose from the whole genome duplication
chrXVI	147516	147605	+	0.881036	YPL215W	CBP3	Yes	GGCCAAGATTCGCCAGAGCTTTTAGCAAAAAGCTCACATCTGAATTCGCC	No	No	Mitochondrial protein required for assembly of cytochrome bc1 complex; forms a complex with Cbp6p that binds to mt ribosomes near the polypeptide tunnel exit and promotes efficient translation of the COB mRNA; Cbp3p-Cbp6p complex also interacts with newly synthesized cytochrome b (Cobp) and Cbp4p to promote assembly of Cobp into the cytochrome bc1 complex; Cbp3p-Cbp6p complex is sequestered if as…
chrX	25714	25803	-	0.877566	YJL216C	IMA5	Yes	GGCCTGGTTATCAACCACTGTTCTGAAGAGCATGAATGGTTCAAGGAGCC	No	No	Alpha-glucosidase; specificity for isomaltose, maltose, and palatinose, but not alpha-methylglucoside; member of the IMA isomaltase family; not required for isomaltose utilization, but Ima5p overexpression allows the ima1 null mutant to grow on isomaltose
chrV	85318	85407	-	0.875393	YEL035C	UTR5	Yes	GGCTGCGGTATGTGCGGTGCGGGAGGTCCCTTGTCGCCTCACACGGAGCC	No	No	Protein of unknown function; transcription may be regulated by Gcr1p; essential for growth under standard (aerobic) conditions but not under anaerobic conditions
chrXIII	12797	12886	-	0.870212	YML130C	ERO1	Yes	GGCTTGCTCTGTTGATGTCGTAGAGGACTGGGATACACTGCCTGAGTGCC	No	No	Thiol oxidase required for oxidative protein folding in the ER; essential for maintaining proper redox balance in ER; feedback regulation of Ero1p occurs via reduction and oxidation of Ero1p regulatory bonds; reduced Pdi1p activates Ero1p by direct reduction of Ero1p regulatory bonds; depletion of thiol substrates and accumulation of oxidized Pdi1p results in inactivation of Ero1p by both Pdi1p-m…
chrV	139569	139658	-	0.867986	YEL009C	GCN4	Yes	GGCGATTTTTGATAAATTCATCAAGACTGAAGAGGATCCAATTATCAGCC	No	No	bZIP transcriptional activator of amino acid biosynthetic genes; activator responds to amino acid starvation; expression is tightly regulated at both the transcriptional and translational levels
chrIV	969523	969612	-	0.863097	YHR122W	CTA1	Yes	GGCATGAACCATTTGTCACCCAACGTATTGGGGAACATGGCCCTTTGGCC	No	No	Component of cytosolic iron-sulfur protein assembly (CIA) machinery; acts at a late step of Fe-S cluster assembly; forms the CIA targeting complex with Cia1p and Met18p that directs Fe-S cluster incorporation into a subset of proteins involved in methionine biosynthesis, DNA replication and repair, transcription, and telomere maintenance; ortholog of human FAM96B
chrIII	132897	132986	-	0.86093	YCR010C	ADY2	Yes	GGCTATCTATATTGGGCGTCAAAAGTTTTTGAAGAGCGACTTATACCGCC	No	No	Acetate transporter required for normal sporulation; phosphorylated in mitochondria; ADY2 has a paralog, ATO2, that arose from the whole genome duplication
chrX	423909	423998	-	0.858214	YJL006C	CTK2	Yes	GGCTCTAAGTGACTTGTGTGTTCAGCTGAAATTTCCACGGAAGACTTGCC	No	No	Beta subunit of C-terminal domain kinase I (CTDK-I); which phosphorylates both RNA pol II subunit Rpo21p to affect transcription and pre-mRNA 3' end processing, and ribosomal protein Rps2p to increase translational fidelity; relocalizes to the cytosol in response to hypoxia
chrXIII	499611	499700	-	0.855334	YMR116C	ASC1	Yes	GGCCCAAACAGATACTGGTTGGCTGCTGCCACTGCTACCGGTATTAAGCC	No	No	G-protein beta subunit and guanine dissociation inhibitor for Gpa2p; ortholog of RACK1 that inhibits translation; core component of the small (40S) ribosomal subunit; regulates P-body formation induced by replication stress; represses Gcn4p in the absence of amino acid starvation
chrVIII	286362	286451	-	0.853672	YHR091C	MSR1	Yes	GGCAAAGTGGCTGACCCTGTGGCCGTTGCCAACCGATGGGCCATTGAGCC	No	No	Mitochondrial arginyl-tRNA synthetase; mutations in human ortholog are associated with pontocerebellar hypoplasia type 6; MSR1 has a paralog, YDR341C, that arose from the whole genome duplication
chrXVI	682496	682585	+	0.851169	YPR067W	ISA2	No	GGCCGCTACCAAGCCAGATATTAAGAATGATGTCAAAGACAAGGAGTGCC	No	No	Protein required for maturation of mitochondrial [4Fe-4S] proteins; functions in a complex with Isa1p and possibly Iba57p; localizes to the mitochondrial intermembrane space, overexpression of ISA2 suppresses grx5 mutations
The start and end indicate the genomic position where the predicted loops starts and ends
