# Supplementary material for: Transcriptome Wide Annotation of Eukaryotic RNase III Reactivity and Degradation Signals
Source: PLoS Genet. 2015 Feb 13;11(2):e1005000. doi: 10.1371/journal.pgen.1005000 (PMC4334505; doi:10.1371/journal.pgen.1005000)
Supplement: S5 Table — (XLSX) [file pgen.1005000.s012.xlsx]

## Sheet: S5. In silico Top 30 Loops
Table S5 (related to Figure 1): Top 30 Scored G2-loops
Chromosome Number	Start	End	Strand	Score	Overlapping Feature ID	Overlapping Feature Name	Gene Name in the Literature	Type of Overlapping Feature	RNA Type in Literature	Nearest Feature ID	Nearest Feature Name	Nearest Feature Type	Known Substrate	In vitro Cleavage Detected in This Study	SGD Predicted Expression Level (RNA/cell)	Change in Expression Upon RNT1 deletion (log2)	Gene Function
chrII	680600	680689	-	0.998347	LSR1	LSR1	U2	ncRNA	snRNA				Yes	Yes	NA	-0.212697	U2 spliceosomal RNA (U2 snRNA), component of the spliceosome; pairs with the branchpoint sequence; functionally equivalent to mammalian U2 snRNA; stress-induced pseudouridylations at positions 56 and 93 may contribute to regulation of splicing
chrIV	541711	541800	-	0.995047	snR47	SNR47	snR47	ncRNA	snoRNA				Yes	Yes	NA	-0.376512	C/D box small nucleolar RNA (snoRNA); guides 2'-O-methylation of large subunit (LSU) rRNA at position A2220 and small subunit (SSU) rRNA at position A619
chrIX	96953	97042	+	0.99374	snR68	SNR68	snR68	ncRNA	snoRNA				Yes	Yes	NA	0.431405	C/D box small nucleolar RNA (snoRNA); guides 2'-O-methylation of large subunit (LSU) rRNA at position A2640
chrXVI	280968	281057	-	0.991756	snR17b	SNR17B	U3b	ncRNA	snoRNA				Yes	Yes	NA	-0.181667	Small nucleolar RNA (snoRNA) U3; part of small (ribosomal) subunit (SSU) processosome; SNR17A also encodes snoRNA U3
chrXIII	726445	726534	+	0.991712			Anti-RRP5	Antisens	N.T.	YMR229C	RRP5	CDS	No	No	NA	-0.332722	NA
chrIV	2229	2318	-	0.991548			Anti-COS7	Antisens	N.T.	YDL248W	COS7	CDS	No	No	NA	0.769642	NA
chrXIV	441590	441679	+	0.990836	YNL097W-A	YNL097W-A	YNL097W-A	PCG	mRNA				No	No	NA	0.326755	Dubious open reading frame; unlikely to encode a functional protein, based on available experimental and comparative sequence data; completely overlaps the verified gene PHO23/YNL097C
chrV	167231	167320	-	0.990712	snR14	SNR14	U4	ncRNA	snRNA				Yes	No	NA	0.378101	U4 spliceosomal RNA (U4 snRNA); interacts with U6
chrXII	459875	459964	-	0.990032	NTS1-2	NTS1-2	NTS1	ncRNA	N.T.				No	Yes	NA	0.334279	Non-transcribed region of the rDNA repeat between the 3' ETS and RDN5; required for rDNA repeat expansion
chrXII	98710	98799	-	0.989826	YLL023C	POM33	POM33	PCG	mRNA				No	No	1.3	0.78141	Transmembrane nucleoporin; involved in nuclear pore complex (NPC) distribution, assembly or stabilization; highly conserved across species, orthologous to human TMEM33 and paralogous to Per33p; protein abundance increases in response to DNA replication stress
chrII	463058	463147	+	0.989202			Anti-CYC8	Antisens	N.T.	YBR112C	CYC8	CDS	No	No	NA	0.330967	NA
chrIX	265212	265301	-	0.989083	YIL047C-A, YIL047C	YIL047C-A, SYG1	SYG1	PCG	mRNA				No	No	YIL047C-A:NA, SYG1:2.39	YIL047C-A:0.3769061061, SYG1:0.5051384417	YIL047C-A:NA, SYG1:Plasma membrane protein of unknown function; truncation and overexpression suppresses lethality of G-alpha protein deficienc
chrX	349278	349367	-	0.988583	YJL047C-A, snR60	YJL047C-A, SNR60	snR60	PCG, ncRNA	snoRNA				Yes	Yes	YJL047C-A:NA, SNR60:NA	YJL047C-A:0.497812921, SNR60:1.1251500897	YJL047C-A:Putative protein of unknown function, SNR60:C/D box small nucleolar RNA (snoRNA); guides 2'-O-methylation of large subunit (LSU) rRNA at positions A817 and G90
chrX	254853	254942	+	0.9884			Anti-TOK1	Antisens	N.T.	YJL093C	TOK1	CDS	No	No	NA	0.852581	NA
chrVII	96068	96157	+	0.988247	YGL209W	MIG2	MIG2	PCG	mRNA				Yes	Yes	2.45	0.389561	Zinc finger transcriptional repressor; cooperates with Mig1p in glucose-induced repression of many genes; under low glucose conditions Mig2p relocalizes to mitochondrion, where it interacts with Ups1p and antagonizes mitochondrial fission factor, Dnm1p, indicative of a role in mitochondrial fusion or regulating morphology; regulates filamentous growth along with Mig2p in response to glucose deple…
chrXV	780592	780681	+	0.988151	snR17a	SNR17A	U3a	ncRNA	snoRNA				Yes	Yes	NA	-0.868979	Small nucleolar RNA (snoRNA) U3; part of Small ribosomal SubUnit (SSU) processosome; SNR17B also encodes snoRNA U3
chrIV	180635	180724	-	0.98812			Anti-MSH5	Antisens	N.T.	YDL154W	MSH5	CDS	No	No	NA	0.783547	NA
chrXIV	546692	546781	-	0.987743			Anti-YNLWsigma3	Antisens	N.T.	YNLWsigma3, YNLWsigma2	YNLWsigma3, YNLWsigma2	long_terminal_repeat	No	No	NA	NA	NA
chrXII	451710	451799	-	0.987722	ETS2-1, RDN37-1, RDN25-1	ETS2-1, RDN37-1, RDN25-1	25S	ncRNA	rRNA				Yes	No	ETS2-1:NA, RDN37-1:NA, RDN25-1:NA	ETS2-1:NA, RDN37-1:NA, RDN25-1:NA	ETS2-1:Non-coding region located adjacent to and downstream of RDN25; transcribed as part of the 35S rRNA precursor transcript; contains the primary rRNA transcription termination site at +93 and a secondary termination site between +211 and +250, RDN37-1:35S ribosomal RNA (35S rRNA) transcript; encoded by the RDN1 locus; processed into the 25S, 18S and 5.8S rRNAs (represented by the RDN25, RDN18…
chrXI	420179	420268	-	0.987341	YKL011C	CCE1	CCE1	PCG	mRNA				No	No	0.4	0.640931	Mitochondrial cruciform cutting endonuclease; cleaves Holliday junctions formed during recombination of mitochondrial DNA; CCE1 has a paralog, MRS1, that arose from the whole genome duplication
chrIV	323507	323596	-	0.986929	snR63	SNR63	snR63	ncRNA	snoRNA				Yes	Yes	NA	0.324251	C/D box small nucleolar RNA (snoRNA); guides 2'-O-methylation of large subunit (LSU) rRNA at position A2256
chrX	341529	341618	+	0.986619	YJL051W	IRC8	IRC8	PCG	mRNA				No	No	0.3	0.750162	Bud tip localized protein of unknown function; mRNA is targeted to the bud by a She2p dependent transport system; mRNA is cell cycle regulated via Fkh2p, peaking in G2/M phase; null mutant displays increased levels of spontaneous Rad52p foc
chrXII	663271	663360	-	0.986474	YLR259C	HSP60	HSP60	PCG	mRNA				No	Yes	8.74	-0.848364	Tetradecameric mitochondrial chaperonin; required for ATP-dependent folding of precursor polypeptides and complex assembly; prevents aggregation and mediates protein refolding after heat shock; role in mtDNA transmission; phosphorylated
chrXV	136197	136286	-	0.986231	snR58	SNR58	snR58	ncRNA	snoRNA				Yes	Yes	NA	0.658311	C/D box small nucleolar RNA (snoRNA); guides 2'-O-methylation of large subunit (LSU) rRNA at position C663
chrVIII	191549	191638	-	0.986085			Anti-NCP1	Antisens	N.T.	YHR042W	NCP1	CDS	No	No	NA	-0.188584	NA
chrXIII	83709	83798	+	0.98575	YML093W	UTP14	UTP14	PCG	mRNA				No	Yes	1.51	0.282282	Subunit of U3-containing Small Subunit (SSU) processome complex; involved in production of 18S rRNA and assembly of small ribosomal subunit
chrXVI	85848	85937	-	0.985643			Anti-YPL245W	Antisens	N.T.	YPL245W	YPL245W	CDS	No	No	NA	0.44402	NA
chrVII	939372	939461	-	0.985633	snR7-L, snR7-S	SNR7-L, SNR7-S	U5	ncRNA	snRNA				Yes	Yes	snR7-L:NA, snR7-S:NA	snR7-L:0.1198526258 snR7-S:0.096611320	snR7-L:U5 spliceosomal RNA (U5 snRNA), long form; associated with spliceosome, snR7-S:U5 spliceosomal RNA (U5 snRNA), short form; derived from SNR7-L by 3' end processing; associated with spliceosom
chrX	36079	36168	-	0.985233	YJL212C	OPT1	OPT1	PCG	mRNA				No	No	1.56	0.0873763	Proton-coupled oligopeptide transporter of the plasma membrane; also transports glutathione and phytochelatin; member of the OPT family
chrII	263119	263208	-	0.984971			Anti-YBRWTy1-2	Antisens	N.T.	YBR012W-B	YBR012W-B	CDS	No	No	NA	-0.699911	NA
NA indicates non-available data
Blank boxes indicate not applicable
The start and end indicate the genomic position where the predicted loops starts and ends
PCG indicates protein coding gene
ncRNA indicates non-coding RNA
Intergenic means cleavage sites found between two genes without known overlapping features
Antisens means cleavage sites found encoded on the DNA strand complementary to an annotated gene
N.T. indicates not transcribed
