# Supplementary material for: Transcriptome Wide Annotation of Eukaryotic RNase III Reactivity and Degradation Signals
Source: PLoS Genet. 2015 Feb 13;11(2):e1005000. doi: 10.1371/journal.pgen.1005000 (PMC4334505; doi:10.1371/journal.pgen.1005000)
Supplement: S6 Table — (XLSX) [file pgen.1005000.s013.xlsx]

## Sheet: S6. Comparison Array vs qPCR
Table S6 (related to Figure 2): Comparison Between the Quantitative RT-PCR, Expression Tiling Array with Different Normalization and Other Published Array Detected Changes in Gene Expression Upon RNT1 Deletion ( rnt1∆ / RNT1 Expression (log2))
SGD ID	Gene Name	qPCR	Expression Tiling Array with Adjustment Relative to Auxotrophic Markers (related to Figure 2)	Expression Tiling Array with Normalization Based on Unaffected Genes (related to Figure S3A)	Expression Tiling Array with Normalization Based on Intergenic Regions (related to Figure S3B)	Expression Tiling Array with Normalization Based on Unaffected Genes and Intergenic Regions (related to Figure S3C)	Expression Tiling Array Normalized with Robust VSN parameter (lts.quantile=0.5, related to Figure S3D)	Expression Array from Ghazal et al., Mol Cell Biol 25 (2005)	Expression Array from Lee et al., Mol Cell 19 (2005)
YMR184W	ADD37	2.01265	1.62866	1.40803	1.33172	1.37276	0.77178	0.941072	1.79446
YOL086C	ADH1	-0.6	-1.35773	-1.23049	-1.5142	-1.44906	-1.83895	-0.143658	-0.560409
YGL156W	AMS1	1.9782	1.2972	0.6785	0.806421	0.81867	0.46846	1.01501	1.55325
YGR261C	APL6	-0.126667	0.470982	-0.136879	-0.032334	-0.0109311	-0.0784724	0.249612	0.257387
YDR127W	ARO1	-0.256667	-0.326997	-0.770932	-0.744643	-0.716438	-0.733778	-0.667495	-0.181809
YPR093C	ASR1	3.34606	1.80903	1.50628	1.47611	1.50661	0.893774	1.18645	1.0139
YBL078C	ATG8	1.89198	1.33874	0.924001	0.974755	0.98172	0.556158	1.20066	1.50612
YIL140W	AXL2	1.99667	0.864221	0.475294	0.48563	0.520907	0.210458	1.54032	0.905184
YKR099W	BAS1	1.24	0.579223	0.231287	0.214865	0.243607	-0.00989263	0.0865356	0.350969
YDL070W	BDF2	1.36549	0.921381	0.976443	0.746723	0.802069	0.275531	0.642465	1.34094
YER155C	BEM2	0.143333	0.244467	-0.22971	-0.190175	-0.157796	-0.248105	1.3594	0.620805
YDR299W	BFR2	0.52	0.435122	0.113435	0.0732835	0.105163	-0.135738	-0.37832	0.0641405
YER177W	BMH1	0.576667	0.123484	0.627383	0.158215	0.241429	-0.458445	0.270519	-0.213451
YNL271C	BNI1	0.55	0.618737	0.175659	0.190601	0.218111	0.0224084	1.01879	0.458825
YDL037C	BSC1	0.63	-0.352336	-0.662156	-0.709535	-0.682611	-0.797001	-2.43994	-4.5368
YGR142W	BTN2	-0.126947	1.05706	0.369543	0.532435	0.556848	0.295636	1.59348	1.06718
YHR114W	BZZ1	0.24	0.614003	0.116825	0.172213	0.197478	0.0291392	-0.0452201	0.157044
YKR036C	CAF4	0.683333	0.582651	-0.137713	0.0206366	0.0397851	0.0090816	-0.0538852	0.152364
YAL021C	CCR4	0.446667	0.180762	-0.182536	-0.209076	-0.177047	-0.317962	-0.0335767	-0.0613221
YAL038W	CDC19	-0.68966	-0.582039	0.254044	-0.33463	-0.240933	-1.16839	-0.189352	-0.567917
YGL130W	CEG1	0.603333	0.686489	0.134922	0.207892	0.236094	0.0798826	0.880853	0.670401
YGL206C	CHC1	-0.57	-0.0108447	-0.236844	-0.325759	-0.285436	-0.510878	0.542736	0.508766
YNR001C	CIT1	0.367371	0.739964	0.239226	0.324477	0.340603	0.120571	0.788456	0.983473
YOL016C	CMK2	1.67565	1.42555	1.04622	1.04854	1.08559	0.614314	0.844188	2.07716
YBR003W	COQ1	0.276667	0.619997	0.0252439	0.125838	0.13638	0.0289627	0.00353263	-0.254621
YBR203W	COS111	2.92654	1.05956	0.377508	0.529686	0.541396	0.312168	-0.691987	-0.613366
YOR316C	COT1	0.173333	0.851633	0.475696	0.475831	0.509448	0.205696	0.776474	0.323634
YHR209W	CRG1	2.41955	1.12119	0.491816	0.601174	0.60257	0.361695	0.788309	1.00982
YLR429W	CRN1	0.206667	0.449746	0.228231	0.13858	0.178248	-0.126994	0.277405	0.257821
YGL027C	CWH41	0.0166667	0.402638	-0.190733	-0.124649	-0.105886	-0.131358	0.329353	-0.10572
YAL012W	CYS3	-0.194817	-0.39667	-0.261501	-0.515377	-0.462073	-0.912945	-0.444845	-0.418526
YGR113W	DAM1	0.343333	0.81836	0.289366	0.346784	0.361945	0.161258	0.424502	0.583543
YOR204W	DED1	-0.11	-0.741522	-0.724749	-0.931827	-0.876916	-1.22744	-0.355409	-0.725656
YMR316W	DIA1	2.88755	1.64511	1.23936	1.25379	1.27758	0.740458	0.952996	1.21267
YPL265W	DIP5	-0.86	-0.0361841	-0.712632	-0.573993	-0.560474	-0.439071	0.512133	1.09779
YER124C	DSE1	0.193333	-0.17836	-0.680379	-0.649951	-0.623851	-0.582079	0.0961509	0.999173
YMR171C	EAR1	0.673333	0.7606	0.26884	0.324037	0.34948	0.131003	0.174393	0.610928
YHL030W	ECM29	-0.03	0.405006	-0.143272	-0.0633802	-0.0414852	-0.131399	0.288403	0.726318
YBL047C	EDE1	-0.16	0.187229	-0.217473	-0.224605	-0.197551	-0.31163	0.504058	-0.0260945
YDR147W	EKI1	0.34	0.784856	0.122833	0.240184	0.259437	0.141862	0.558711	0.872465
YMR219W	ESC1	0.85	0.930699	0.51569	0.530777	0.556999	0.255212	0.64581	0.847337
YKL182W	FAS1	-0.396667	-0.586712	-0.539508	-0.752373	-0.693634	-1.0917	-0.676374	-0.61563
YKL060C	FBA1	-1.02915	-0.738144	-0.245174	-0.680558	-0.602699	-1.30116	-0.158218	-0.493409
YOR382W	FIT2	0.27	0.21221	-0.503996	-0.356154	-0.342682	-0.221643	3.45616	4.18578
YOR383C	FIT3	0.84	0.226354	-0.0221847	-0.0745888	-0.037423	-0.270297	2.4955	2.09876
YLR342W	FKS1	0.82	-0.050726	0.0724036	-0.18261	-0.120553	-0.595991	0.285015	-0.0384947
YDR211W	GCD6	0.313333	0.286375	-0.0710949	-0.0851495	-0.0647967	-0.227836	0.542787	0.076646
YDR019C	GCV1	3.52824	1.53455	1.2181	1.19123	1.22793	0.699217	1.81859	2.14717
YMR189W	GCV2	2.69333	0.793009	0.5078	0.447259	0.488158	0.156939	0.879944	1.58018
YCL040W	GLK1	0.0703893	1.05849	0.930229	0.799594	0.84312	0.380366	0.760451	0.293909
YHR183W	GND1	-0.736966	-0.307878	-0.253366	-0.473488	-0.408606	-0.834232	-0.304723	-0.752831
YKL152C	GPM1	-0.761213	-0.660579	-0.235235	-0.648232	-0.564178	-1.23073	-0.077365	-0.237867
YHR104W	GRE3	1.19626	0.553122	-0.00189982	0.104563	0.129112	-0.0128865	0.868889	-0.0562159
YGR032W	GSC2	3.58064	1.87773	1.63682	1.56198	1.60695	0.952576	1.50015	2.14252
YJL101C	GSH1	-0.0366667	0.525986	0.061285	0.0937103	0.111865	-0.0398706	-1.6025	0.0809804
YMR251W	GTO3	0.22	0.920773	0.140807	0.33297	0.335306	0.219977	0.294085	1.30728
YMR290C	HAS1	-0.302585	-0.00476637	-0.245672	-0.281162	-0.237441	-0.498475	-0.231267	-0.00703049
YDL223C	HBT1	1.98338	1.24796	0.69979	0.777344	0.798278	0.448391	1.39707	2.17945
YNL281W	HCH1	1.52	0.370948	0.255987	0.135814	0.184663	-0.17413	0.390615	0.146034
YDR458C	HEH2	0.973333	0.671947	-0.0167048	0.138836	0.151364	0.0683724	0.313227	0.944086
YFL014W	HSP12	6.31128	4.13203	4.77556	4.25344	4.34405	3.00177	-0.6954	2.71089
YDR533C	HSP31	1.66802	1.36258	0.862619	0.909035	0.929133	0.533656	-2.24063	0.0228697
YLR259C	HSP60	-0.821465	-0.848364	-1.07599	-1.17158	-1.12435	-1.28344	0.424562	-0.560849
YGL141W	HUL5	0.61	0.721321	-0.00876527	0.154975	0.158628	0.10009	-0.0169177	-0.206401
YFR053C	HXK1	0.475085	0.511995	0.0911601	0.0934959	0.126361	-0.0557757	0.707553	1.17762
YLR223C	IFH1	0.883333	0.503631	0.0283338	0.0416855	0.0697629	-0.0605896	-0.16519	0.192175
YDL181W	INH1	3.09798	1.96712	1.88322	1.71368	1.76762	1.08749	-2.0233	-0.375932
YOR109W	INP53	0.176667	0.422868	-0.0105068	0.0112207	0.0337018	-0.118084	0.207636	0.252818
YOL081W	IRA2	0.723333	0.569594	0.168011	0.186744	0.210189	-0.00923048	0.178403	1.06655
YPR106W	ISR1	0.66	0.493342	-0.201267	-0.0703518	-0.0518059	-0.0386072	0.343652	0.965791
YGL133W	ITC1	0.746667	0.889434	0.311098	0.393518	0.420797	0.208999	0.0477985	0.710493
YJR091C	JSN1	0.4	0.779713	0.280472	0.312496	0.338118	0.141387	0.734631	-0.183757
YDR017C	KCS1	0.46	0.420916	-0.103364	-0.0409871	-0.00987827	-0.112273	0.156743	0.333642
YKL161C	KDX1	3.43812	1.3651	0.782708	0.870247	0.882518	0.489329	0.270175	0.842201
YLR096W	KIN2	0.46	0.553745	0.123309	0.132732	0.166583	-0.0157312	0.111217	0.205212
YHR186C	KOG1	0.456667	0.615065	0.03939	0.131182	0.152103	0.027828	0.220854	0.541042
YNL322C	KRE1	1.04	0.598966	0.381647	0.292493	0.32885	0.00249642	0.430285	-0.153017
YNL132W	KRE33	0.15	-0.138153	-0.471136	-0.50393	-0.470731	-0.582803	-0.679548	-0.266412
YPR159W	KRE6	1.42181	1.11415	1.06127	0.877326	0.930056	0.424835	0.74161	0.366375
YHR082C	KSP1	0.246667	0.627017	0.167621	0.184218	0.212848	0.0286923	0.335365	-0.535949
YOR108W	LEU9	0.0285692	-0.229746	-0.703443	-0.657577	-0.626863	-0.65455	-0.784068	-0.63454
YGL090W	LIF1	1.58	0.98199	0.271637	0.442724	0.458178	0.255846	-0.0425595	0.698333
YHR156C	LIN1	1.79	0.617908	-0.302872	-0.0421313	-0.04775	0.0366057	-0.018102	-0.472051
YBL091C	MAP2	-0.333333	0.127302	-0.203663	-0.218797	-0.19509	-0.38449	-0.398705	0.163302
YPL270W	MDL2	0.236667	0.537852	-0.0591522	0.0225843	0.0324687	-0.0185995	0.0388634	0.40791
YLR106C	MDN1	0.673333	0.285901	0.0400823	-0.0386839	-0.00147659	-0.249505	0.00274715	-0.479946
YIR033W	MGA2	0.203333	0.317652	-0.0534166	-0.0667232	-0.0430518	-0.199775	-0.0427868	0.727677
YGL209W	MIG2	2.47333	0.389561	0.435062	0.200243	0.239398	-0.192178	1.12441	1.28562
YEL007W	MIT1	0.243333	0.828224	0.613167	0.51876	0.552823	0.1933	0.0351342	0.209707
YKR095W	MLP1	0.126667	0.475877	0.0827682	0.0657041	0.0940833	-0.0813767	0.0326287	0.593155
YPR100W	MRPL51	-0.253333	0.216221	-0.422651	-0.303669	-0.2892	-0.286058	0.256037	0.0125148
YKR077W	MSA2	1.30254	1.31986	1.02943	0.969771	1.003	0.539939	0.687454	0.860057
YKL062W	MSN4	2.59316	1.54153	1.16219	1.14081	1.16827	0.678936	0.480489	0.3433
YPL190C	NAB3	0.523333	0.569618	0.173681	0.161645	0.200207	-0.0106964	0.315853	0.168113
YMR080C	NAM7	0.186667	0.400736	-0.0431138	-0.0259388	-0.00833463	-0.138908	-0.27378	-0.195194
YJL116C	NCA3	4.19665	1.66918	1.35201	1.32187	1.3548	0.784724	0.64274	3.65091
YDL148C	NOP14	0.15	0.151558	-0.28033	-0.258155	-0.22909	-0.3407	-0.582821	0.177393
YEL062W	NPR2	0.8	0.933012	0.300628	0.431918	0.444138	0.237734	1.71301	1.06144
YGR043C	NQM1	4.56203	1.26883	0.579425	0.737363	0.736911	0.431352	0.256011	2.39844
YML103C	NUP188	0.61	0.382191	-0.163639	-0.105434	-0.0831199	-0.139489	-0.232802	1.0444
YAR002W	NUP60	0.576667	0.546138	0.334082	0.246947	0.28255	-0.0433949	-0.110444	0.0964461
YKR003W	OSH6	1.088	0.816185	0.491244	0.450873	0.49204	0.179374	-0.548488	0.407068
YJR051W	OSM1	0.106667	0.378133	-0.213992	-0.10072	-0.0869141	-0.12005	0.108533	0.135178
YIR006C	PAN1	0.723333	0.365476	0.114912	0.0277891	0.0640384	-0.19014	0.122616	-0.923499
YIL145C	PAN6	0.483333	0.424623	0.0671239	0.0557563	0.0899616	-0.108404	-0.516744	-0.0591775
YNL015W	PBI2	1.63139	1.22213	1.16096	0.987577	1.03259	0.503496	-0.514016	0.37791
YKR097W	PCK1	2.41032	1.23925	0.502994	0.657834	0.676422	0.392194	1.4371	0.704331
YBL017C	PEP1	0.726667	0.581591	0.166568	0.171635	0.197296	0.00151961	0.401125	0.353909
YOR036W	PEP12	1.29734	1.3288	0.929343	0.910979	0.949701	0.527366	1.3069	1.88191
YPL112C	PEX25	0.973333	0.568098	-0.175748	-0.00245156	0.00063932	0.0158956	0.670333	1.56786
YNL149C	PGA2	0.663333	0.158634	-0.537896	-0.415551	-0.401272	-0.345577	0.0367582	1.01062
YER037W	PHM8	2.06493	1.8395	1.55084	1.51406	1.55205	0.90684	-0.727475	0.997621
YKL163W	PIR3	6.29695	2.32655	2.15224	2.05237	2.08903	1.26595	1.55615	3.14317
YMR008C	PLB1	2.40231	1.51191	1.27605	1.19889	1.23274	0.705628	1.24523	0.938318
YER132C	PMD1	0.86	0.787179	0.267656	0.32474	0.347416	0.149112	1.1987	0.01105
YGL037C	PNC1	1.06049	1.41356	1.41525	1.22815	1.27876	0.685668	-0.163875	0.528204
YLL023C	POM33	1.09894	0.78141	0.283296	0.339464	0.348646	0.135831	0.758409	0.484812
YJL108C	PRM10	2.86295	1.28759	0.734471	0.820195	0.842414	0.481814	1.95345	1.60162
YDL039C	PRM7	1.51	-0.178868	-0.637038	-0.627668	-0.604433	-0.608308	-2.40933	-0.886676
YKL012W	PRP40	0.796667	0.958703	0.479325	0.507266	0.543418	0.274971	0.786654	0.914193
YBR237W	PRP5	1.21667	0.914291	0.281768	0.416046	0.4218	0.23534	0.429464	0.990287
YHR165C	PRP8	0.523333	0.527146	0.108612	0.110756	0.140669	-0.0428148	0.564484	-0.000677414
YDL030W	PRP9	1.04667	0.820429	0.246648	0.320427	0.347674	0.174142	0.328005	0.319142
YJL079C	PRY1	2.76278	1.61879	1.72106	1.44536	1.50453	0.85194	1.01451	1.5039
YAL017W	PSK1	0.604071	0.845933	0.42235	0.444314	0.472859	0.197332	1.16253	1.22276
YOL045W	PSK2	0.641546	0.447897	-0.104105	-0.0412748	-0.0205857	-0.0927568	0.707857	0.328543
YDR032C	PST2	0.41	0.338228	0.0069836	-0.0329439	0.0033492	-0.205046	-0.689999	-0.0688202
YOR208W	PTP2	1.88407	1.36722	0.969323	1.00632	1.03372	0.571127	0.666094	0.918857
YJL166W	QCR8	1.61947	1.30466	1.06498	1.01759	1.07422	0.556414	-0.468554	-0.466978
YOR220W	RCN2	2.20271	1.65026	1.17937	1.22761	1.2415	0.722181	1.36657	2.1221
YBR005W	RCR1	2.30763	1.49121	1.13946	1.12678	1.1583	0.662023	0.413209	1.18678
YOR217W	RFC1	-0.123333	0.470886	-0.00963608	0.0269777	0.0522579	-0.0831896	0.170617	0.43574
YPL089C	RLM1	1.44667	0.814611	0.326295	0.379528	0.400437	0.168206	0.483302	0.363487
YPR065W	ROX1	1.34926	1.31518	1.26499	1.09559	1.14258	0.59437	0.412314	0.809443
YOL127W	RPL25	-1	-0.996219	-0.947305	-1.14764	-1.10053	-1.49938	-0.317964	-0.277613
YFL036W	RPO41	0.321928	0.341768	-0.113153	-0.0974574	-0.0732038	-0.193358	0.261484	0.233451
YGL123W	RPS2	-0.599462	-0.966932	-0.582946	-0.981909	-0.915072	-1.47367	-0.279002	-0.452162
YJR123W	RPS5	-0.643856	-0.959048	-0.671457	-1.08289	-0.994071	-1.48177	-0.435527	-0.519741
YGR213C	RTA1	2.32262	1.13751	0.499534	0.613796	0.640381	0.360946	2.12271	2.61659
YHR087W	RTC3	4.6465	2.51787	2.47618	2.29311	2.33994	1.47284	0.356891	1.34381
YGR161C	RTS3	2.94452	1.53788	1.3118	1.21338	1.26169	0.697368	1.78981	1.67311
YDR143C	SAN1	0.216667	0.430681	-0.0486679	-0.0152457	0.00578737	-0.12343	0.506465	0.13001
YHR205W	SCH9	0.505891	0.656182	0.575311	0.419403	0.464011	0.0567428	-0.378839	0.637542
YLL041C	SDH2	1.7529	1.38735	0.97357	0.9427	0.963919	0.552691	-0.537617	-0.226328
YBR080C	SEC18	-0.0533333	0.389433	-0.0913035	-0.0484521	-0.0202507	-0.147663	0.123581	0.563378
YNL272C	SEC2	0.123333	0.420989	-0.21399	-0.10836	-0.0956451	-0.103233	0.18773	0.215205
YNL287W	SEC21	-0.27	-0.111667	-0.455985	-0.508636	-0.470804	-0.581777	-0.301	-0.0865035
YDR238C	SEC26	-0.018723	0.0748825	-0.155802	-0.262605	-0.222311	-0.436015	-0.164695	-0.0557526
YER008C	SEC3	0.413333	0.521515	-0.131333	-0.0262847	-0.0128349	-0.0289962	1.51795	0.42016
YOR254C	SEC63	0.28	0.360428	0.0117337	0.00506454	0.0430024	-0.182234	0.307358	-0.685813
YHR098C	SFB3	0.07	0.235147	-0.107859	-0.129359	-0.100414	-0.283926	0.703494	0.328546
YOL004W	SIN3	0.43	0.386757	0.143183	0.0681468	0.102704	-0.16908	-0.15277	-0.0419875
YLR187W	SKG3	1.06667	0.988996	0.538278	0.570136	0.603226	0.295288	0.908738	0.5147
YLR086W	SMC4	0.596667	0.712781	0.162301	0.240709	0.259339	0.0949139	-0.0240648	-0.377058
YOL122C	SMF1	1.95	1.17191	0.669494	0.724657	0.738046	0.409453	0.783135	0.879025
YBR172C	SMY2	0.433333	0.331491	-0.251765	-0.157535	-0.147574	-0.162774	-0.0738214	0.435783
YOR290C	SNF2	0.383333	0.400363	-0.220658	-0.10889	-0.096122	-0.129825	0.445278	0.412527
YGR248W	SOL4	2.01333	1.1224	0.358011	0.539104	0.544273	0.324207	1.20417	0.869826
YEL059C-A	SOM1	2.24833	1.29124	0.941732	0.950256	0.986047	0.540032	1.32442	0.688778
YER150W	SPI1	3.57356	1.81618	1.52659	1.45704	1.50326	0.895508	2.38797	1.71053
YER148W	SPT15	0.344828	-0.101224	-0.476731	-0.474873	-0.440034	-0.522743	0.0105237	-0.432019
YPL210C	SRP72	0.0933333	0.266585	-0.283941	-0.212156	-0.190327	-0.259678	-0.00445063	0.200495
YDR293C	SSD1	0.643333	0.948477	0.825124	0.679749	0.726583	0.292969	0.843821	1.1447
YBR169C	SSE2	1.40569	1.02046	0.420328	0.522345	0.540069	0.295678	1.57072	1.43642
YDR160W	SSY1	0.296667	0.791763	0.0206632	0.198828	0.210541	0.142544	-0.288997	1.05604
YLR362W	STE11	0.906667	0.79265	0.0416103	0.236083	0.241788	0.143153	0.291109	0.456331
YDL130W-A	STF1	1.73325	1.53813	1.26837	1.23186	1.26753	0.73973	0.561114	1.85518
YIL126W	STH1	-0.0433333	0.328843	0.0306154	-0.0132392	0.0195679	-0.213583	-0.112805	-0.0707952
YDL048C	STP4	3.4763	1.47032	1.1721	1.13209	1.16937	0.659961	-0.576039	1.18641
YAR042W	SWH1	-0.0133333	0.215223	-0.106199	-0.144773	-0.100518	-0.296981	-0.157321	-2.01366
YDR334W	SWR1	0.136667	0.625384	0.136331	0.186199	0.212751	0.0343748	-0.187768	-0.210704
YIL047C	SYG1	-0.166926	0.505138	0.114045	0.097301	0.129782	-0.0660589	0.653006	-0.294809
YPL009C	TAE2	0.233333	0.441485	-0.115365	-0.0351778	-0.0159863	-0.0916403	0.0740024	0.57736
YGL112C	TAF6	0.49	0.649225	0.125066	0.193498	0.204499	0.0503463	0.552599	0.492097
YMR227C	TAF7	0.71	0.56292	-0.278667	-0.0451966	-0.0358269	0.0121594	0.235481	0.64749
YDL110C	TMA17	1.44615	1.49023	1.15285	1.1122	1.13792	0.657104	0.605312	1.22015
YDR457W	TOM1	0.286667	0.393412	0.106368	0.0541658	0.0926756	-0.158323	0.117836	1.27657
YHR117W	TOM71	-0.326667	0.105363	-0.459727	-0.39318	-0.359319	-0.333511	-0.434401	0.0127008
YOL006C	TOP1	0.516667	0.510097	-0.0172332	0.0225288	0.0526027	-0.0490482	0.0993512	0.391282
YJR066W	TOR1	0.367371	0.648837	0.0832142	0.161318	0.175112	0.0519866	-0.127238	0.162239
YBR126C	TPS1	1.82965	0.730069	0.366895	0.332555	0.373016	0.107732	0.333584	-0.166797
YHR099W	TRA1	0.39	0.386189	0.0421048	0.0147604	0.0459149	-0.160975	0.222966	0.162663
YDR472W	TRS31	0.243333	0.547163	-0.0187684	0.0678358	0.0880209	-0.0195232	-0.0531319	0.205911
YOR344C	TYE7	0.526069	0.403425	0.141877	0.0640719	0.111346	-0.165926	0.639091	-0.983217
YBR058C	UBP14	0.238787	0.436637	-0.195738	-0.0918109	-0.0781532	-0.0895226	-0.0611185	0.207523
YMR304W	UBP15	0.433333	0.788497	0.267158	0.31673	0.342346	0.151851	0.420401	0.965992
YKL014C	URB1	0.336667	0.134267	-0.390145	-0.343551	-0.325183	-0.319646	-0.538921	0.522323
YEL013W	VAC8	0.303333	0.450124	0.053435	0.0746051	0.103855	-0.107412	0.893457	0.452014
YBR293W	VBA2	2.17	0.675341	-0.148511	0.038981	0.043943	0.071992	0.840663	1.22605
YLL040C	VPS13	0.523333	0.571839	0.0401925	0.100516	0.122954	-0.0028873	0.218342	1.00167
YPL019C	VTC3	-2.36	-1.63658	-2.40861	-2.24092	-2.23052	-1.71304	-2.36639	0.489823
YML007W	YAP1	0.536667	0.724593	0.453956	0.389772	0.432886	0.106719	0.212061	1.39354
YGR241C	YAP1802	0.41	0.598659	0.0574123	0.115831	0.139032	0.0180304	0.101106	0.013252
YBR216C	YBP1	0.7	0.555195	-0.198135	-0.03041	-0.021701	-0.00545995	0.580304	0.458989
YNL160W	YGP1	2.37027	2.53896	2.56409	2.35189	2.39762	1.5201	0.0783041	0.989969
YIR007W	YIR007W	0.433817	1.03512	0.400613	0.520733	0.529945	0.29898	0.333307	0.348961
YKL162C	YKL162C	1.56648	0.722619	-0.16801	0.0650289	0.0685783	0.099711	1.23614	1.11843
YGR281W	YOR1	0.266667	0.521665	0.0777932	0.10588	0.133071	-0.0488958	0.034174	0.608217
YBR183W	YPC1	1.63072	1.11881	0.376859	0.530439	0.539226	0.327823	1.23449	0.806202
YBR054W	YRO2	3.66407	1.85147	1.40101	1.43212	1.44952	0.836315	-0.610069	1.09655
YDR326C	YSP2	0.496667	0.64389	0.13533	0.181826	0.210856	0.0432705	0.297883	0.209362
YPL074W	YTA6	0.786667	0.891518	0.271133	0.395061	0.41157	0.215635	0.607684	1.17102
