# Supplementary material for: Transcriptome Wide Annotation of Eukaryotic RNase III Reactivity and Degradation Signals
Source: PLoS Genet. 2015 Feb 13;11(2):e1005000. doi: 10.1371/journal.pgen.1005000 (PMC4334505; doi:10.1371/journal.pgen.1005000)
Supplement: S7 Table — (XLSX) [file pgen.1005000.s014.xlsx]

## Sheet: S7. rnt1d Overexp SGD Features
Table S7 (related to Figure 2): SGD Annotated Features Overexpressed in rnt1∆ Strain
SGD ID	Gene Name	RNA Type	Known Substrate	In vitro Cleavage Detected in This Study	SGD Predicted Expression Level (RNA/cell)	Change in Expression Upon RNT1 deletion from This Study (log2)	Change in Expression Upon RNT1 deletion from Ghazal et al., Mol Cell Biol 25 (2005) (log2)	Change in Expression Upon RNT1 deletion from Lee et al., Mol Cell 19 (2005) (log2)	Best Loop Score in the Overexpressed Gene	Gene Function
YFL014W	HSP12	PCG	No	No	3.4	4.13203	-0.6954	2.71089	0.748677	Plasma membrane protein involved in maintaining membrane organization; involved in maintaining organization during stress conditions; induced by heat shock, oxidative stress, osmostress, stationary phase, glucose depletion, oleate and alcohol; protein abundance increased in response to DNA replication stress and dietary restriction; regulated by the HOG and Ras-Pka pathways; required for dietary …
YBR230W-A	NA	PCG	No	No	NA	3.20784	NA	NA	0.729114	Putative protein of unknown function; YBR230W-A has a paralog, COQ8, that arose from the whole genome duplication
YNL160W	YGP1	PCG	No	No	16.52	2.53896	0.0783041	0.989969	0.682768	Cell wall-related secretory glycoprotein; induced by nutrient deprivation-associated growth arrest and upon entry into stationary phase; may be involved in adaptation prior to stationary phase entry; YGP1 has a paralog, SPS100, that arose from the whole genome duplication
YHR087W	RTC3	PCG	No	No	1.1	2.51787	0.356891	1.34381	0.922227	Protein of unknown function involved in RNA metabolism; has structural similarity to SBDS, the human protein mutated in Shwachman-Diamond Syndrome (the yeast SBDS ortholog = SDO1); null mutation suppresses cdc13-1 temperature sensitivity; protein abundance increases in response to DNA replication stress
YBR056W-A	NA	PCG	No	No	NA	2.43578	1.82056	2.57349	0.742058	Protein of unknown function; mRNA identified as translated by ribosome profiling data; partially overlaps dubious ORF YBR056C-B; YBR056W-A has a paralog, YDR034W-B, that arose from the whole genome duplication
YKL163W	PIR3	PCG	No	No	2.5	2.32655	1.55615	3.14317	0.783895	O-glycosylated covalently-bound cell wall protein; required for cell wall stability; expression is cell cycle regulated, peaking in M/G1 and also subject to regulation by the cell integrity pathway; coding sequence contains length polymorphisms in different strains; PIR3 has a paralog, HSP150, that arose from the whole genome duplication
YOL052C-A	DDR2	PCG	No	No	NA	2.29417	NA	NA	0.653534	Multi-stress response protein; expression is activated by a variety of xenobiotic agents and environmental or physiological stresses; DDR2 has a paralog, HOR7, that arose from the whole genome duplication
YLR194C	NA	PCG	No	No	1.9	2.28397	0.787166	1.22434	0.773891	Structural constituent of the cell wall; attached to the plasma membrane by a GPI-anchor; expression is upregulated in response to cell wall stress
YLR303W	MET17	PCG	No	No	3.63	2.25054	-2.43598	-1.43343	0.813239	O-acetyl homoserine-O-acetyl serine sulfhydrylase; required for Methionine and cysteine biosynthesis
YDL125C	HNT1	PCG	No	No	9.1	2.12551	0.853564	0.823789	0.628799	Adenosine 5'-monophosphoramidase; interacts physically and genetically with Kin28p, a CDK and TFIIK subunit, and genetically with CAK1; member of the histidine triad (HIT) superfamily of nucleotide-binding proteins and similar to Hint; protein abundance increases in response to DNA replication stress
YBR056C-B	NA	PCG	No	No	NA	2.08582	NA	NA	0.895293	NA
YDR171W	HSP42	PCG	No	No	1	1.99383	0.482836	1.18469	0.750098	Small heat shock protein (sHSP) with chaperone activity; forms barrel-shaped oligomers that suppress unfolded protein aggregation; involved in cytoskeleton reorganization after heat shock; protein abundance increases and forms cytoplasmic foci in response to DNA replication stress
YDL181W	INH1	PCG	No	No	1.2	1.96712	-2.0233	-0.375932	0.857929	Protein that inhibits ATP hydrolysis by the F1F0-ATP synthase; inhibitory function is enhanced by stabilizing proteins Stf1p and Stf2p; has a calmodulin-binding motif and binds calmodulin in vitro; INH1 has a paralog, STF1, that arose from the whole genome duplication
YDL124W	NA	PCG	No	No	3.7	1.88989	-0.558217	1.0902	0.666462	NADPH-dependent alpha-keto amide reductase; reduces aromatic alpha-keto amides, aliphatic alpha-keto esters, and aromatic alpha-keto esters; member of the aldo-keto reductase (AKR) family; protein abundance increases in response to DNA replication stress
YGR032W	GSC2	PCG	No	No	2.26	1.87773	1.50015	2.14252	0.854163	Catalytic subunit of 1,3-beta-glucan synthase; involved in formation of the inner layer of the spore wall; activity positively regulated by Rho1p and negatively by Smk1p; GSC2 has a paralog, FKS1, that arose from the whole genome duplication
YBR054W	YRO2	PCG	No	No	3.59	1.85147	-0.610069	1.09655	0.865936	Protein of unknown function with similarity to archaeal rhodopsins; the authentic, non-tagged protein is detected in a phosphorylated state in highly purified mitochondria in high-throughput studies; transcriptionally regulated by Haa1p; YRO2 has a paralog, MRH1, that arose from the whole genome duplication
YER037W	PHM8	PCG	No	No	0.3	1.8395	-0.727475	0.997621	0.705379	Lysophosphatidic acid (LPA) phosphatase, nucleotidase; principle and physiological nucleotidase working on GMP, UMP and CMP; involved in LPA hydrolysis in response to phosphate starvation and ribose salvage pathway; phosphatase activity is soluble and Mg2+ dependent; expression is induced by low phosphate levels and by inactivation of Pho85p; PHM8 has a paralog, SDT1, that arose from the whole ge…
YER150W	SPI1	PCG	No	No	0.3	1.81618	2.38797	1.71053	0.549652	GPI-anchored cell wall protein involved in weak acid resistance; basal expression requires Msn2p/Msn4p; expression is induced under conditions of stress and during the diauxic shift; SPI1 has a paralog, SED1, that arose from the whole genome duplication
YPR093C	ASR1	PCG	No	No	0.2	1.80903	1.18645	1.0139	0.746596	Ubiquitin ligase that modifies and regulates RNA Pol II; involved in a putative alcohol-responsive signaling pathway; accumulates in the nucleus under alcohol stress; contains a Ring/PHD finger domain similar to the mammalian rA9 protein
YMR013W-A	NA	PCG	No	No	NA	1.79853	NA	NA	0.977637	NA
YHR138C	NA	PCG	No	No	1.6	1.74723	0.991184	2.18495	0.502053	Protein of unknown function; similar to Pbi2p; double null mutant lacking Pbi2p and Yhr138cp exhibits highly fragmented vacuoles; protein abundance increases in response to DNA replication stress
YJL116C	NCA3	PCG	No	No	0.3	1.66918	0.64274	3.65091	0.849384	Protein involved in mitochondrion organization; functions with Nca2p to regulate mitochondrial expression of subunits 6 (Atp6p) and 8 (Atp8p) of the Fo-F1 ATP synthase; member of the SUN family; expression induced in cells treated with the mycotoxin patulin; NCA3 has a paralog, UTH1, that arose from the whole genome duplication
YOR220W	RCN2	PCG	No	No	1	1.65026	1.36657	2.1221	0.80234	Protein of unknown function; green fluorescent protein (GFP)-fusion protein localizes to the cytoplasm; phosphorylated in response to alpha factor; protein abundance increases in response to DNA replication stress
YMR316W	DIA1	PCG	No	No	0.4	1.64511	0.952996	1.21267	0.869155	Protein of unknown function; involved in invasive and pseudohyphal growth; green fluorescent protein (GFP)-fusion protein localizes to the cytoplasm in a punctate pattern
YLR121C	YPS3	PCG	No	No	0.2	1.64235	1.79595	1.1267	0.898738	Aspartic protease; member of the yapsin family of proteases involved in cell wall growth and maintenance; attached to the plasma membrane via a glycosylphosphatidylinositol (GPI) anchor
YMR184W	ADD37	PCG	No	No	1.3	1.62866	0.941072	1.79446	0.853963	Protein of unknown function; involved in ER-associated protein degradation; green fluorescent protein (GFP)-fusion protein localizes to the cytoplasm and is induced in response to the DNA-damaging agent MMS; YMR184W is not an essential gene; protein abundance increases in response to DNA replication stress
YJL079C	PRY1	PCG	No	No	1.9	1.61879	1.01451	1.5039	0.828505	Sterol binding protein involved in the export of acetylated sterols; secreted glycoprotein and member of the CAP protein superfamily (cysteine-rich secretory proteins (CRISP), antigen 5, and pathogenesis related 1 proteins); sterol export function is redundant with that of PRY2; may be involved in detoxification of hydrophobic compounds; PRY1 has a paralog, PRY2, that arose from the whole genome …
YKL102C	NA	PCG	No	No	3.17	1.60446	1.03941	4.00099	0.712313	NA
YDR380W	ARO10	PCG	No	No	0.2	1.59031	0.945281	0.120513	0.940132	Phenylpyruvate decarboxylase; catalyzes decarboxylation of phenylpyruvate to phenylacetaldehyde, which is the first specific step in the Ehrlich pathway
YEL060C	PRB1	PCG	No	No	1.62	1.58733	1.19025	1.2659	0.86999	Vacuolar proteinase B (yscB); serine protease of the subtilisin family; involved in protein degradation in the vacuole and required for full protein degradation during sporulation; activity inhibited by Pbi2p; protein abundance increases in response to DNA replication stress; PRB1 has a paralog, YSP3, that arose from the whole genome duplication
YKR091W	SRL3	PCG	No	No	0.2	1.58234	0.626515	1.64229	0.626289	Cytoplasmic protein of unknown function; when overexpressed, suppresses the lethality of a rad53 null mutation; potential Cdc28p substrate; SRL3 has a paralog, WHI5, that arose from the whole genome duplication
YNL036W	NCE103	PCG	No	No	1.69	1.57121	1.00376	0.829899	0.825107	Carbonic anhydrase; metalloenzyme that catalyzes CO2 hydration to bicarbonate, which is an important metabolic substrate, and protons; not expressed under conditions of high CO2, such as inside a growing colony, but transcription is induced in response to low CO2 levels, such as on the colony surface in ambient air; poorly transcribed under aerobic conditions and at an undetectable level under an…
YKL062W	MSN4	PCG	No	No	1.1	1.54153	0.480489	0.3433	0.895396	Transcriptional activator; activated in stress conditions, which results in translocation from the cytoplasm to the nucleus; binds DNA at stress response elements of responsive genes, inducing gene expression; involved in diauxic shift; MSN4 has a paralog, MSN2, that arose from the whole genome duplication
YDL130W-A	STF1	PCG	No	No	NA	1.53813	0.561114	1.85518	0.646474	Protein involved in regulation of the mitochondrial F1F0-ATP synthase; Stf1p and Stf2p act as stabilizing factors that enhance inhibitory action of the Inh1p protein; protein abundance increases in response to DNA replication stress; STF1 has a paralog, INH1, that arose from the whole genome duplication
YGR161C	RTS3	PCG	No	No	0.4	1.53788	1.78981	1.67311	0.870229	Putative component of the protein phosphatase type 2A complex
YDR019C	GCV1	PCG	No	No	2.8	1.53455	1.81859	2.14717	0.736523	T subunit of the mitochondrial glycine decarboxylase complex; glycine decarboxylase is required for the catabolism of glycine to 5,10-methylene-THF; expression is regulated by levels of levels of 5,10-methylene-THF in the cytoplasm
YMR251W-A	HOR7	PCG	No	No	NA	1.52815	-0.147251	0.157532	0.627331	Protein of unknown function; overexpression suppresses Ca2+ sensitivity of mutants lacking inositol phosphorylceramide mannosyltransferases Csg1p and Csh1p; transcription is induced under hyperosmotic stress and repressed by alpha factor; HOR7 has a paralog, DDR2, that arose from the whole genome duplication
YIR035C	NA	PCG	No	No	1.9	1.52415	-0.303931	0.80713	0.748122	Putative cytoplasmic short-chain dehydrogenase/reductase
YER053C	PIC2	PCG	No	No	1.1	1.52093	1.24165	0.549401	0.752943	Mitochondrial phosphate carrier; imports inorganic phosphate into mitochondria; functionally redundant with Mir1p but less abundant than Mir1p under normal conditions; expression is induced at high temperature
YMR008C	PLB1	PCG	No	No	2.5	1.51191	1.24523	0.938318	0.893906	Phospholipase B (lysophospholipase) involved in lipid metabolism; required for efficient acyl chain remodeling of newly synthesized phosphatidylethanolamine-derived phosphatidylcholine; required for deacylation of phosphatidylcholine and phosphatidylethanolamine but not phosphatidylinositol; PLB1 has a paralog, PLB3, that arose from the whole genome duplication
YBR085C-A	NA	PCG	No	No	NA	1.49442	1.1581	1.67902	0.628842	Protein of unknown function; green fluorescent protein (GFP)-fusion protein localizes to the cytoplasm and to the nucleus; protein abundance increases in response to DNA replication stress
YBR005W	RCR1	PCG	No	No	0.9	1.49121	0.413209	1.18678	0.90576	Protein of the ER membrane involved in cell wall chitin deposition; may function in the endosomal-vacuolar trafficking pathway, helping determine whether plasma membrane proteins are degraded or routed to the plasma membrane; RCR1 has a paralog, RCR2, that arose from the whole genome duplication
YDR529C	QCR7	PCG	No	No	6.34	1.49113	-0.814896	-0.141226	0.693008	Subunit 7 of ubiquinol cytochrome-c reductase (Complex III); Complex III is a component of the mitochondrial inner membrane electron transport chain; oriented facing the mitochondrial matrix; N-terminus appears to play a role in complex assembly
YDL110C	TMA17	PCG	No	No	0.8	1.49023	0.605312	1.22015	0.821116	Protein of unknown function that associates with ribosomes; heterozygous deletion demonstrated increases in chromosome instability in a rad9 deletion background; protein abundance is decreased upon intracellular iron depletion
YLR120C	YPS1	PCG	No	No	1.2	1.4759	1.02984	0.834607	0.880786	Aspartic protease; member of the yapsin family of proteases involved in cell wall growth and maintenance; attached to the plasma membrane via a glycosylphosphatidylinositol (GPI) anchor; YPS1 has a paralog, MKC7, that arose from the whole genome duplication
YDL048C	STP4	PCG	No	No	1.2	1.47032	-0.576039	1.18641	0.84877	Protein containing a Kruppel-type zinc-finger domain; similar to Stp1p, Stp2p; predicted transcription factor; relative distribution to the nucleus increases upon DNA replication stress; STP4 has a paralog, STP3, that arose from the whole genome duplication
YNL134C	NA	PCG	No	No	8.6	1.46472	-2.56148	-0.559863	0.796623	Protein of unknown function; similar to dehydrogenases from other model organisms; green fluorescent protein (GFP)-fusion protein localizes to both the cytoplasm and nucleus; protein abundance increases in response to DNA replication stress
YDR055W	PST1	PCG	No	No	5.18	1.45463	0.784436	1.24089	0.852142	Cell wall protein that contains a putative GPI-attachment site; secreted by regenerating protoplasts; up-regulated by activation of the cell integrity pathway, as mediated by Rlm1p; upregulated by cell wall damage via disruption of FKS1; PST1 has a paralog, ECM33, that arose from the whole genome duplication
YJL144W	NA	PCG	No	No	3.17	1.44216	2.21964	1.31152	0.830245	Cytoplasmic hydrophilin essential in dessication-rehydration process; expression induced by osmotic stress, starvation and during stationary phase; protein abundance increases in response to DNA replication stress
YDR119W-A	COX26	PCG	No	No	NA	1.43592	NA	NA	0.711684	Putative protein of unknown function; copurifies with respiratory chain supercomplexes composed of Complex III (ubiquinol-cytochrome c reductase) and Complex IV (cytochrome c oxidase)
YOR134W	BAG7	PCG	No	No	1.49	1.43372	1.53349	1.60542	0.926209	Rho GTPase activating protein (RhoGAP); stimulates the intrinsic GTPase activity of Rho1p, which plays a bud growth by regulating actin cytoskeleton organization and cell wall biosynthesis, resulting in the downregulation of Rho1p; structurally and functionally related to Sac7p; BAG7 has a paralog, SAC7, that arose from the whole genome duplication
YGR008C	STF2	PCG	No	No	5.8	1.4296	0.998	0.818814	0.892491	Protein involved in resistance to dessication stress; Stf2p exhibits antioxidant properties, and its overexpression prevents ROS accumulation and apoptosis; binds to F0 sector of mitochondrial F1F0 ATPase in vitro and may modulate the inhibitory action of Inh1p and Stf1p; protein abundance increases in response to DNA replication stress; STF2 has a paralog, TMA10, that arose from the whole genome…
YLR327C	TMA10	PCG	No	No	0.8	1.42578	1.67733	3.1822	0.843671	Protein of unknown function that associates with ribosomes; protein abundance increases in response to DNA replication stress; TMA10 has a paralog, STF2, that arose from the whole genome duplication
YOL016C	CMK2	PCG	No	Yes	0.6	1.42555	0.844188	2.07716	0.875275	Calmodulin-dependent protein kinase; may play a role in stress response, many CA++/calmodulan dependent phosphorylation substrates demonstrated in vitro, amino acid sequence similar to mammalian Cam Kinase II; CMK2 has a paralog, CMK1, that arose from the whole genome duplication
YDR309C	GIC2	PCG	No	No	1.73	1.41597	1.69995	0.686874	0.607609	Redundant rho-like GTPase Cdc42p effector; involved in initiation of budding and cellular polarization; interacts with Cdc42p via the Cdc42/Rac-interactive binding (CRIB) domain and with PI(4,5)P2 via a polybasic region; GIC2 has a paralog, GIC1, that arose from the whole genome duplication
YGL037C	PNC1	PCG	No	Yes	6.5	1.41356	-0.163875	0.528204	0.762415	Nicotinamidase that converts nicotinamide to nicotinic acid; part of the NAD(+) salvage pathway; required for life span extension by calorie restriction; PNC1 expression responds to all known stimuli that extend replicative life span; protein increases in abundance and relative distribution to cytoplasmic foci decreases upon DNA replication stress
YHR030C	SLT2	PCG	No	No	1.2	1.41294	0.681026	0.574105	0.87298	Serine/threonine MAP kinase; involved in regulating maintenance of cell wall integrity, cell cycle progression, and nuclear mRNA retention in heat shock; required for mitophagy and pexophagy; affects recruitment of mitochondria to phagophore assembly site (PAS); plays a role in adaptive response of cells to cold; regulated by the PKC1-mediated signaling pathway; SLT2 has a paralog, KDX1, that aro…
YDR070C	FMP16	PCG	No	No	0.1	1.41004	1.01191	0.598422	0.792368	Protein of unknown function; may be involved in responding to conditions of stress; the authentic, non-tagged protein is detected in highly purified mitochondria in high-throughput studies; protein abundance increases in response to DNA replication stress
YHL048W	COS8	PCG	No	No	0.78	1.40811	1.40855	0.915253	0.772785	Nuclear membrane protein; member of the DUP380 subfamily of conserved, often subtelomerically-encoded proteins; regulation suggests a potential role in the unfolded protein response
YPR010C-A	NA	PCG	No	No	NA	1.40511	NA	NA	0.615731	Putative protein of unknown function; conserved among Saccharomyces sensu stricto species
YLL041C	SDH2	PCG	No	No	1.1	1.38735	-0.537617	-0.226328	0.844943	Iron-sulfur protein subunit of succinate dehydrogenase; the complex couples the oxidation of succinate to the transfer of electrons to ubiquinone as part of the TCA cycle and the mitochondrial respiratory chain; other members are Sdh1p, Sdh3p, and Sdh4p
YLR302C	NA	PCG	No	No	3.17	1.37433	1.8665	1.80541	0.568435	NA
YOR208W	PTP2	PCG	No	No	0.8	1.36722	0.666094	0.918857	0.947811	Phosphotyrosine-specific protein phosphatase; involved in the inactivation of mitogen-activated protein kinase (MAPK) during osmolarity sensing; dephosporylates Hog1p MAPK and regulates its localization; localized to the nucleus
YKL161C	KDX1	PCG	No	No	0.2	1.3651	0.270175	0.842201	0.759835	Protein kinase; implicated in Slt2p mitogen-activated (MAP) kinase signaling pathway; interacts with numerous components in the mating pheromone and CWI MAPK pathways; associates with Rlm1p; KDX1 has a paralog, SLT2, that arose from the whole genome duplication
YDR533C	HSP31	PCG	No	No	2.58	1.36258	-2.24063	0.0228697	0.825519	Possible chaperone and cysteine protease; has similarity to E. coli Hsp31; member of the DJ-1/ThiJ/PfpI superfamily, which includes human DJ-1 involved in Parkinson's disease; exists as a dimer and contains a putative metal-binding site; protein abundance increases in response to DNA replication stress
YPL088W	NA	PCG	No	No	0.6	1.35672	0.571951	1.21238	0.763524	Putative aryl alcohol dehydrogenase; transcription is activated by paralogous transcription factors Yrm1p and Yrr1p along with genes involved in multidrug resistance
YBL100W-C	NA	PCG	No	No	NA	1.35233	NA	NA	0.56637	Putative protein of unknown function; identified by gene-trapping, microarray-based expression analysis, and genome-wide homology searching
YBL078C	ATG8	PCG	No	No	0.8	1.33874	1.20066	1.50612	0.552091	Component of autophagosomes and Cvt vesicles; unique ubiquitin-like protein whose &#65532;conjugation target is the lipid phosphatidylethanolamine (PE); Atg8p-PE is anchored to membranes, is involved in phagophore expansion, and may mediate membrane fusion during autophagosome formation; deconjugation of Atg8p-PE is required for efficient autophagosome biogenesis
YER053C-A	NA	PCG	No	No	NA	1.33632	NA	NA	0.450489	Protein of unknown function; green fluorescent protein (GFP)-fusion protein localizes to the endoplasmic reticulum; protein abundance increases in response to DNA replication stress
YBR230C	OM14	PCG	No	No	1.8	1.33367	-0.317071	0.164811	0.712599	Integral mitochondrial outer membrane protein; abundance is decreased in cells grown in glucose relative to other carbon sources; appears to contain 3 alpha-helical transmembrane segments; ORF encodes a 97-basepair intron
YOR036W	PEP12	PCG	No	No	0.4	1.3288	1.3069	1.88191	0.873342	Target membrane receptor (t-SNARE); for vesicular intermediates traveling between the Golgi apparatus and the vacuole; controls entry of biosynthetic, endocytic, and retrograde traffic into the prevacuolar compartment; syntaxin
YBR219C	NA	PCG	No	No	NA	1.32268	1.39334	0.866734	0.676909	Putative protein of unknown function; YBR219C is not an essential gene
YOR161W-B	NA	PCG	No	No	NA	1.32194	NA	NA	0.92666	NA
YOR065W	CYT1	PCG	No	No	0.9	1.32056	0.121333	-0.720108	0.696722	Cytochrome c1; component of the mitochondrial respiratory chain; expression is regulated by the heme-activated, glucose-repressed Hap2p/3p/4p/5p CCAAT-binding complex
YKR077W	MSA2	PCG	No	No	0.3	1.31986	0.687454	0.860057	0.652757	Putative transcriptional activator; interacts with G1-specific transcription factor MBF and G1-specific promoters; MSA2 has a paralog, MSA1, that arose from the whole genome duplication
YPR065W	ROX1	PCG	No	No	1	1.31518	0.412314	0.809443	0.790462	Heme-dependent repressor of hypoxic genes; mediates aerobic transcriptional repression of hypoxia induced genes such as COX5b and CYC7; repressor function regulated through decreased promoter occupancy in response to oxidative stress; contains an HMG domain that is responsible for DNA bending activity; involved in the hyperosmotic stress resistance
YNL192W	CHS1	PCG	No	No	1.71	1.31119	0.46699	0.910772	0.918351	Chitin synthase I; requires activation from zymogenic form in order to catalyze the transfer of N-acetylglucosamine (GlcNAc) to chitin; required for repairing the chitin septum during cytokinesis; transcription activated by mating factor
YGL194C-A	NA	PCG	No	No	NA	1.30985	NA	NA	0.86104	Putative protein of unknown function; identified based on comparisons of the genome sequences of six Saccharomyces species
YDL245C	HXT15	PCG	No	No	1.35	1.30651	NA	NA	0.822742	Protein of unknown function with similarity to hexose transporters; expression is induced by low levels of glucose and repressed by high levels of glucose
YJL166W	QCR8	PCG	No	No	5.6	1.30466	-0.468554	-0.466978	0.590225	Subunit 8 of ubiquinol cytochrome-c reductase (Complex III); Complex III is a component of the mitochondrial inner membrane electron transport chain; oriented facing the intermembrane space; expression is regulated by Abf1p and Cpf1p
YFR012W-A	NA	PCG	No	No	NA	1.30268	NA	NA	0.593464	Putative protein of unknown function; identified by homology
YGL156W	AMS1	PCG	No	Yes	0.2	1.2972	1.01501	1.55325	0.827054	Vacuolar alpha mannosidase; involved in free oligosaccharide (fOS) degradation; delivered to the vacuole in a novel pathway separate from the secretory pathway
YMR316C-A	NA	PCG	No	No	NA	1.29641	0.685398	0.370419	0.528649	Protein of unknown function; mRNA identified as translated by ribosome profiling data; overlaps the verified gene DIA1/YMR316W
YIL101C	XBP1	PCG	No	Yes	0.8	1.2944	1.71389	2.5707	0.891871	Transcriptional repressor; binds to promoter sequences of the cyclin genes, CYS3, and SMF2; expression is induced by stress or starvation during mitosis, and late in meiosis; member of the Swi4p/Mbp1p family; potential Cdc28p substrate; relative distribution to the nucleus increases upon DNA replication stress
YLR297W	NA	PCG	No	No	2.04	1.29324	-1.07371	1.22366	0.70932	Protein of unknown function; green fluorescent protein (GFP)-fusion protein localizes to the vacuole; not an essential gene; induced by treatment with 8-methoxypsoralen and UVA irradiation; relocalizes from nucleus to vacuole upon DNA replication stress; YLR297W has a paralog, YOR186W, that arose from the whole genome duplication
YEL059C-A	SOM1	PCG	No	No	NA	1.29124	1.32442	0.688778	0.79792	Subunit of the mitochondrial inner membrane peptidase (IMP); IMP is required for maturation of mitochondrial proteins of the intermembrane space; Som1p facilitates cleavage of a subset of substrates; contains twin cysteine-x9-cysteine motifs
YHR097C	NA	PCG	No	No	0.3	1.29123	1.23379	0.869297	0.850188	Putative protein of unknown function; green fluorescent protein (GFP)-fusion protein localizes to the cytoplasm and the nucleus; YHR097C has a paralog, PAL1, that arose from the whole genome duplication
YDR034W-B	NA	PCG	No	No	NA	1.28978	0.761344	2.36901	0.606467	Predicted tail-anchored plasma membrane protein; contains conserved CYSTM module; related proteins in other organisms may be involved in response to stress; green fluorescent protein (GFP)-fusion protein localizes to the cell periphery; YDR034W-B has a paralog, YBR056W-A, that arose from the whole genome duplication
YER158W-A	NA	PCG	No	No	NA	1.28814	NA	NA	0.820876	NA
YJL108C	PRM10	PCG	No	No	0.4	1.28759	1.95345	1.60162	0.862159	Pheromone-regulated protein; proposed to be involved in mating; predicted to have 5 transmembrane segments; induced by treatment with 8-methoxypsoralen and UVA irradiation
YCL001W-B	NA	PCG	No	No	NA	1.28353	NA	NA	0.683335	Putative protein of unknown function; present in a region duplicated between chromosomes XIV and III; YCL001W-B has a paralog, DOM34, that arose from the whole genome duplication
YER159C	BUR6	PCG	No	No	3.08	1.28014	1.63907	1.73759	0.462451	Subunit of a heterodimeric NC2 transcription regulator complex; complex binds to TBP and can repress transcription by preventing preinitiation complex assembly or stimulate activated transcription; homologous to human NC2alpha; complex also includes Ncb2p
YFL058W	THI5	PCG	No	No	0.2	1.27652	NA	NA	0.802747	Protein involved in synthesis of the thiamine precursor HMP; member of a subtelomeric gene family including THI5, THI11, THI12, and THI13; hydroxymethylpyrimidine is also known as HMP
YHR213W-B	NA	PCG	No	No	NA	1.27218	NA	NA	0.797629	Pseudogenic fragment with similarity to flocculins; identified by gene-trapping, microarray-based expression analysis, and genome-wide homology searching; YHR213W-B has a paralog, YAR064W, that arose from a segmental duplication
YGR043C	NQM1	PCG	No	No	0.1	1.26883	0.256011	2.39844	0.770651	Transaldolase of unknown function; transcription is repressed by Mot1p and induced by alpha-factor and during diauxic shift; NQM1 has a paralog, TAL1, that arose from the whole genome duplication
YGR230W	BNS1	PCG	No	No	0.8	1.26076	-0.437144	1.06098	0.721824	Protein of unknown function; overexpression bypasses need for Spo12p, but not required for meiosis; BNS1 has a paralog, SPO12, that arose from the whole genome duplication
YDR043C	NRG1	PCG	No	No	0.1	1.2588	1.8693	1.43296	0.654064	Transcriptional repressor; recruits the Cyc8p-Tup1p complex to promoters; mediates glucose repression and negatively regulates a variety of processes including filamentous growth and alkaline pH response; NRG1 has a paralog, NRG2, that arose from the whole genome duplication
YGL006W	PMC1	PCG	No	Yes	0.6	1.25628	0.860034	0.538857	0.870594	Vacuolar Ca2+ ATPase involved in depleting cytosol of Ca2+ ions; prevents growth inhibition by activation of calcineurin in the presence of elevated concentrations of calcium; similar to mammalian PMCA1a
YDR059C	UBC5	PCG	No	No	0.6	1.25502	0.296114	0.591782	0.906169	Ubiquitin-conjugating enzyme; mediates selective degradation of short-lived, abnormal, or excess proteins, including histone H3; central component of the cellular stress response; expression is heat inducible; protein abundance increases in response to DNA replication stress; UBC5 has a paralog, UBC4, that arose from the whole genome duplication
YCL025C	AGP1	PCG	No	No	1.8	1.2519	0.119788	-0.179928	0.922757	Low-affinity amino acid permease with broad substrate range; involved in uptake of asparagine, glutamine, and other amino acids; expression regulated by SPS plasma membrane amino acid sensor system (Ssy1p-Ptr3p-Ssy5p); AGP1 has a paralog, GNP1, that arose from the whole genome duplication
YBR071W	NA	PCG	No	No	0.6	1.25083	1.17071	1.34913	0.695277	Protein of unknown function found in the cytoplasm and bud neck; mRNA expression may be regulated by the cell cycle and/or cell wall stress; overexpression of YBR071W affects endocytic protein trafficking
YIL122W	POG1	PCG	No	No	1.07	1.24848	0.909484	0.5203	0.898444	Nuclear chromatin-associated protein of unknown function; overexpression promotes recovery from pheromone induced arrest and suppresses the stress sensitivity caused by a mutation in the E3 ubiquitin ligase Rsp5p; binds upstream of BAR1 and cell cycle-related genes; potential Cdc28p substrate; SBF regulated
YDL223C	HBT1	PCG	No	No	0.3	1.24796	1.39707	2.17945	0.770484	Shmoo tip protein, substrate of Hub1p ubiquitin-like protein; mutants are defective for mating projection formation, thereby implicating Hbt1p in polarized cell morphogenesis; HBT1 has a paralog, YNL195C, that arose from the whole genome duplication
YNL289W	PCL1	PCG	No	No	0.8	1.24456	1.95141	0.966099	0.659232	Cyclin, interacts with cyclin-dependent kinase Pho85p; member of the Pcl1,2-like subfamily, involved in the regulation of polarized growth and morphogenesis and progression through the cell cycle; is ubiquitinated by Dma1p; phosphorylation by Pho85p targets it for degradation; localizes to sites of polarized cell growth
YJL077W-B	NA	PCG	No	No	NA	1.24093	NA	NA	0.769508	Putative protein of unknown function; identified by gene-trapping, microarray-based expression analysis, and genome-wide homology searching
YKR097W	PCK1	PCG	No	No	0.1	1.23925	1.4371	0.704331	0.854273	Phosphoenolpyruvate carboxykinase; key enzyme in gluconeogenesis, catalyzes early reaction in carbohydrate biosynthesis, glucose represses transcription and accelerates mRNA degradation, regulated by Mcm1p and Cat8p, located in the cytosol
YCL012C	NA	PCG	No	No	NA	1.23007	NA	NA	0.845277	Putative protein of unknown function; orthologs are present in S. bayanus, S. paradoxus and Ashbya gossypii; YCL012C is not an essential gene
YFR029W	PTR3	PCG	No	No	0.2	1.22785	0.722037	0.896113	0.881379	Component of the SPS plasma membrane amino acid sensor system; senses external amino acid concentration and transmits intracellular signals that result in regulation of expression of amino acid permease genes; other members are Ssy1p, Ptr3p, and Ssy5p
YDR358W	GGA1	PCG	No	No	0.4	1.22719	0.899687	1.36293	0.797286	Golgi-localized protein with homology to gamma-adaptin; interacts with and regulates Arf1p and Arf2p in a GTP-dependent manner in order to facilitate traffic through the late Golgi; GGA1 has a paralog, GGA2, that arose from the whole genome duplication
YNL015W	PBI2	PCG	No	No	3.3	1.22213	-0.514016	0.37791	0.797751	Cytosolic inhibitor of vacuolar proteinase B (PRB1); required for efficient vacuole inheritance; with thioredoxin forms protein complex LMA1, which assists in priming SNARE molecules and promotes vacuole fusion; protein abundance increases in response to DNA replication stress
YGR138C	TPO2	PCG	No	No	0.9	1.22053	-0.302832	0.748243	0.805631	Polyamine transporter of the major facilitator superfamily; member of the 12-spanner drug:H(+) antiporter DHA1 family; specific for spermine; localizes to the plasma membrane; transcription of TPO2 is regulated by Haa1p; TPO2 has a paralog, TPO3, that arose from the whole genome duplication
YMR013C-A	NA	PCG	No	No	NA	1.2185	NA	NA	0.767592	NA
YOR020W-A	NA	PCG	No	No	NA	1.21788	NA	NA	0.841241	Putative protein of unknown function; conserved in A. gossypii; the authentic, non-tagged protein is detected in highly purified mitochondria in high-throughput studies
YER062C	HOR2	PCG	No	No	2.1	1.21628	0.124189	1.89768	0.637854	DL-glycerol-3-phosphate phosphatase involved in glycerol biosynthesis; also known as glycerol-1-phosphatase; induced in response to hyperosmotic or oxidative stress, and during diauxic shift; GPP2 has a paralog, GPP1, that arose from the whole genome duplication
YDL204W	RTN2	PCG	No	No	0.1	1.20829	0.503604	0.314083	0.777336	Reticulon protein; stabilizes membrane curvature; involved in nuclear pore assembly and maintenance of tubular ER morphology; interacts with exocyst subunit Sec6p, Yip3p, and Sbh1p; much less abundant than Rtn1p; rtn1 rtn2 yop1 triple mutant lacks tubular ER; member of RTNLA (reticulon-like A) subfamily; protein increases in abundance and relocalizes to plasma membrane upon DNA replication stress…
YDR534C	FIT1	PCG	No	No	0.6	1.20505	2.05064	1.21347	0.85725	Mannoprotein that is incorporated into the cell wall; incorporated via a glycosylphosphatidylinositol (GPI) anchor; involved in the retention of siderophore-iron in the cell wall
YMR175W	SIP18	PCG	No	No	3.17	1.20114	-0.198787	2.99335	0.716563	Phospholipid-binding hydrophilin; essential to overcome desiccation-rehydration process; expression is induced by osmotic stress; SIP18 has a paralog, GRE1, that arose from the whole genome duplication
YHR001W-A	QCR10	PCG	No	No	NA	1.1989	-0.739781	-0.418913	0.436336	Subunit of the ubiqunol-cytochrome c oxidoreductase complex; this complex comprises part of the mitochondrial respiratory chain; members include Cobp, Rip1p, Cyt1p, Cor1p, Qcr2p, Qcr6p, Qcr7p, Qcr8p, Qcr9p, and Qcr10p and comprises part of the mitochondrial respiratory chain
YOR385W	NA	PCG	No	No	0.6	1.19764	0.00770657	1.15493	0.722387	Putative protein of unknown function; green fluorescent protein (GFP)-fusion protein localizes to the cytoplasm; YOR385W is not an essential gene
YIR015W	RPR2	PCG	No	No	1.15	1.19701	1.2586	-2.30134	0.735684	Subunit of nuclear RNase P; nuclear RNase P cleaves tRNA precursors to generate mature 5' ends and facilitates turnover of nuclear RNAs; not shared between RNase MRP and RNase P, in contrast to all other RNase P protein subunits; protein abundance increases in response to DNA replication stress
YOR389W	NA	PCG	No	No	0.2	1.19675	0.813844	1.09407	0.888862	Putative protein of unknown function; expression regulated by copper levels
YHR137C-A	NA	PCG	No	No	NA	1.19511	NA	NA	0.756823	NA
YPR158W	CUR1	PCG	No	No	0.2	1.19366	0.751622	0.317216	0.892128	Sorting factor, central regulator of spatial protein quality control; physically and functionally interacts with chaperones to promote sorting and deposition of misfolded proteins into cytosolic compartments; involved in destabilization of [URE3] prions; CUR1 has a paralog, BTN2, that arose from the whole genome duplication
YEL024W	RIP1	PCG	No	No	1.94	1.18888	0.582111	-0.865337	0.853099	Ubiquinol-cytochrome-c reductase; a Rieske iron-sulfur protein of the mitochondrial cytochrome bc1 complex; transfers electrons from ubiquinol to cytochrome c1 during respiration; during import, Rip1p is first imported into the mitochondrial matrix where it is processed, acquires its Fe-S cluster, and is folded, then is translocated into the inner membrane by the action of a homo-oligomer of Bcs1…
YER035W	EDC2	PCG	No	No	1.2	1.18696	1.26158	0.296899	0.564919	RNA-binding protein that directly activates mRNA decapping; binds mRNA substrate and enhances activity of decapping proteins Dcp1p and Dcp2p; has a role in translation during heat stress; protein increases in abundance and relocalizes to nucleolus and to nuclear foci upon DNA replication stress; EDC2 has a paralog, EDC1, that arose from the whole genome duplication
YOL019W	NA	PCG	No	No	1.2	1.18056	0.968714	0.594452	0.662351	Protein of unknown function; green fluorescent protein (GFP)-fusion protein localizes to the cell periphery and vacuole; YOL019W has a paralog, DCV1, that arose from the whole genome duplication
YGR250C	NA	PCG	No	No	0.4	1.18041	0.332588	0.8	0.827094	Putative RNA binding protein; localizes to stress granules induced by glucose deprivation; interacts with Rbg1p in a two-hybrid assay; protein abundance increases in response to DNA replication stress
YNL125C	ESBP6	PCG	No	No	1	1.17846	1.32162	0.231279	0.822098	Protein with similarity to monocarboxylate permeases; appears not to be involved in transport of monocarboxylates such as lactate, pyruvate or acetate across the plasma membrane
YOL122C	SMF1	PCG	No	Yes	1.3	1.17191	0.783135	0.879025	0.974693	Divalent metal ion transporter; broad specificity for di-valent and tri-valent metals; post-translationally regulated by levels of metal ions; member of the Nramp family of metal transport proteins
YHR137W	ARO9	PCG	No	No	0.2	1.16914	0.712231	0.447992	0.835054	Aromatic aminotransferase II; catalyzes the first step of tryptophan, phenylalanine, and tyrosine catabolism
YOL119C	MCH4	PCG	No	No	0.7	1.16837	0.512591	1.9019	0.794424	Protein with similarity to mammalian monocarboxylate permeases; monocarboxylate permeases are involved in transport of monocarboxylic acids across the plasma membrane but mutant is not deficient in monocarboxylate transport
YDR085C	AFR1	PCG	No	No	0.2	1.16806	0.682383	1.08564	0.823335	Protein required for pheromone-induced projection (shmoo) formation; regulates septin architecture during mating; has an RVXF motif that mediates targeting of Glc7p to mating projections; interacts with Cdc12p; AFR1 has a paralog, YER158C, that arose from the whole genome duplication
YPL024W	RMI1	PCG	No	No	1.49	1.16772	-0.167361	0.855287	0.913927	Subunit of the RecQ (Sgs1p) - Topo III (Top3p) complex; stimulates superhelical relaxing and ssDNA binding activities of Top3p; involved in response to DNA damage; functions in S phase-mediated cohesion establishment via a pathway involving the Ctf18-RFC complex and Mrc1p; null mutants display increased rates of recombination and delayed S phase
YBR232C	NA	PCG	No	No	1.35	1.16732	0.0651517	0.42364	0.752166	NA
YLR414C	PUN1	PCG	No	No	1.1	1.16479	1.52427	1.34607	0.811495	Plasma membrane protein with a role in cell wall integrity; co-localizes with Sur7p in punctate membrane patches; null mutant displays decreased thermotolerance; transcription induced upon cell wall damage and metal ion stress
YJR151C	DAN4	PCG	No	No	0.4	1.1632	1.79633	2.3759	0.797941	Cell wall mannoprotein; has similarity to Tir1p, Tir2p, Tir3p, and Tir4p; expressed under anaerobic conditions, completely repressed during aerobic growth
YLL019C	KNS1	PCG	No	No	0.6	1.16171	0.333785	1.23553	0.749065	Protein kinase involved in negative regulation of PolIII transcription; effector kinase of the TOR signaling pathway and phosphorylates Rpc53p to regulate ribosome and tRNA biosynthesis; member of the LAMMER family of protein kinases, which are serine/threonine kinases also capable of phosphorylating tyrosine residues; capable of autophosphorylation
YCR097W	HMRA1	PCG	No	No	NA	1.16014	0.623455	0.509572	0.634489	Silenced copy of a1 at HMR; homeobox corepressor that interacts with Alpha2p to repress haploid-specific gene transcription in diploid cells
YIL108W	NA	PCG	No	No	0.8	1.15959	0.967439	0.572304	0.879296	Putative metalloendopeptidase; forms cytoplasmic foci upon DNA replication stress
YER079W	NA	PCG	No	No	0.7	1.15899	1.235	0.151396	0.586681	Putative protein of unknown function
YLR299W	ECM38	PCG	No	No	0.6	1.15883	0.528972	0.566973	0.865375	Gamma-glutamyltranspeptidase; major glutathione-degrading enzyme; involved in detoxification of electrophilic xenobiotics; expression induced mainly by nitrogen starvation
YKL051W	SFK1	PCG	No	No	0.6	1.15813	1.18261	-0.125769	0.825771	Plasma membrane protein that may act to generate normal levels of PI4P; may act together with or upstream of Stt4p; at least partially mediates proper localization of Stt4p to the plasma membrane
YDR210W-B	NA	PCG	No	No	NA	1.15725	NA	NA	0.709572	Retrotransposon TYA Gag and TYB Pol genes; transcribed/translated as one unit; polyprotein is processed to make a nucleocapsid-like protein (Gag), reverse transcriptase (RT), protease (PR), and integrase (IN); similar to retroviral genes
YKL150W	MCR1	PCG	No	No	1.8	1.15368	0.136303	0.648334	0.81071	Mitochondrial NADH-cytochrome b5 reductase; involved in ergosterol biosynthesis
YJL107C	NA	PCG	No	No	0.1	1.15322	1.43033	0.4422	0.862159	Putative protein of unknown function; expression is induced by activation of the HOG1 mitogen-activated signaling pathway and this induction is Hog1p/Pbs2p dependent; YJL107C and adjacent ORF, YJL108C are merged in related fungi
YMR007W	NA	PCG	No	No	0.1	1.1514	1.08325	1.27622	0.770646	NA
YDL234C	GYP7	PCG	No	No	0.6	1.14886	1.11359	1.78289	0.845311	GTPase-activating protein for yeast Rab family members; members include Ypt7p (most effective), Ypt1p, Ypt31p, and Ypt32p (in vitro); involved in vesicle mediated protein trafficking
YFR008W	FAR7	PCG	No	No	0.2	1.1435	0.0913243	0.799154	0.854507	Protein involved in recovery from pheromone-induced cell cycle arrest; acts in a Far1p-independent pathway; interacts with Far3p, Far8p, Far9p, Far10p, and Far11p; protein abundance increases in response to DNA replication stress
YLR295C	ATP14	PCG	No	No	4.7	1.14044	-0.250583	-0.273304	0.644441	Subunit h of the F0 sector of mitochondrial F1F0 ATP synthase; F1F0 ATP synthase is a large, evolutionarily conserved enzyme complex required for ATP synthesis; protein abundance increases in response to DNA replication stress
YDR434W	GPI17	PCG	No	Yes	1.79	1.13963	1.06634	0.805891	0.85921	Transmembrane protein; subunit of the glycosylphosphatidylinositol transamidase complex that adds GPIs to newly synthesized proteins; human PIG-S homolog
YPL144W	POC4	PCG	No	No	NA	1.13888	0.524839	1.52708	0.948152	Component of a heterodimeric Poc4p-Irc25p chaperone; involved in assembly of alpha subunits into the 20S proteasome; may regulate formation of proteasome isoforms with alternative subunits under different conditions
YGR213C	RTA1	PCG	No	No	1.21	1.13751	2.12271	2.61659	0.821993	Protein involved in 7-aminocholesterol resistance; has seven potential membrane-spanning regions; expression is induced under both low-heme and low-oxygen conditions; member of the fungal lipid-translocating exporter (LTE) family of protein; RTA1 has a paralog, YLR046C, that arose from the whole genome duplication
YML130C	ERO1	PCG	No	No	2	1.13744	0.676093	1.19574	0.870212	Thiol oxidase required for oxidative protein folding in the ER; essential for maintaining proper redox balance in ER; feedback regulation of Ero1p occurs via reduction and oxidation of Ero1p regulatory bonds; reduced Pdi1p activates Ero1p by direct reduction of Ero1p regulatory bonds; depletion of thiol substrates and accumulation of oxidized Pdi1p results in inactivation of Ero1p by both Pdi1p-m…
YDR411C	DFM1	PCG	No	No	1	1.13661	1.42969	1.08746	0.751387	Endoplasmic reticulum (ER) localized protein; involved in ER-associated protein degradation (ERAD), ER stress, and homeostasis; interacts with components of ERAD-L and ERAD-C and Cdc48p; derlin-like family member similar to Der1p
YML128C	MSC1	PCG	No	No	0.4	1.13552	0.398527	1.31041	0.766358	Protein of unknown function; mutant is defective in directing meiotic recombination events to homologous chromatids; the authentic, non-tagged protein is detected in highly purified mitochondria and is phosphorylated
YMR147W	NA	PCG	No	No	3.17	1.1336	1.26327	0.516459	0.618209	Putative protein of unknown function
YML027W	YOX1	PCG	No	No	0.86	1.1329	1.45323	-0.282147	0.790665	Homeobox transcriptional repressor; binds to Mcm1p and to early cell cycle boxes (ECBs) in the promoters of cell cycle-regulated genes expressed in M/G1 phase; expression is cell cycle-regulated; potential Cdc28p substrate; relocalizes from nucleus to cytoplasm upon DNA replication stress; YOX1 has a paralog, YHP1, that arose from the whole genome duplication
YGL248W	PDE1	PCG	No	No	0.9	1.13143	0.563014	1.52723	0.877207	Low-affinity cyclic AMP phosphodiesterase; controls glucose and intracellular acidification-induced cAMP signaling, target of the cAMP-protein kinase A (PKA) pathway; glucose induces transcription and inhibits translation
YDR391C	NA	PCG	No	No	0.6	1.13093	0.673826	1.09537	0.710328	Putative protein of unknown function; possibly involved in zinc homeostasis; Bdf1p-dependent transcription induced by salt stress; green fluorescent protein (GFP)-fusion protein localizes to both the cytoplasm and the nucleus
YPR191W	QCR2	PCG	No	No	1.8	1.12991	-0.589757	-1.0003	0.86644	Subunit 2 of ubiquinol cytochrome-c reductase (Complex III); Complex III is a component of the mitochondrial inner membrane electron transport chain; phosphorylated; transcription is regulated by Hap1p, Hap2p/Hap3p, and heme
YNL333W	SNZ2	PCG	No	No	0.3	1.12828	-1.2139	-0.163474	0.864462	Member of a stationary phase-induced gene family; transcription of SNZ2 is induced prior to diauxic shift, and also in the absence of thiamin in a Thi2p-dependent manner; forms a coregulated gene pair with SNO2; interacts with Thi11p
YNR034W-A	NA	PCG	No	No	NA	1.12714	-0.422517	0.795154	0.790235	Putative protein of unknown function; expression is regulated by Msn2p/Msn4p; YNR034W-A has a paralog, YCR075W-A, that arose from the whole genome duplication
YOR105W	NA	PCG	No	No	0.4	1.12564	NA	NA	0.741819	Protein of unknown function; expressed at both mRNA and protein levels
YMR104C	YPK2	PCG	No	No	0.3	1.12546	0.891755	-0.631259	0.757617	Protein kinase similar to serine/threonine protein kinase Ypk1p; functionally redundant with YPK1 at the genetic level; participates in a signaling pathway required for optimal cell wall integrity; homolog of mammalian kinase SGK; YPK2 has a paralog, YPK1, that arose from the whole genome duplication
YGR243W	FMP43	PCG	No	No	0.4	1.12284	2.26746	1.90308	0.891829	Highly conserved subunit of mitochondrial pyruvate carrier; more highly expressed in glucose-containing minimal medium than in lactate-containing medium; expression regulated by osmotic and alkaline stresses; protein abundance increases in response to DNA replication stress; FMP43 has a paralog, MPC2, that arose from the whole genome duplication
YNL157W	IGO1	PCG	No	No	3.16	1.12266	0.945636	1.3553	0.890018	Protein required for initiation of G0 program; prevents degradation of nutrient-regulated mRNAs via the 5'-3' mRNA decay pathway; phosphorylated by Rim15p; GFP protein localizes to the cytoplasm and nucleus; IGO1 has a paralog, IGO2, that arose from the whole genome duplication
YGR248W	SOL4	PCG	No	No	0.2	1.1224	1.20417	0.869826	0.701346	6-phosphogluconolactonase; protein abundance increases in response to DNA replication stress; SOL4 has a paralog, SOL3, that arose from the whole genome duplication
YGR221C	TOS2	PCG	No	Yes	1.21	1.12184	2.21878	-0.598383	0.803916	Protein involved in localization of Cdc24p to the site of bud growth; may act as a membrane anchor; localizes to the bud neck and bud tip; potentially phosphorylated by Cdc28p; TOS2 has a paralog, SKG6, that arose from the whole genome duplication
YHR209W	CRG1	PCG	No	No	0.4	1.12119	0.788309	1.00982	0.867968	S-AdoMet-dependent methyltransferase involved in lipid homeostasis; mediates resistance to a drug cantharidin
YIL136W	OM45	PCG	No	No	0.4	1.12065	0.705434	0.597958	0.818445	Mitochondrial outer membrane protein of unknown function; major constituent of the outer membrane, located on the outer (cytosolic) face; protein abundance increases in response to DNA replication stress
YDR222W	NA	PCG	No	No	0.4	1.11995	1.03992	1.14706	0.859701	Protein of unknown function; green fluorescent protein (GFP)-fusion protein localizes to the cytoplasm in a punctate pattern; YDR222W has a paralog, YLR225C, that arose from the whole genome duplication
YGL038C	OCH1	PCG	No	No	0.6	1.11974	0.875082	0.362199	0.873425	Mannosyltransferase of the cis-Golgi apparatus; initiates the polymannose outer chain elongation of N-linked oligosaccharides of glycoproteins
YBR183W	YPC1	PCG	No	No	0.6	1.11881	1.23449	0.806202	0.859875	Alkaline ceramidase; also has reverse (CoA-independent) ceramide synthase activity; catalyzes both breakdown and synthesis of phytoceramide; overexpression confers fumonisin B1 resistance; YPC1 has a paralog, YDC1, that arose from the whole genome duplication
YOL156W	HXT11	PCG	No	No	1.49	1.11856	NA	NA	0.789757	Putative hexose transporter that is nearly identical to Hxt9p; has similarity to major facilitator superfamily (MFS) transporters and is involved in pleiotropic drug resistance
YLR149C	NA	PCG	No	No	0.1	1.11712	1.43276	1.11614	0.881935	Protein of unknown function; overexpression causes a cell cycle delay or arrest; null mutation results in a decrease in plasma membrane electron transport; YLR149C is not an essential gene; protein abundance increases in response to DNA replication stress
YIL102C-A	NA	PCG	No	No	NA	1.11583	NA	NA	0.763626	Putative protein of unknown function; identified based on comparisons of the genome sequences of six Saccharomyces species
YML118W	NGL3	PCG	No	No	NA	1.11453	0.918072	0.0707678	0.840586	3'-5' exonuclease specific for poly-A RNAs; has a domain similar to a magnesium-dependent endonuclease motif in mRNA deadenylase Ccr4p; similar to Ngl1p; NGL3 has a paralog, NGL2, that arose from the whole genome duplication
YPR159W	KRE6	PCG	No	No	2.2	1.11415	0.74161	0.366375	0.910716	Type II integral membrane protein; required for beta-1,6 glucan biosynthesis; putative beta-glucan synthase; localizes to ER, plasma membrane, sites of polarized growth and secretory vesicles; functionally redundant with Skn1p; KRE6 has a paralog, SKN1, that arose from the whole genome duplication
YMR316C-B	NA	PCG	No	No	NA	1.11272	1.80943	1.3472	0.781372	NA
YDR034C-D	NA	PCG	No	No	NA	1.11211	NA	NA	0.924783	Retrotransposon TYA Gag and TYB Pol genes; transcribed/translated as one unit; polyprotein is processed to make a nucleocapsid-like protein (Gag), reverse transcriptase (RT), protease (PR), and integrase (IN); similar to retroviral genes
YDR318W	MCM21	PCG	No	No	0.6	1.1114	0.136858	0.454452	0.357595	Component of the kinetochore sub-complex COMA; COMA (Ctf19p, Okp1p, Mcm21p, Ame1p) bridges kinetochore subunits in contact with centromeric DNA with subunits bound to microtubules during kinetochore assembly; involved in minichromosome maintenance; orthologous to human centromere constitutive-associated network (CCAN) subunit CENP-O and fission yeast mal2
YBR233W	PBP2	PCG	No	No	0.3	1.1109	0.583785	0.60887	0.754153	RNA binding protein; has similarity to mammalian heterogeneous nuclear RNP K protein, involved in the regulation of telomere position effect and telomere length; relative distribution to the nucleus increases upon DNA replication stress
YBR285W	NA	PCG	No	No	1.22	1.11088	-1.86138	1.26262	0.865923	Putative protein of unknown function; YBR285W is not an essential gene
YHR177W	NA	PCG	No	No	1.21	1.11051	-1.32533	-1.17154	0.797829	Putative protein of unknown function; overexpression causes a cell cycle delay or arrest
YHR007C-A	NA	PCG	No	No	NA	1.10888	NA	NA	0.719034	Putative protein of unknown function; identified by expression profiling and mass spectrometry
YLR041W	NA	PCG	No	No	3.17	1.10721	-0.213522	-0.671564	0.749689	NA
YLR299C-A	NA	PCG	No	No	NA	1.10639	NA	NA	0.825753	NA
YPL230W	USV1	PCG	No	No	0.1	1.10241	1.7052	1.58791	0.884411	Putative transcription factor containing a C2H2 zinc finger; mutation affects transcriptional regulation of genes involved in growth on non-fermentable carbon sources, response to salt stress and cell wall biosynthesis; USV1 has a paralog, RGM1, that arose from the whole genome duplication
YLR040C	AFB1	PCG	No	No	0.3	1.10028	-0.526128	0.168459	0.768883	MATalpha-specific a-factor blocker; contributes to mating efficiency under certain conditions; localizes to the cell wall; predicted to be a GPI-attached protein; upregulated by Mcm1p-Alpha1p transcription factor; partially overlaps the dubious ORF YLR041W
YCR005C	CIT2	PCG	No	No	1.1	1.10018	0.61166	0.929039	0.77757	Citrate synthase; catalyzes the condensation of acetyl coenzyme A and oxaloacetate to form citrate, peroxisomal isozyme involved in glyoxylate cycle; expression is controlled by Rtg1p and Rtg2p transcription factors; CIT2 has a paralog, CIT1, that arose from the whole genome duplication
YER048W-A	ISD11	PCG	No	No	NA	1.10014	1.28819	1.12587	0.773233	Cysteine desulfurase (Nfs1p) activator; essential for the formation of the persulfide intermediate at the desulfurase active site during pyridoxal phosphate-dependent desulfuration of cysteine; required for mitochondrial iron-sulfur cluster biosynthesis
YDR379C-A	NA	PCG	No	No	NA	1.09957	NA	NA	0.482033	Protein involved in assembly of the succinate dehydrogenase complex; mitochondrial; mutations in human ortholog SDHAF1 are associated with infantile leukoencephalopathy
YOR120W	GCY1	PCG	No	No	0.3	1.09918	0.803514	1.81588	0.700989	Glycerol dehydrogenase; involved in an alternative pathway for glycerol catabolism used under microaerobic conditions; also has mRNA binding activity; member of the aldo-keto reductase (AKR) family; protein abundance increases in response to DNA replication stress; GCY1 has a paralog, YPR1, that arose from the whole genome duplication
YGR183C	QCR9	PCG	No	No	5.7	1.09658	-0.131441	0.259127	0.607808	Subunit 9 of ubiquinol cytochrome-c reductase (Complex III); Complex III is a component of the mitochondrial inner membrane electron transport chain; required for electron transfer at the ubiquinol oxidase site of the complex
YDL026W	NA	PCG	No	No	1.35	1.09621	0.0176232	-2.01949	0.643558	NA
YBR072W	HSP26	PCG	No	No	0.3	1.09615	-2.19709	2.8748	0.766972	Small heat shock protein (sHSP) with chaperone activity; forms hollow, sphere-shaped oligomers that suppress unfolded proteins aggregation; oligomer activation requires heat-induced conformational change; also has mRNA binding activity
YOR273C	TPO4	PCG	No	No	0.8	1.09592	0.258633	-0.428978	0.758381	Polyamine transporter of the major facilitator superfamily; member of the 12-spanner drug:H(+) antiporter DHA1 family; recognizes spermine, putrescine, and spermidine; localizes to the plasma membrane
YDR258C	HSP78	PCG	No	No	0.8	1.09537	1.36892	1.51149	0.896636	Oligomeric mitochondrial matrix chaperone; cooperates with Ssc1p in mitochondrial thermotolerance after heat shock; able to prevent the aggregation of misfolded proteins as well as resolubilize protein aggregates
YOL032W	OPI10	PCG	No	No	0.6	1.09464	1.49689	0.556849	0.740705	Protein with a possible role in phospholipid biosynthesis; null mutant displays an inositol-excreting phenotype that is suppressed by exogenous choline; protein abundance increases in response to DNA replication stress
YLR042C	NA	PCG	No	No	0.2	1.09449	1.6188	2.53148	0.827851	Protein of unknown function; localizes to the cytoplasm; YLL042C is not an essential gene
YDL114W-A	NA	PCG	No	No	NA	1.09321	NA	NA	0.574097	NA
YLL039C	UBI4	PCG	No	Yes	2.78	1.09298	0.891123	1.72048	0.950408	Ubiquitin; becomes conjugated to proteins, marking them for selective degradation via the ubiquitin-26S proteasome system; essential for the cellular stress response; encoded as a polyubiquitin precursor comprised of 5 head-to-tail repeats; protein abundance increases in response to DNA replication stress
YHL044W	NA	PCG	No	No	0.2	1.08741	1.30205	1.4353	0.725764	Putative integral membrane protein; member of DUP240 gene family; green fluorescent protein (GFP)-fusion protein localizes to the plasma membrane in a punctate pattern
YAR027W	UIP3	PCG	No	No	1.3	1.0872	1.04544	0.345414	0.666914	Putative integral membrane protein of unknown function; interacts with Ulp1p at the nuclear periphery; member of DUP240 gene family
YDL027C	NA	PCG	No	No	0.2	1.08613	0.244972	0.65747	0.795364	Putative protein of unknown function; the authentic, non-tagged protein is detected in highly purified mitochondria in high-throughput studies; YDL027C is not an essential gene
YJL219W	HXT9	PCG	No	No	3.17	1.08552	0.468448	0.880631	0.672711	Putative hexose transporter that is nearly identical to Hxt11p; has similarity to major facilitator superfamily (MFS) transporters, expression of HXT9 is regulated by transcription factors Pdr1p and Pdr3p
YBR174C	NA	PCG	No	No	1.35	1.0852	0.0178099	1.23447	0.839813	NA
YLR367W	RPS22B	PCG	No	Yes	13.6	1.08388	1.46976	1.57858	0.819646	Protein component of the small (40S) ribosomal subunit; homologous to mammalian ribosomal protein S15A and bacterial S8; RPS22B has a paralog, RPS22A, that arose from the whole genome duplication
YIL161W	NA	PCG	No	No	0.6	1.0837	0.502629	0.507546	0.678407	Putative protein of unknown function; green fluorescent protein (GFP)-fusion protein localizes to the cytoplasm; mRNA is enriched in Scp160p-associated mRNPs; YIL161W is a non-essential gene
YPR076W	NA	PCG	No	No	1.49	1.08325	-0.0225534	1.66464	0.868468	NA
YKR046C	PET10	PCG	No	No	0.4	1.08323	1.2682	1.08082	0.928344	Protein of unknown function that co-purifies with lipid particles; expression pattern suggests a role in respiratory growth; computational analysis of large-scale protein-protein interaction data suggests a role in ATP/ADP exchange
YER098W	UBP9	PCG	No	No	0.1	1.0832	1.65711	1.38249	0.90639	Ubiquitin-specific protease that cleaves ubiquitin-protein fusions; UBP9 has a paralog, UBP13, that arose from the whole genome duplication
YKL100W-A	NA	PCG	No	No	NA	1.08286	NA	NA	0.71534	NA
YNL334C	SNO2	PCG	No	No	0.2	1.08053	0.211283	0.101689	0.652352	Protein of unknown function; nearly identical to Sno3p; expression is induced before the diauxic shift and also in the absence of thiamin
YDL022W	GPD1	PCG	No	No	7.6	1.08017	-1.1381	0.00392408	0.813272	NAD-dependent glycerol-3-phosphate dehydrogenase; key enzyme of glycerol synthesis, essential for growth under osmotic stress; expression regulated by high-osmolarity glycerol response pathway; protein abundance increases in response to DNA replication stress; constitutively inactivated via phosphorylation by the protein kinases YPK1 and YPK2, dephosphorylation increases catalytic activity; GPD1 …
YNR062C	NA	PCG	No	No	1.49	1.07981	-0.326213	-0.454041	0.728543	Putative membrane protein of unknown function
YGL174W	BUD13	PCG	No	No	0.3	1.07889	1.32439	0.946329	0.811695	Subunit of the RES complex; RES complex is required for nuclear pre-mRNA retention and splicing; involved in bud-site selection; diploid mutants display a unipolar budding pattern instead of the wild-type bipolar pattern
YJL073W	JEM1	PCG	No	No	0.4	1.0788	0.880508	1.03785	0.864718	DnaJ-like chaperone required for nuclear membrane fusion during mating; localizes to the ER membrane; exhibits genetic interactions with KAR2
YGL191W	COX13	PCG	No	No	2.13	1.07871	-0.180302	-0.484312	0.696737	Subunit VIa of cytochrome c oxidase; present in a subclass of cytochrome c oxidase complexes that may have a role in mimimizing generation of reactive oxygen species; not essential for cytochrome c oxidase activity but may modulate activity in response to ATP; required for assembly of Rcf2p into cytochrome c oxidase - cytochrome bc1 supercomplexes
YNR056C	BIO5	PCG	No	No	1.49	1.07799	0.118951	0.327144	0.928816	Putative transmembrane protein involved in the biotin biosynthesis; responsible for uptake of 7-keto 8-aminopelargonic acid; BIO5 is in a cluster of 3 genes (BIO3, BIO4, and BIO5) that mediate biotin synthesis
YJL171C	NA	PCG	No	No	1.7	1.07754	0.687241	0.476859	0.681507	GPI-anchored cell wall protein of unknown function; induced in response to cell wall damaging agents and by mutations in genes involved in cell wall biogenesis; sequence similarity to YBR162C/TOS1, a covalently bound cell wall protein; protein abundance increases in response to DNA replication stress
YPL221W	FLC1	PCG	No	No	1.1	1.07735	0.791153	0.567458	0.912349	Putative FAD transporter; required for uptake of FAD into endoplasmic reticulum; involved in cell wall maintenance; FLC1 has a paralog, FLC3, that arose from the whole genome duplication
YIL117C	PRM5	PCG	No	No	0.4	1.0739	2.05493	2.06013	0.808376	Pheromone-regulated protein, predicted to have 1 transmembrane segment; induced during cell integrity signaling; PRM5 has a paralog, YNL058C, that arose from the whole genome duplication
YCR091W	KIN82	PCG	No	No	0.1	1.07351	0.664538	2.20323	0.910486	Putative serine/threonine protein kinase; implicated in the regulation of phospholipid asymmetry through the activation of phospholipid translocases (flippases) Lem3p-Dnf1p/Dnf2p; KIN82 has a paralog, FPK1, that arose from the whole genome duplication
YPL279C	NA	PCG	No	No	0.6	1.07278	NA	NA	0.782971	Protein involved in fluoride export; nearly identical to FEX1, and deletion of both proteins results in a large increase in fluoride sensitivity compared with the single mutant; contains two FEX domains connected by a linker; part of a widespread family of conserved fluoride export proteins
YER158C	NA	PCG	No	No	0.2	1.07254	1.55223	0.806169	0.80458	Protein of unknown function; potentially phosphorylated by Cdc28p; YER158C has a paralog, AFR1, that arose from the whole genome duplication
YGL165C	NA	PCG	No	No	1.07	1.07178	0.509656	0.270194	0.722962	NA
YHR043C	DOG2	PCG	No	No	0.7	1.07034	0.93857	1.36667	0.673511	2-deoxyglucose-6-phosphate phosphatase; member of a family of low molecular weight phosphatases, induced by oxidative and osmotic stress, confers 2-deoxyglucose resistance when overexpressed; DOG2 has a paralog, DOG1, that arose from a single-locus duplication
YJR038C	NA	PCG	No	No	3.17	1.06925	0.532461	-0.745574	0.722377	NA
YPL277C	NA	PCG	No	Yes	0.1	1.06878	0.794594	1.22461	0.912939	Putative protein of unknown function; localized to the membranes; gene expression regulated by copper levels
YIL055C	NA	PCG	No	No	0.1	1.06812	0.73147	0.913475	0.758271	Putative protein of unknown function
YGR189C	CRH1	PCG	No	Yes	5.65	1.06809	1.19986	0.432417	0.818156	Chitin transglycosylase; functions in the transfer of chitin to beta(1-6) and beta(1-3) glucans in the cell wall; similar and functionally redundant to Utr2; localizes to sites of polarized growth; expression induced by cell wall stress
YDR446W	ECM11	PCG	No	No	1.35	1.06773	-0.711337	-0.628828	0.95421	Non-essential protein apparently involved in meiosis; GFP fusion protein is present in discrete clusters in the nucleus throughout mitosis; may be involved in maintaining chromatin structure
YIL134C-A	NA	PCG	No	No	NA	1.06717	NA	NA	0.879492	Putative protein of unknown function; identified by fungal homology and RT-PCR
YKL071W	NA	PCG	No	No	0.1	1.06581	-0.0318222	2.73348	0.864027	Putative protein of unknown function; expression induced in cells treated with the mycotoxin patulin, and also the quinone methide triterpene celastrol; green fluorescent protein (GFP)-fusion protein localizes to the cytoplasm
YER092W	IES5	PCG	No	No	1.1	1.06467	1.34783	0.852789	0.620431	Protein that associates with the INO80 chromatin remodeling complex; associates with the complex under low-salt conditions
YGL179C	TOS3	PCG	No	No	0.3	1.06431	0.970142	1.04349	0.884959	Protein kinase; related to and functionally redundant with Elm1p and Sak1p for the phosphorylation and activation of Snf1p; functionally orthologous to LKB1, a mammalian kinase associated with Peutz-Jeghers cancer-susceptibility syndrome; TOS3 has a paralog, SAK1, that arose from the whole genome duplication
YGR249W	MGA1	PCG	No	No	1.15	1.06307	-0.349247	-1.45399	0.772365	Protein similar to heat shock transcription factor; multicopy suppressor of pseudohyphal growth defects of ammonium permease mutants
YLR326W	NA	PCG	No	No	0.8	1.06296	1.01545	1.27331	0.896113	Putative protein of unknown function; predicted to be palmitoylated
YNL283C	WSC2	PCG	No	No	2.22	1.06276	1.07161	1.06928	0.754866	Sensor-transducer of the stress-activated PKC1-MPK1 signaling pathway; involved in maintenance of cell wall integrity and recovery from heat shock; required for the arrest of secretion response; WSC2 has a paralog, WSC3, that arose from the whole genome duplication
YJL016W	NA	PCG	No	No	0.9	1.06116	0.36457	0.784189	0.805604	Putative protein of unknown function; GFP-fusion protein localizes to the cytoplasm; conserved in closely related Saccharomyces species
YGR143W	SKN1	PCG	No	No	1.69	1.06109	0.703589	0.24561	0.811623	Protein involved in sphingolipid biosynthesis; type II membrane protein; SKN1 has a paralog, KRE6, that arose from the whole genome duplication
YMR250W	GAD1	PCG	No	No	0.4	1.06064	-1.24534	0.167395	0.806031	Glutamate decarboxylase; converts glutamate into gamma-aminobutyric acid (GABA) during glutamate catabolism; involved in response to oxidative stress
YBR203W	COS111	PCG	No	Yes	0.3	1.05956	-0.691987	-0.613366	0.929937	Protein required for antifungal drug ciclopirox olamine resistance; not related to the subtelomerically-encoded COS family; the authentic, non-tagged protein is detected in highly purified mitochondria in high-throughput studies
YOL097W-A	NA	PCG	No	No	NA	1.05942	NA	NA	0.835009	Putative protein of unknown function; identified by expression profiling and mass spectrometry
YKR058W	GLG1	PCG	No	No	0.3	1.0593	0.400998	0.839867	0.829143	Glycogenin glucosyltransferase; self-glucosylating initiator of glycogen synthesis, also glucosylates n-dodecyl-beta-D-maltoside; similar to mammalian glycogenin; GLG1 has a paralog, GLG2, that arose from the whole genome duplication
YCL040W	GLK1	PCG	No	Yes	3.7	1.05849	0.760451	0.293909	0.840072	Glucokinase; catalyzes the phosphorylation of glucose at C6 in the first irreversible step of glucose metabolism; one of three glucose phosphorylating enzymes; expression regulated by non-fermentable carbon sources; GLK1 has a paralog, EMI2, that arose from the whole genome duplication
YDR259C	YAP6	PCG	No	No	0.2	1.05744	-0.339784	2.04268	0.569304	Basic leucine zipper (bZIP) transcription factor; physically interacts with the Tup1-Cyc8 complex and recruits Tup1p to its targets; overexpression increases sodium and lithium tolerance; computational analysis suggests a role in regulation of expression of genes involved in carbohydrate metabolism; YAP6 has a paralog, CIN5, that arose from the whole genome duplication
YCL056C	PEX34	PCG	No	No	2	1.05737	0.722407	1.53759	0.60751	Protein that regulates peroxisome populations; peroxisomal integral membrane protein; interacts with Pex11p, Pex25p, and Pex27p to control both constitutive peroxisome division and peroxisome morphology and abundance during peroxisome proliferation
YGR142W	BTN2	PCG	No	Yes	0.3	1.05706	1.59348	1.06718	0.769288	v-SNARE binding protein; facilitates specific protein retrieval from a late endosome to the Golgi; modulates arginine uptake, possible role in mediating pH homeostasis between the vacuole and plasma membrane H(+)-ATPase; BTN2 has a paralog, CUR1, that arose from the whole genome duplication
YNL052W	COX5A	PCG	No	No	3.1	1.05701	-0.718984	-1.3484	0.706814	Subunit Va of cytochrome c oxidase; cytochrome c oxidase is the terminal member of the mitochondrial inner membrane electron transport chain; Cox5Ap is predominantly expressed during aerobic growth while its isoform Vb (Cox5Bp) is expressed during anaerobic growth; COX5A has a paralog, COX5B, that arose from the whole genome duplication
YMR041C	ARA2	PCG	No	No	0.2	1.05693	0.927506	1.02771	0.790244	NAD-dependent arabinose dehydrogenase; involved in biosynthesis of dehydro-D-arabinono-1,4-lactone; similar to plant L-galactose dehydrogenase
YDL242W	NA	PCG	No	No	1.35	1.05677	1.59388	-0.76988	0.736739	NA
YPR177C	NA	PCG	No	No	1.49	1.05563	0.754088	0.570018	0.647424	NA
YDR074W	TPS2	PCG	No	No	0.7	1.05506	0.962818	0.11139	0.825012	Phosphatase subunit of the trehalose-6-P synthase/phosphatase complex; involved in synthesis of the storage carbohydrate trehalose; expression is induced by stress conditions and repressed by the Ras-cAMP pathway; protein abundance increases in response to DNA replication stress
YMR279C	NA	PCG	No	No	1.49	1.05503	-1.56921	1.08448	0.782044	Putative boron transporter involved in boron efflux and resistance; overexpression mutant but not null mutant displays boron tolerance phenotype; identified as a heat-induced gene in a high-throughout screen; YMR279C is not an essential gene; YMR279C has a paralog, ATR1, that arose from the whole genome duplication
YBR014C	GRX7	PCG	No	No	2.37	1.05471	0.0882733	0.640104	0.849226	Cis-golgi localized monothiol glutaredoxin; more similar in activity to dithiol than other monothiol glutaredoxins; involved in the oxidative stress response; does not bind metal ions; GRX7 has a paralog, GRX6, that arose from the whole genome duplication
YCL049C	NA	PCG	No	No	0.7	1.05384	1.74194	0.244665	0.784973	Protein of unknown function; localizes to membrane fraction; YCL049C is not an essential gene
YJR022W	LSM8	PCG	No	No	0.6	1.05378	0.466144	0.843511	0.860157	Lsm (Like Sm) protein; forms heteroheptameric complex (with Lsm2p, Lsm3p, Lsm4p, Lsm5p, Lsm6p, and Lsm7p) that is part of spliceosomal U6 snRNP and is also implicated in processing of pre-tRNA, pre-snoRNA, and pre-rRNA
YPL222C-A	NA	PCG	No	No	NA	1.0534	NA	NA	0.86718	NA
YKL095W	YJU2	PCG	No	No	0.2	1.05336	0.492987	0.12047	0.602249	Essential protein required for pre-mRNA splicing; associates transiently with the spliceosomal NTC ("nineteen complex") and acts after Prp2p to promote the first catalytic reaction of splicing
YNL332W	THI12	PCG	No	No	0.2	1.05261	NA	NA	0.799765	Protein involved in synthesis of the thiamine precursor HMP; member of a subtelomeric gene family including THI5, THI11, THI12, and THI13; hydroxymethylpyrimidine is also known as HMP
YNL274C	GOR1	PCG	No	No	0.8	1.05258	0.104178	0.923728	0.90058	Glyoxylate reductase; null mutation results in increased biomass after diauxic shift; the authentic, non-tagged protein is detected in highly purified mitochondria in high-throughput studies; protein abundance increases in response to DNA replication stress
YKR013W	PRY2	PCG	No	No	3.4	1.05236	1.38901	1.31406	0.865212	Sterol binding protein involved in the export of acetylated sterols; secreted glycoprotein and member of the CAP protein superfamily (cysteine-rich secretory proteins (CRISP), antigen 5, and pathogenesis related 1 proteins); sterol export function is redundant with that of PRY1; may be involved in detoxification of hydrophobic compounds; PRY2 has a paralog, PRY1, that arose from the whole genome …
YGR275W	RTT102	PCG	No	No	1.36	1.05136	1.16855	0.947267	0.564455	Component of both the SWI/SNF and RSC chromatin remodeling complexes; suggested role in chromosome maintenance; possible weak regulator of Ty1 transposition; protein abundance increases in response to DNA replication stress
YGL258W-A	NA	PCG	No	No	NA	1.05134	NA	NA	0.587171	Putative protein of unknown function
YGL121C	GPG1	PCG	No	No	0.4	1.05128	-0.657781	2.73095	0.793948	Proposed gamma subunit of the heterotrimeric G protein; interacts with the receptor Gpr1p; involved in regulation of pseudohyphal growth; requires Gpb1p or Gpb2p to interact with Gpa2p; overproduction causes prion curing
YLR345W	NA	PCG	No	No	0.2	1.05118	0.71623	1.2315	0.773744	Similar to 6-phosphofructo-2-kinase enzymes; mRNA expression is repressed by the Rfx1p-Tup1p-Ssn6p repressor complex; YLR345W is not an essential gene
YMR148W	OSW5	PCG	No	No	1.1	1.05105	0.482495	0.657829	0.759123	Protein of unknown function with possible role in spore wall assembly; predicted to contain an N-terminal transmembrane domain; osw5 null mutant spores exhibit increased spore wall permeability and sensitivity to beta-glucanase digestion
YKL121W	DGR2	PCG	No	Yes	0.4	1.05022	0.833286	0.540504	0.877975	Protein of unknown function; null mutant is resistant to 2-deoxy-D-glucose and displays abnormally elongated buds; DGR2 has a paralog, YMR102C, that arose from the whole genome duplication
YGR088W	CTT1	PCG	No	No	0.1	1.05008	0.650858	0.945053	0.897355	Cytosolic catalase T; has a role in protection from oxidative damage by hydrogen peroxide
YFR033C	QCR6	PCG	No	No	6.11	1.04978	-0.658112	-0.33818	0.94352	Subunit 6 of the ubiquinol cytochrome-c reductase complex; the complex, also known as the cytochrome bc(1) complex or Complex III, is a component of the mitochondrial inner membrane electron transport chain; highly acidic protein; required for maturation of cytochrome c1; may be loosely associated with the complex since it is easily released into the intermembrane space
YNL294C	RIM21	PCG	No	No	1	1.04852	0.660497	1.49956	0.816036	pH sensor molecule, component of the RIM101 pathway; has a role in cell wall construction and alkaline pH response; is glycosylated and phosphorylated; interacts with Dfg16p and Rim9p to form a pH-sensing complex; localization to the plasma membrane is dependent on Dfg16p and Rim9p; has similarity to A. nidulans PalH
YDR031W	MIC14	PCG	No	No	1.43	1.04824	0.361982	1.4435	0.799533	Mitochondrial intermembrane space protein of unknown function; required for normal oxygen consumption; contains twin cysteine-x9-cysteine motifs; protein abundance increases in response to DNA replication stress
YDR040C	ENA1	PCG	No	No	1.35	1.04795	NA	NA	0.896404	P-type ATPase sodium pump; involved in Na+ and Li+ efflux to allow salt tolerance
YKR012C	NA	PCG	No	No	3.17	1.04724	-0.0497512	1.00637	0.814579	NA
YDL067C	COX9	PCG	No	No	4.66	1.0467	-0.35882	0.177871	0.644235	Subunit VIIa of cytochrome c oxidase (Complex IV); Complex IV is the terminal member of the mitochondrial inner membrane electron transport chain
YCR083W	TRX3	PCG	No	No	1.6	1.04524	0.48483	0.508157	0.842803	Mitochondrial thioredoxin; highly conserved oxidoreductase required to maintain the redox homeostasis of the cell, forms the mitochondrial thioredoxin system with Trr2p, redox state is maintained by both Trr2p and Glr1p
YLR329W	REC102	PCG	No	No	0.1	1.04333	1.13073	0.758918	0.666214	Protein involved in early stages of meiotic recombination; required for chromosome synapsis; forms a complex with Rec104p and Spo11p necessary during the initiation of recombination
YJL094C	KHA1	PCG	No	No	0.3	1.04332	0.100357	0.981015	0.857591	Putative K+/H+ antiporter; has a probable role in intracellular cation homeostasis; localized to Golgi vesicles and detected in highly purified mitochondria in high-throughput studies
YHR006W	STP2	PCG	No	No	0.2	1.04231	0.67155	0.427529	0.810401	Transcription factor; activated by proteolytic processing in response to signals from the SPS sensor system for external amino acids; activates transcription of amino acid permease genes; STP2 has a paralog, STP1, that arose from the whole genome duplication
YDR003W	RCR2	PCG	No	No	0.7	1.04215	0.611071	0.892899	0.787299	Vacuolar protein; presumably functions within the endosomal-vacuolar trafficking pathway, affecting events that determine whether plasma membrane proteins are degraded or routed to the plasma membrane; RCR2 has a paralog, RCR1, that arose from the whole genome duplication
YGR295C	COS6	PCG	No	No	4.68	1.04182	1.42236	0.499561	0.82266	Protein of unknown function; member of the DUP380 subfamily of conserved, often subtelomerically-encoded proteins
YCR098C	GIT1	PCG	No	No	0.1	1.04162	-3.02364	1.22819	0.791205	Plasma membrane permease; mediates uptake of glycerophosphoinositol and glycerophosphocholine as sources of the nutrients inositol and phosphate; expression and transport rate are regulated by phosphate and inositol availability
YBL045C	COR1	PCG	No	No	3.16	1.04053	-0.827324	-1.4741	0.916284	Core subunit of the ubiquinol-cytochrome c reductase complex; the ubiquinol-cytochrome c reductase complex (bc1 complex) is a component of the mitochondrial inner membrane electron transport chain
YMR196W	NA	PCG	No	No	0.2	1.04032	0.254362	1.31354	0.92756	Putative protein of unknown function; green fluorescent protein (GFP)-fusion protein localizes to the cytoplasm; YMR196W is not an essential gene
YKL165C	MCD4	PCG	No	No	2.07	1.0401	1.04734	0.447651	0.820086	Protein involved in GPI anchor synthesis; multimembrane-spanning protein that localizes to the endoplasmic reticulum; highly conserved among eukaryotes; GPI stands for glycosylphosphatidylinositol
YER188W	NA	PCG	No	No	0.2	1.03981	1.56694	0.040642	0.839219	NA
YJL205C	NCE101	PCG	No	No	?	1.03966	NA	NA	0.554322	Protein of unknown function; involved in secretion of proteins that lack classical secretory signal sequences
YLR445W	GMC2	PCG	No	No	3.17	1.03853	-2.00393	0.19722	0.677749	Protein involved in meiotic progression; mutants are delayed in meiotic nuclear division and are defective in synaptonemal complex assembly; transcription is regulated by Ume6p and induced in response to alpha factor
YGL166W	CUP2	PCG	No	No	0.7	1.03796	0.51055	1.08934	0.64208	Copper-binding transcription factor; activates transcription of the metallothionein genes CUP1-1 and CUP1-2 in response to elevated copper concentrations; CUP2 has a paralog, HAA1, that arose from the whole genome duplication
YMR181C	NA	PCG	No	No	0.4	1.03743	0.37643	1.46384	0.82384	Protein of unknown function; mRNA transcribed as part of a bicistronic transcript with a predicted transcriptional repressor RGM1/YMR182C; mRNA is destroyed by nonsense-mediated decay (NMD); not an essential gene; YMR181C has a paralog, YPL229W, that arose from the whole genome duplication
YKL044W	NA	PCG	No	No	0.3	1.03733	-0.815166	-1.41949	0.913621	Protein of unknown function; mRNA identified as translated by ribosome profiling data
YOR289W	NA	PCG	No	No	0.3	1.03558	1.01914	2.50173	0.934663	Putative protein of unknown function; transcription induced by the unfolded protein response; green fluorescent protein (GFP)-fusion protein localizes to both the cytoplasm and the nucleus
YML091C	RPM2	PCG	No	No	0.8	1.03555	-0.250186	0.287782	0.894458	Protein subunit of mitochondrial RNase P; has roles in nuclear transcription, cytoplasmic and mitochondrial RNA processing, and mitochondrial translation; distributed to mitochondria, cytoplasmic processing bodies, and the nucleus
YIR007W	NA	PCG	No	Yes	0.4	1.03512	0.333307	0.348961	0.874384	Putative glycosidase; green fluorescent protein (GFP)-fusion protein localizes to the cytoplasm; YIR007W is a non-essential gene
YDL196W	NA	PCG	No	No	1.35	1.03437	-0.144689	0.504638	0.63763	NA
YDR528W	HLR1	PCG	No	No	0.4	1.03402	0.357844	-0.671832	0.716482	Protein involved in regulation of cell wall composition and integrity; also involved in cell wall response to osmotic stress; overproduction suppresses a lysis sensitive PKC mutation; similar to Lre1p, which functions antagonistically to protein kinase A; <br>HLR1 has a paralog, LRE1, that arose from the whole genome duplication
YDR122W	KIN1	PCG	No	No	1.22	1.03347	0.43499	0.0583207	0.840769	Serine/threonine protein kinase involved in regulation of exocytosis; localizes to the cytoplasmic face of the plasma membrane; KIN1 has a paralog, KIN2, that arose from the whole genome duplication
YBR214W	SDS24	PCG	No	No	0.6	1.03281	0.932671	0.747421	0.796807	Protein involved in cell separation during budding; one of two S. cerevisiae homologs (Sds23p and Sds24p) of the S. pombe Sds23 protein, which is implicated in APC/cyclosome regulation; may play an indirect role in fluid-phase endocytosis; protein abundance increases in response to DNA replication stress; SDS24 has a paralog, SDS23, that arose from the whole genome duplication
YPL056C	LCL1	PCG	No	No	0.4	1.03255	1.18451	0.735046	0.408977	Putative protein of unknown function; deletion mutant is fluconazole resistant and has long chronological lifespan
YEL069C	HXT13	PCG	No	No	1.21	1.03075	NA	NA	0.901952	Hexose transporter; induced in the presence of non-fermentable carbon sources, induced by low levels of glucose, repressed by high levels of glucose; HXT13 has a paralog, HXT17, that arose from a segmental duplication
YDR163W	CWC15	PCG	No	No	0.7	1.0307	0.481623	1.15206	0.791221	Non-essential protein involved in pre-mRNA splicing; component of a complex containing Cef1p; has similarity to S. pombe Cwf15p
YEL012W	UBC8	PCG	No	No	0.8	1.03061	1.50416	0.941348	0.864007	Ubiquitin-conjugating enzyme that regulates gluconeogenesis; negatively regulates gluconeogenesis by mediating the glucose-induced ubiquitination of fructose-1,6-bisphosphatase (FBPase); cytoplasmic enzyme that catalyzes the ubiquitination of histones in vitro
YBR152W	SPP381	PCG	No	No	1.35	1.03044	0.0130792	0.0965641	0.598449	mRNA splicing factor, component of U4/U6.U5 tri-snRNP; interacts genetically and physically with Prp38p; relocalizes to the cytosol in response to hypoxia
YJR023C	NA	PCG	No	No	3.17	1.02991	0.185128	1.1955	0.793611	NA
YKR076W	ECM4	PCG	No	No	0.2	1.02956	-0.346235	1.05551	0.726467	Omega class glutathione transferase; not essential; similar to Ygr154cp; green fluorescent protein (GFP)-fusion protein localizes to the cytoplasm
YLL019W-A	NA	PCG	No	No	NA	1.02942	NA	NA	0.624774	NA
YDR210W-A	NA	PCG	No	No	NA	1.02888	NA	NA	0.709572	Retrotransposon TYA Gag gene co-transcribed with TYB Pol; translated as TYA or TYA-TYB polyprotein; Gag is a nucleocapsid protein that is the structural constituent of virus-like particles (VLPs); similar to retroviral Gag
YNR065C	NA	PCG	No	No	0.6	1.02888	0.182951	0.641058	0.883624	Protein of unknown function; protein-protein interactions suggest a possible role in actin patch formation; YNR065C is not an essential gene
YGR006W	PRP18	PCG	No	No	0.2	1.02871	0.812554	0.218855	0.741494	Splicing factor and component of snRNP U5; factor involved in the positioning of the 3' splice site during the second catalytic step of splicing; interacts with Slu7p
YOR245C	DGA1	PCG	No	No	0.9	1.02841	0.65266	1.41971	0.820251	Diacylglycerol acyltransferase; catalyzes the terminal step of triacylglycerol (TAG) formation, acylates diacylglycerol using acyl-CoA as an acyl donor; Lro1p and Dga1p can O-acylate ceramides; localized to lipid particles
YER184C	NA	PCG	No	No	0.1	1.0277	1.07142	0.30525	0.846771	Putative zinc cluster protein; deletion confers sensitivity to Calcufluor white, and prevents growth on glycerol or lactate as sole carbon source
YGR127W	NA	PCG	No	No	0.3	1.02664	1.66986	1.12987	0.762299	Putative protein of unknown function; expression is regulated by Msn2p/Msn4p, indicating a possible role in stress response
YMR182C	RGM1	PCG	No	No	3.17	1.02644	0.666698	-0.477115	0.928494	Putative zinc finger DNA binding transcription factor; contains two N-terminal C2H2 zinc fingers and C-terminal proline rich domain; overproduction impairs cell growth and induces expression of genes involved in monosaccharide catabolism and aldehyde metabolism; regulates expression of of Y' telomeric elements and subtelomeric COS genes; relocalizes to the cytosol in response to hypoxia; RGM1 has…
YJL155C	FBP26	PCG	No	No	0.4	1.02623	1.15713	0.733259	0.789338	Fructose-2,6-bisphosphatase, required for glucose metabolism; protein abundance increases in response to DNA replication stress
YER130C	NA	PCG	No	No	1.05	1.02442	1.83257	0.672221	0.806268	Protein of unknown function; transcription is regulated by Haa1p, Sok2p and Zap1p transcriptional activators; computational analysis suggests a role as a transcription factor; C. albicans homolog (MNL1) plays a role in adaptation to stress
YOR104W	PIN2	PCG	No	No	0.8	1.02417	0.928446	-0.0749217	0.741819	Protein that induces appearance of [PIN+] prion when overproduced; predicted to be palmitoylated
YCL073C	GEX1	PCG	No	No	NA	1.02386	NA	NA	0.787846	Proton:glutathione antiporter; localized to the vacuolar and plasma membranes; imports glutathione from the vacuole and exports it through the plasma membrane; has a role in resistance to oxidative stress and modulation of the PKA pathway; GEX1 has a paralog, GEX2, that arose from a segmental duplication
YGL033W	HOP2	PCG	No	No	1.21	1.02278	-0.83689	0.255486	0.763733	Meiosis-specific protein that localizes to chromosomes; preventing synapsis between nonhomologous chromosomes and ensuring synapsis between homologs; complexes with Mnd1p to promote homolog pairing and meiotic double-strand break repair
YMR140W	SIP5	PCG	No	No	0.4	1.02246	0.765662	-0.103165	0.785404	Protein of unknown function; interacts with both the Reg1p/Glc7p phosphatase and the Snf1p kinase; forms cytoplasmic foci upon DNA replication stress
YIL045W	PIG2	PCG	No	No	0.2	1.02216	0.425168	0.891497	0.774811	Putative type-1 protein phosphatase targeting subunit; tethers Glc7p type-1 protein phosphatase to Gsy2p glycogen synthase; PIG2 has a paralog, GIP2, that arose from the whole genome duplication
YOR161C	PNS1	PCG	No	No	1.1	1.02205	0.780835	1.43084	0.763598	Protein of unknown function; has similarity to Torpedo californica tCTL1p, which is postulated to be a choline transporter, neither null mutation nor overexpression affects choline transport
YOR161W-A	NA	PCG	No	No	NA	1.02205	NA	NA	0.51653	NA
YOR227W	HER1	PCG	No	No	0.4	1.02203	0.943103	1.34707	0.848479	Protein of unknown function; required for proliferation or remodeling of the ER that is caused by overexpression of Hmg2p; may interact with ribosomes, based on co-purification experiments; HER1 has a paralog, GIP3, that arose from the whole genome duplication
YKL093W	MBR1	PCG	No	No	0.1	1.02176	-0.711991	0.504935	0.747024	Protein involved in mitochondrial functions and stress response; overexpression suppresses growth defects of hap2, hap3, and hap4 mutants; MBR1 has a paralog, ISF1, that arose from the whole genome duplication
YLR206W	ENT2	PCG	No	No	0.9	1.0208	0.550169	0.938118	0.733904	Epsin-like protein required for endocytosis and actin patch assembly; functionally redundant with Ent1p; contains clathrin-binding motif at C-terminus; ENT2 has a paralog, ENT1, that arose from the whole genome duplication
YFL054C	NA	PCG	No	No	0.4	1.02064	1.09139	0.810129	0.863856	Putative channel-like protein; similar to Fps1p; mediates passive diffusion of glycerol in the presence of ethanol
YPL107W	NA	PCG	No	No	0.4	1.02054	0.058347	0.438191	0.71457	Putative protein of unknown function; green fluorescent protein (GFP)-fusion protein localizes to mitochondria; YPL107W is not an essential gene
YBR169C	SSE2	PCG	No	Yes	0.4	1.02046	1.57072	1.43642	0.753549	Member of the heat shock protein 70 (HSP70) family; may be involved in protein folding; localized to the cytoplasm; SSE2 has a paralog, SSE1, that arose from the whole genome duplication
YFR054C	NA	PCG	No	No	1.21	1.01924	-0.360051	0.437665	0.613501	NA
YNR066C	NA	PCG	No	No	1.49	1.01837	0.123255	-0.720852	0.795909	Putative membrane-localized protein of unknown function
YPR159C-A	NA	PCG	No	No	NA	1.016	NA	NA	0.794629	Protein of unknown function; identified by gene-trapping, microarray-based expression analysis, and genome-wide homology searching
YGR126W	NA	PCG	No	No	0.1	1.01592	0.697954	-0.894093	0.818668	Putative protein of unknown function; green fluorescent protein (GFP)-fusion protein localizes to both the cytoplasm and the nucleus and is induced in response to the DNA-damaging agent MMS
YLR168C	UPS2	PCG	No	No	0.9	1.01543	1.42031	0.464742	0.924117	Mitochondrial intermembrane space protein; involved in phospholipid metabolism; has role in regulation of phospholipid metabolism by inhibiting conversion of phosphatidylethanolamine to phosphatidylcholine; null mutant has defects in mitochondrial morphology; similar to Ups1p, Ups3p and to human PRELI; UPS2 has a paralog, UPS3, that arose from the whole genome duplication
YNL107W	YAF9	PCG	No	No	1.1	1.01517	0.421915	0.641256	0.839443	Subunit of NuA4 histone H4 acetyltransferase and SWR1 complexes; may function to antagonize silencing near telomeres; interacts directly with Swc4p; has homology to human leukemogenic protein AF9; contains a YEATS domain
YNR059W	MNT4	PCG	No	No	0.4	1.01488	0.436162	0.94647	0.935377	Putative alpha-1,3-mannosyltransferase; not required for protein O-glycosylation
YJR161C	COS5	PCG	No	No	1.3	1.01453	1.19274	0.299983	0.777771	Protein of unknown function; member the DUP380 subfamily of conserved, often subtelomerically-encoded proteins
YDL123W	SNA4	PCG	No	No	0.8	1.01281	0.836906	0.477344	0.824188	Protein of unknown function; localized to the vacuolar outer membrane; predicted to be palmitoylated
YDR504C	SPG3	PCG	No	No	1.65	1.01197	0.222499	0.880194	0.747244	Protein required for high temperature survival during stationary phase; not required for growth on nonfermentable carbon sources
YDR223W	CRF1	PCG	No	No	0.1	1.01138	0.206377	0.771212	0.831504	Transcriptional corepressor; involved in repression of ribosomal protein (RP) gene transcription via the TOR signaling pathway which promotes accumulation of Crf1p in the nucleus; role in repression of RP genes varies by strain; CRF1 has a paralog, IFH1, that arose from the whole genome duplication
YKR089C	TGL4	PCG	No	No	0.7	1.01133	0.498555	0.923679	0.807699	Multifunctional lipase/hydrolase/phospholipase; triacylglycerol lipase, steryl ester hydrolase, and Ca2+-independent phospholipase A2; catalyzes acyl-CoA dependent acylation of LPA to PA; required with Tgl3p for timely bud formation; phosphorylated and activated by Cdc28p; TGL4 has a paralog, TGL5, that arose from the whole genome duplication
YFR027W	ECO1	PCG	No	No	1.21	1.0102	0.0660742	0.483237	0.785941	Acetyltransferase; required for establishment of sister chromatid cohesion; acetylates Mps3p to regulate nuclear organization; modifies Smc3p at replication forks and Mcd1p in response to ds DNA breaks; has a C2H2-type zinc finger; mutations in human homolog ESCO2 cause Roberts syndrome; relative distribution to the nucleus increases upon DNA replication stress
YBR149W	ARA1	PCG	No	No	2.69	1.00992	0.592968	0.911174	0.688344	NADP+ dependent arabinose dehydrogenase; involved in carbohydrate metabolism; purified as homodimer; naturally occurs with a N-terminus degradation product
YER065C	ICL1	PCG	No	No	0.2	1.00987	1.9859	0.864879	0.755046	Isocitrate lyase; catalyzes the formation of succinate and glyoxylate from isocitrate, a key reaction of the glyoxylate cycle; expression of ICL1 is induced by growth on ethanol and repressed by growth on glucose
YDL114W	NA	PCG	No	No	1.35	1.00758	0.600183	0.296837	0.71401	Putative short-chain dehydrogenase/reductase; YDL114W is not an essential gene
YNL093W	YPT53	PCG	No	No	0.1	1.00746	1.56183	1.66138	0.670044	Stress-induced Rab family GTPase; required for vacuolar protein sorting and endocytosis; involved in ionic stress tolerance; similar to Vps21p and Ypt52p; functional homolog of Vps21p; mammalian Rab5 homolog; YPT53 has a paralog, VPS21, that arose from the whole genome duplication
YPL035C	NA	PCG	No	No	0.1	1.00745	0.248079	0.0131928	0.800767	NA
YJL149W	DAS1	PCG	No	No	0.2	1.00656	0.878828	1.58038	0.777456	Putative SCF ubiquitin ligase F-box protein; interacts physically with both Cdc53p and Skp1 and genetically with CDC34; similar to putative F-box protein YDR131C
YKL141W	SDH3	PCG	No	No	1.3	1.00562	0.132789	0.280903	0.46654	Subunit of succinate dehydrogenase and of TIM22 translocase; functions as \ cytochrome b subunit of succinate dehydrogenase, which couples oxidation of succinate to transfer of electrons to ubiquinone as part of the TCA cycle and the mitochondrial respiratory chain; also required for mitochondrial inner membrane protein import as part of the TIM22 complex; SDH3 has a paralog, SHH3, that arose fro…
YDR096W	GIS1	PCG	No	No	0.3	1.00528	-0.0745278	0.631256	0.847402	Histone demethylase and transcription factor; regulates genes during nutrient limitation; activity modulated by proteasome-mediated proteolysis; has JmjC and JmjN domain in N-terminus that interact, promoting stability and proper transcriptional activity; contains two transactivating domains downstream of Jmj domains and a C-terminal DNA binding domain; relocalizes to the cytosol in response to h…
YLR013W	GAT3	PCG	No	No	3.17	1.00525	-0.229129	-0.67021	0.721572	Protein containing GATA family zinc finger motifs; involved in spore wall assembly; sequence similarity to GAT4, and the double mutant gat3 gat4 exhibits reduced dityrosine fluorescence relative to the single mutants
YIL097W	FYV10	PCG	No	No	0.1	1.00208	1.08889	0.748963	0.963682	Subunit of GID complex; involved in proteasome-dependent catabolite inactivation of gluconeogenic enzymes FBPase, PEPCK, and c-MDH; forms dimer with Rmd5p that is then recruited to GID Complex by Gid8p; contains a degenerate RING finger motif needed for GID complex ubiquitin ligase activity in vivo, as well as CTLH and CRA domains; plays role in anti-apoptosis; required for survival upon exposure…
YPL222W	FMP40	PCG	No	No	0.1	1.0016	1.39735	1.65199	0.951872	Putative protein of unknown function; proposed to be involved in responding to environmental stresses; the authentic, non-tagged protein is detected in highly purified mitochondria in high-throughput studies
YGL096W	TOS8	PCG	No	No	0.2	1.00079	0.0113349	0.704984	0.717466	Homeodomain-containing protein and putative transcription factor; found associated with chromatin; target of SBF transcription factor; induced during meiosis and under cell-damaging conditions; TOS8 has a paralog, CUP9, that arose from the whole genome duplication
chrXIII_480893_481012	NA	Intergenic	No	No	NA	1.67383	NA	NA	NA	NA
chrV_167085_167225	NA	Intergenic	No	No	NA	1.64706	NA	NA	0.511323	NA
chrV_503978_505186	NA	Intergenic	No	No	NA	1.5491	NA	NA	0.974422	NA
chrX_294341_294460	NA	Intergenic	No	No	NA	1.54518	NA	NA	0.721411	NA
chrIV_1394767_1394912	NA	Intergenic	No	No	NA	1.39565	NA	NA	0.730922	NA
chrIX_332641_332808	NA	Intergenic	No	No	NA	1.31966	NA	NA	0.704826	NA
chrIV_998520_998659	NA	Intergenic	No	No	NA	1.27766	NA	NA	0.710553	NA
chrII_741812_741954	NA	Intergenic	No	No	NA	1.26328	NA	NA	0.460108	NA
chrIV_1505092_1506396	NA	Intergenic	No	No	NA	1.24672	NA	NA	0.7434	NA
chrXI_639807_639905	NA	Intergenic	No	No	NA	1.18725	NA	NA	0.593855	NA
chrXI_248212_248363	NA	Intergenic	No	No	NA	1.18569	NA	NA	0.437282	NA
chrX_617528_617711	NA	Intergenic	No	No	NA	1.17822	NA	NA	0.838235	NA
chrIV_694373_694496	NA	Intergenic	No	No	NA	1.16838	NA	NA	0.677278	NA
chrIII_123202_123374	NA	Intergenic	No	No	NA	1.16693	NA	NA	0.658258	NA
chrVI_168690_169015	NA	Intergenic	No	No	NA	1.16305	NA	NA	0.649512	NA
chrV_6665_7029	NA	Intergenic	No	No	NA	1.15375	NA	NA	0.908616	NA
chrV_208674_208777	NA	Intergenic	No	No	NA	1.14811	NA	NA	0.642025	NA
chrXV_226275_226409	NA	Intergenic	No	No	NA	1.14151	NA	NA	0.599936	NA
chrV_569220_569402	NA	Intergenic	No	No	NA	1.11234	NA	NA	0.560182	NA
chrI_12628_13163	NA	Intergenic	No	No	NA	1.1106	NA	NA	0.902062	NA
chrII_536291_536368	NA	Intergenic	No	No	NA	1.10891	NA	NA	0.584281	NA
chrIV_1054844_1055007	NA	Intergenic	No	No	NA	1.1084	NA	NA	0.609962	NA
chrI_33142_33248	NA	Intergenic	No	No	NA	1.10436	NA	NA	0.690493	NA
chrXII_976787_981165	NA	Intergenic	No	No	NA	1.09754	NA	NA	0.949274	NA
chrXI_5822_5907	NA	Intergenic	No	No	NA	1.0962	NA	NA	NA	NA
chrV_39738_39845	NA	Intergenic	No	No	NA	1.09415	NA	NA	0.735157	NA
chrIII_228988_229105	NA	Intergenic	No	No	NA	1.08878	NA	NA	0.434356	NA
chrXIV_478234_478366	NA	Intergenic	No	No	NA	1.08699	NA	NA	0.805062	NA
chrXIV_31645_31742	NA	Intergenic	No	No	NA	1.0865	NA	NA	0.371161	NA
chrXI_26361_26627	NA	Intergenic	No	No	NA	1.07521	NA	NA	0.774696	NA
chrVIII_360385_360715	NA	Intergenic	No	No	NA	1.06954	NA	NA	0.598781	NA
chrIV_680050_680292	NA	Intergenic	No	No	NA	1.06891	NA	NA	0.783743	NA
chrXVI_279899_280278	NA	Intergenic	No	No	NA	1.06863	NA	NA	0.716067	NA
chrIV_720501_720758	NA	Intergenic	No	No	NA	1.06766	NA	NA	0.810456	NA
chrX_257008_257217	NA	Intergenic	No	No	NA	1.0599	NA	NA	0.73173	NA
chrVII_289516_289611	NA	Intergenic	No	No	NA	1.05542	NA	NA	0.415123	NA
chrIV_1454657_1454833	NA	Intergenic	No	No	NA	1.05467	NA	NA	0.581692	NA
chrV_522865_523163	NA	Intergenic	No	No	NA	1.05425	NA	NA	0.571497	NA
chrVI_22988_23222	NA	Intergenic	No	No	NA	1.05336	NA	NA	0.66616	NA
chrIV_1355746_1355856	NA	Intergenic	No	No	NA	1.05309	NA	NA	0.865571	NA
chrV_512302_512421	NA	Intergenic	No	No	NA	1.05251	NA	NA	0.809334	NA
chrXI_401924_402010	NA	Intergenic	No	No	NA	1.051	NA	NA	0.684661	NA
chrIV_1417067_1417190	NA	Intergenic	No	No	NA	1.04877	NA	NA	0.460987	NA
chrXVI_309804_310008	NA	Intergenic	No	No	NA	1.0479	NA	NA	0.695198	NA
chrX_339465_339581	NA	Intergenic	No	No	NA	1.04765	NA	NA	0.557117	NA
chrVIII_123786_123903	NA	Intergenic	No	No	NA	1.04606	NA	NA	0.845834	NA
chrXVI_462164_462277	NA	Intergenic	No	No	NA	1.03796	NA	NA	0.710715	NA
chrXV_560879_560970	NA	Intergenic	No	No	NA	1.0371	NA	NA	0.891361	NA
chrIV_1509906_1510645	NA	Intergenic	No	No	NA	1.03686	NA	NA	0.791499	NA
chrV_541010_541484	NA	Intergenic	No	No	NA	1.03677	NA	NA	0.845926	NA
chrVII_970259_970575	NA	Intergenic	No	No	NA	1.03505	NA	NA	0.570087	NA
chrXIII_164377_164589	NA	Intergenic	No	No	NA	1.02849	NA	NA	0.75119	NA
chrVI_169503_169713	NA	Intergenic	No	No	NA	1.02535	NA	NA	0.534887	NA
chrXIII_330431_330591	NA	Intergenic	No	No	NA	1.02382	NA	NA	0.620785	NA
chrXIII_146077_146281	NA	Intergenic	No	No	NA	1.02212	NA	NA	0.660407	NA
chrXV_656772_657064	NA	Intergenic	No	No	NA	1.0199	NA	NA	0.753402	NA
chrXV_303237_303379	NA	Intergenic	No	No	NA	1.01965	NA	NA	0.577201	NA
chrIV_746299_746534	NA	Intergenic	No	No	NA	1.01697	NA	NA	0.683109	NA
chrIX_77484_77873	NA	Intergenic	No	No	NA	1.01402	NA	NA	0.855591	NA
chrIV_292341_292580	NA	Intergenic	No	No	NA	1.01286	NA	NA	0.720363	NA
chrXII_1052831_1053426	NA	Intergenic	No	No	NA	1.01242	NA	NA	0.709622	NA
chrXV_894290_894420	NA	Intergenic	No	No	NA	1.0124	NA	NA	NA	NA
chrII_757302_757415	NA	Intergenic	No	No	NA	1.01147	NA	NA	0.463777	NA
chrXIV_412256_412485	NA	Intergenic	No	No	NA	1.01057	NA	NA	0.673737	NA
chrVIII_530580_537558	NA	Intergenic	No	No	NA	1.00987	NA	NA	0.862104	NA
chrIX_360594_360681	NA	Intergenic	No	No	NA	1.009	NA	NA	0.836767	NA
chrV_221487_221644	NA	Intergenic	No	No	NA	1.00816	NA	NA	0.867431	NA
chrVI_65132_65274	NA	Intergenic	No	No	NA	1.00799	NA	NA	0.578093	NA
chrXV_68955_69175	NA	Intergenic	No	No	NA	1.00701	NA	NA	0.719155	NA
chrII_664873_664947	NA	Intergenic	No	No	NA	1.00598	NA	NA	0.645343	NA
chrII_644799_644961	NA	Intergenic	No	No	NA	1.0052	NA	NA	0.732664	NA
chrIII_172621_172745	NA	Intergenic	No	No	NA	1.00507	NA	NA	0.457237	NA
chrIV_111231_111380	NA	Intergenic	No	No	NA	1.00471	NA	NA	0.41819	NA
chrXIV_546111_546224	NA	Intergenic	No	No	NA	1.0042	NA	NA	NA	NA
YDL125Ci	HNT1i	PCG (intron)	No	No	NA	1.98388	NA	NA	NA	NA
YDR129Ci	SAC6i	PCG (intron)	No	No	NA	1.45851	NA	NA	0.601108	NA
YGR183Ci	QCR9i	PCG (intron)	No	No	NA	1.30305	NA	NA	0.607808	NA
YOR122Ci	PFY1i	PCG (intron)	No	No	NA	1.26513	NA	NA	0.397872	NA
YER007C-Ai	TMA20i	PCG (intron)	No	No	NA	1.15459	NA	NA	NA	NA
YBR230Ci	OM14i	PCG (intron)	No	No	NA	1.15334	NA	NA	NA	NA
YML124Ci	TUB3i	PCG (intron)	No	No	NA	1.13331	NA	NA	0.471866	NA
YPL129Wi	TAF14i	PCG (intron)	No	No	NA	1.11068	NA	NA	NA	NA
YDR535Ci	NA	PCG (intron)	No	No	NA	1.10454	NA	NA	0.630304	NA
YMR225Ci	MRPL44i	PCG (intron)	No	No	NA	1.10226	NA	NA	0.605418	NA
YFL039Ci	ACT1i	PCG (intron)	No	No	NA	1.09451	NA	NA	0.524908	NA
YHR041Ci	SRB2i	PCG (intron)	No	No	NA	1.08177	NA	NA	0.527067	NA
YDL136Wi	RPL35Bi	PCG (intron)	No	No	NA	1.07982	NA	NA	0.927507	NA
YGL030Wi	RPL30i	PCG (intron)	No	No	NA	1.02942	NA	NA	0.704339	NA
YHR203Ci	RPS4Bi	PCG (intron)	No	No	NA	1.02762	NA	NA	0.477935	NA
snR61	snR61	ncRNA	No	Yes	NA	2.3742	3.37953	4.03641	0.617996	C/D box small nucleolar RNA (snoRNA); guides 2'-O-methylation of large subunit (LSU) rRNA at position A1133
YDR277C	MTH1	PCG	Yes	Yes	0.3	1.00408	1.611	1.96815	0.799146	Negative regulator of the glucose-sensing signal transduction pathway; required for repression of transcription by Rgt1p; interacts with Rgt1p and the Snf3p and Rgt2p glucose sensors; phosphorylated by Yck1p, triggering Mth1p degradation; MTH1 has a paralog, STD1, that arose from the whole genome duplication
chrIV_1330233_1331028	NA	Intergenic	Yes	Yes	NA	2.14855	NA	NA	0.954875	NA
chrVIII_34276_35052	NA	Intergenic	Yes	No	NA	1.96195	NA	NA	0.960338	NA
chrXII_856043_856240	NA	Intergenic	Yes	No	NA	1.31617	NA	NA	0.960724	NA
YOL120Ci	RPL18Ai	PCG (intron)	Yes	No	NA	1.51397	NA	NA	0.915054	NA
snR78	snR78	ncRNA	Yes	Yes	NA	3.58781	4.89958	3.09854	0.973938	C/D box small nucleolar RNA (snoRNA); guides 2'-O-methylation of large subunit (LSU) rRNA at position U2421
snR74	snR74	ncRNA	Yes	Yes	NA	3.45045	5.97369	5.789	0.897719	C/D box small nucleolar RNA (snoRNA); guides 2'-O-methylation of small subunit (SSU) rRNA at position A28
snR76	snR76	ncRNA	Yes	Yes	NA	3.11459	3.58181	3.8926	0.968548	C/D box small nucleolar RNA (snoRNA); guides 2'-O-methylation of large subunit (LSU) rRNA at position C2197
snR75	snR75	ncRNA	Yes	Yes	NA	2.76316	2.87602	3.79834	0.897719	C/D box small nucleolar RNA (snoRNA); guides 2'-O-methylation of large subunit (LSU) rRNA at position G2288
snR57	snR57	ncRNA	Yes	Yes	NA	2.6215	5.33039	4.30493	0.949212	C/D box small nucleolar RNA (snoRNA); guides 2'-O-methylation of small subunit (SSU) rRNA at position G1572
snR79	snR79	ncRNA	Yes	Yes	NA	2.22796	0.53367	0.209108	0.941031	C/D box small nucleolar RNA (snoRNA); guides 2'-O-methylation of small subunit (SSU) rRNA at position C1007
snR70	snR70	ncRNA	Yes	Yes	NA	2.08308	4.6476	3.19843	0.961794	C/D box small nucleolar RNA (snoRNA); predicted to guide 2'-O-methylation of small subunit (SSU) rRNA at position C1639
snR73	snR73	ncRNA	Yes	Yes	NA	1.88648	4.94071	6.22915	0.977637	C/D box small nucleolar RNA (snoRNA); guides 2'-O-methylation of large subunit (LSU) rRNA at position C2959
snR55	snR55	ncRNA	Yes	Yes	NA	1.47555	5.79453	5.75437	0.912354	C/D box small nucleolar RNA (snoRNA); predicted to guide 2'-O-methylation of small subunit (SSU) rRNA at position U1269
snR50	snR50	ncRNA	Yes	Yes	NA	1.39488	4.11779	2.5771	0.866605	C/D box small nucleolar RNA (snoRNA); guides 2'-O-methylation of large subunit (LSU) rRNA at position G867
snR60	snR60	ncRNA	Yes	Yes	NA	1.12515	2.0509	0.940459	0.988583	C/D box small nucleolar RNA (snoRNA); guides 2'-O-methylation of large subunit (LSU) rRNA at positions A817 and G908
snR39B	snR39B	ncRNA	Yes	Yes	NA	1.04341	2.61741	0.84698	0.934268	C/D box small nucleolar RNA (snoRNA); guides 2'-O-methylation of large subunit (LSU) rRNA at position G805
snR72	snR72	ncRNA	Yes	Yes	NA	1.0136	3.55107	4.13621	0.977637	C/D box small nucleolar RNA (snoRNA); guides 2'-O-methylation of large subunit (LSU) rRNA at position A876
NA indicates non-available data
Blank boxes indicate not applicable
PCG indicates protein coding gene
ncRNA indicates non-coding RNA
Intergenic means cleavage sites found between two genes without known overlapping features
