# Supplementary material for: Transcriptome Wide Annotation of Eukaryotic RNase III Reactivity and Degradation Signals
Source: PLoS Genet. 2015 Feb 13;11(2):e1005000. doi: 10.1371/journal.pgen.1005000 (PMC4334505; doi:10.1371/journal.pgen.1005000)
Supplement: S8 Table — (XLSX) [file pgen.1005000.s015.xlsx]

## Sheet: S8. rrp6d Overexp SGD Features
Table S8 (related to Figure 2): SGD Annotated Features Overexpressed in rrp6∆ Strain
SGD ID	Gene Name	RNA Type	Log2 change in rrp6∆ strain	Log2 change in rnt1∆ strain
snR76	snR76	snoRNA	1.93397	3.11459
snR57	snR57	snoRNA	1.11055	2.6215
snR73	snR73	snoRNA	2.48219	1.88648
YMR013W-A	YMR013W-A	PCG	2.53968	1.79853
snR50	snR50	snoRNA	1.01227	1.39488
snR60	snR60	snoRNA	1.33858	1.12515
snR72	snR72	snoRNA	1.27752	1.0136
snR67	snR67	snoRNA	1.00352	0.985639
snR87	snR87	snoRNA	1.6063	0.92846
snR77	snR77	snoRNA	1.17481	0.924449
chrXI_364720_365047	NA	Intergenic	1.76881	0.914947
YKL151C	YKL151C	PCG	1.0992	0.796976
YMR194C-A	YMR194C-A	PCG	1.22367	0.748256
YHR156C	LIN1	PCG	1.30551	0.617908
snR71	snR71	snoRNA	2.22438	0.50784
YJL047C-A	YJL047C-A	PCG	2.9732	0.497813
snR51	snR51	snoRNA	1.4884	0.473493
YJR129C	YJR129C	PCG	2.32028	0.314735
YKL006C-Ai	SFT1i	PCG (Intron)	1.97621	0.308614
snR80	snR80	snoRNA	1.40191	0.279702
snR54	snR54	snoRNA	1.00043	0.273858
YNL301Ci	RPL18Bi	PCG (Intron)	1.0558	0.257932
YOR383C	FIT3	PCG	1.08513	0.226354
YCL021W-A	YCL021W-A	PCG	1.13344	0.212517
YOR382W	FIT2	PCG	1.09898	0.21221
YJL191Wi	RPS14Bi	PCG (Intron)	1.53332	0.193373
YMR194C-B	CMC4	PCG	2.79319	0.0689855
snR65	snR65	snoRNA	1.47756	0.0444991
snR56	snR56	snoRNA	2.02643	0.0428591
snR48	snR48	snoRNA	1.85582	-0.00934175
snR42	snR42	snoRNA	1.37269	-0.0889305
snR11	snR11	snoRNA	1.10357	-0.0897562
snR43	snR43	snoRNA	1.12304	-0.288251
snR66	snR66	snoRNA	2.57697	-0.428653
snR59	snR59	snoRNA	1.01887	-0.821582
snR49	snR49	snoRNA	1.15787	-0.821807
NA indicates non-available data
PCG indicates protein coding gene
Intergenic means cleavage sites found between two genes without known overlapping features
