# Supplementary material for: Transcriptome Wide Annotation of Eukaryotic RNase III Reactivity and Degradation Signals
Source: PLoS Genet. 2015 Feb 13;11(2):e1005000. doi: 10.1371/journal.pgen.1005000 (PMC4334505; doi:10.1371/journal.pgen.1005000)
Supplement: S9 Table — (XLSX) [file pgen.1005000.s016.xlsx]

## Sheet: S9. Overexpressed Segments
Table S9 (related to Figure 2): RNA Segments Overexpressed in rnt1∆ Strain																Gene Function
Chromosome number	Start	End	Length of Overexpressed Regions	Log2 Change in rnt1∆ Strain over RNT1	Overlapping Feature ID	Overlapping Feature Name	Overlapping Feature Type	Nearest Feature ID	Nearest Feature Name	Nearest Feature Type	Known Substrate	In vitro Cleavage Detected in This Study	SGD Predicted Expression Level (RNA/cell)	Best Loop Score in the Overexpressed Segment	Gene Function
chrVI	107189	107576	388	4.13576	YFL014W	HSP12	PCG				No	No	3.4	0.870212	Plasma membrane protein involved in maintaining membrane organization; involved in maintaining organization during stress conditions; induced by heat shock, oxidative stress, osmostress, stationary phase, glucose depletion, oleate and alcohol; protein abundance increased in response to DNA replication stress and dietary restriction; regulated by the HOG and Ras-Pka pathways; required for dietary …
chrXII	732518	732655	138	3.11004	YLR302C, YLR303W	YLR302C, MET17	PCG				No	No	NA	0.695158
chrXIV	336484	337746	1263	2.45911	YNL160W	YGP1	PCG				No	No	16.52	0.946784	Cell wall-related secretory glycoprotein; induced by nutrient deprivation-associated growth arrest and upon entry into stationary phase; may be involved in adaptation prior to stationary phase entry; YGP1 has a paralog, SPS100, that arose from the whole genome duplication
chrII	351228	351693	466	2.45768	YBR056W-A, YBR056C-B	YBR056W-A, YBR056C-B	PCG				No	No	NA	0.624804
chrVIII	280741	281245	505	2.43123	YHR087W	RTC3	PCG				No	No	1.1	0.893691	Protein of unknown function involved in RNA metabolism; has structural similarity to SBDS, the human protein mutated in Shwachman-Diamond Syndrome (the yeast SBDS ortholog = SDO1); null mutation suppresses cdc13-1 temperature sensitivity; protein abundance increases in response to DNA replication stress
chrXI	144400	145163	764	2.39758	YKL163W	PIR3	PCG				No	No	2.5	0.802312	O-glycosylated covalently-bound cell wall protein; required for cell wall stability; expression is cell cycle regulated, peaking in M/G1 and also subject to regulation by the cell integrity pathway; coding sequence contains length polymorphisms in different strains; PIR3 has a paralog, HSP150, that arose from the whole genome duplication
chrXII	540783	541553	771	2.28667	YLR194C	YLR194C	PCG				No	No	1.9	0.566612	Structural constituent of the cell wall; attached to the plasma membrane by a GPI-anchor; expression is upregulated in response to cell wall stress
chrXII	732776	733900	1125	2.25549	YLR303W	MET17	PCG				No	No	3.63	0.812966	O-acetyl homoserine-O-acetyl serine sulfhydrylase; required for Methionine and cysteine biosynthesis
chrXV	231515	231748	234	2.17912	YOL052C-A	DDR2	PCG				No	No	NA	0.844943	Multi-stress response protein; expression is activated by a variety of xenobiotic agents and environmental or physiological stresses; DDR2 has a paralog, HOR7, that arose from the whole genome duplication
chrIV	806549	807725	1177	1.9867	YDR171W	HSP42	PCG				No	No	1	0.524908	Small heat shock protein (sHSP) with chaperone activity; forms barrel-shaped oligomers that suppress unfolded protein aggregation; involved in cytoskeleton reorganization after heat shock; protein abundance increases and forms cytoplasmic foci in response to DNA replication stress
chrIV	135106	135442	337	1.96281	YDL181W	INH1	PCG				No	No	1.2	0.960751	Protein that inhibits ATP hydrolysis by the F1F0-ATP synthase; inhibitory function is enhanced by stabilizing proteins Stf1p and Stf2p; has a calmodulin-binding motif and binds calmodulin in vitro; INH1 has a paralog, STF1, that arose from the whole genome duplication
chrXIII	829473	829563	91	1.89213	YMR280C	CAT8	PCG				No	No	1.49	0.751244	Zinc cluster transcriptional activator; necessary for derepression of a variety of genes under non-fermentative growth conditions, active after diauxic shift, binds carbon source responsive elements; relative distribution to the nucleus increases upon DNA replication stress
chrVII	547826	554008	6183	1.87901	YGR032W	GSC2	PCG				No	No	2.26	0.978155	Catalytic subunit of 1,3-beta-glucan synthase; involved in formation of the inner layer of the spore wall; activity positively regulated by Rho1p and negatively by Smk1p; GSC2 has a paralog, FKS1, that arose from the whole genome duplication
chrII	342779	344331	1553	1.87411	YBR054W	YRO2	PCG				No	No	3.59	0	Protein of unknown function with similarity to archaeal rhodopsins; the authentic, non-tagged protein is detected in a phosphorylated state in highly purified mitochondria in high-throughput studies; transcriptionally regulated by Haa1p; YRO2 has a paralog, MRH1, that arose from the whole genome duplication
chrVII	355693	355761	69	1.84142	YGL082W	YGL082W	PCG				No	No	1.15	0.721924	Putative protein of unknown function; predicted prenylation/proteolysis target of Afc1p and Rce1p; green fluorescent protein (GFP)-fusion protein localizes to the cytoplasm and nucleus; not an essential gene; YGL082W has a paralog, YPL191C, that arose from the whole genome duplication
chrV	468396	468822	427	1.8318	YER150W	SPI1	PCG				No	No	0.3	0	GPI-anchored cell wall protein involved in weak acid resistance; basal expression requires Msn2p/Msn4p; expression is induced under conditions of stress and during the diauxic shift; SPI1 has a paralog, SED1, that arose from the whole genome duplication
chrII	623505	623573	69	1.81704	YBR201W	DER1	PCG				No	No	1.4	0.867089	Endoplasmic reticulum membrane protein; required for ER-associated protein degradation of misfolded or unassembled proteins; N- and C- termini protrude into the cytoplasm, has similarity to Dfm1p
chrV	225858	227021	1164	1.78649	YER037W, YER038C	PHM8, KRE29	PCG				No	No	NA	0.857381
chrVII	808861	809438	578	1.76424	YGR161C	RTS3	PCG				No	No	0.4	0.875579	Putative component of the protein phosphatase type 2A complex
chrVIII	377321	377713	393	1.68515	YHR137W, YHR138C	ARO9, YHR138C	PCG				No	No	NA	0.816036
chrX	193860	195015	1156	1.67464	YJL116C	NCA3	PCG				No	No	0.3	0.6666	Protein involved in mitochondrion organization; functions with Nca2p to regulate mitochondrial expression of subunits 6 (Atp6p) and 8 (Atp8p) of the Fo-F1 ATP synthase; member of the SUN family; expression induced in cells treated with the mycotoxin patulin; NCA3 has a paralog, UTH1, that arose from the whole genome duplication
chrXIII	904824	905786	963	1.66366	YMR316W, YMR316C-A	DIA1, YMR316C-A	PCG				No	No	NA	0.949924
chrXV	755319	756193	875	1.65583	YOR220W	RCN2	PCG				No	No	1	0.804965	Protein of unknown function; green fluorescent protein (GFP)-fusion protein localizes to the cytoplasm; phosphorylated in response to alpha factor; protein abundance increases in response to DNA replication stress
chrIV	521296	521388	93	1.63959	YDR034W-B	YDR034W-B	PCG				No	No	NA	0.902184	Predicted tail-anchored plasma membrane protein; contains conserved CYSTM module; related proteins in other organisms may be involved in response to stress; green fluorescent protein (GFP)-fusion protein localizes to the cell periphery; YDR034W-B has a paralog, YBR056W-A, that arose from the whole genome duplication
chrXII	388600	390276	1677	1.63643	YLR120W-A, YLR121C	YLR120W-A, YPS3	PCG				No	No	NA	0.978266
chrXIII	774774	775076	303	1.63088	YMR251W-A	HOR7	PCG				No	No	NA	0.876869	Protein of unknown function; overexpression suppresses Ca2+ sensitivity of mutants lacking inositol phosphorylceramide mannosyltransferases Csg1p and Csh1p; transcription is induced under hyperosmotic stress and repressed by alpha factor; HOR7 has a paralog, DDR2, that arose from the whole genome duplication
chrVII	508210	508419	210	1.61457	YGR008C	STF2	PCG				No	No	5.8	0.771289	Protein involved in resistance to dessication stress; Stf2p exhibits antioxidant properties, and its overexpression prevents ROS accumulation and apoptosis; binds to F0 sector of mitochondrial F1F0 ATPase in vitro and may modulate the inhibitory action of Inh1p and Stf1p; protein abundance increases in response to DNA replication stress; STF2 has a paralog, TMA10, that arose from the whole genome…
chrIV	1234106	1236101	1996	1.59336	YDR380W	ARO10	PCG				No	No	0.2	0.915054	Phenylpyruvate decarboxylase; catalyzes decarboxylation of phenylpyruvate to phenylacetaldehyde, which is the first specific step in the Ehrlich pathway
chrV	39939	42020	2082	1.59233	YEL060C	PRB1	PCG				No	No	1.62	0.794424	Vacuolar proteinase B (yscB); serine protease of the subtilisin family; involved in protein degradation in the vacuole and required for full protein degradation during sporulation; activity inhibited by Pbi2p; protein abundance increases in response to DNA replication stress; PRB1 has a paralog, YSP3, that arose from the whole genome duplication
chrXI	611105	611860	756	1.59136	YKR091W	SRL3	PCG				No	No	0.2	0.911092	Cytoplasmic protein of unknown function; when overexpressed, suppresses the lethality of a rad53 null mutation; potential Cdc28p substrate; SRL3 has a paralog, WHI5, that arose from the whole genome duplication
chrIV	247826	247946	121	1.58894	YDL118W	YDL118W	PCG				No	No	1.35	0.393942
chrXI	322866	324578	1713	1.5803	YKL062W	MSN4	PCG				No	No	1.1	0.879492	Transcriptional activator; activated in stress conditions, which results in translocation from the cytoplasm to the nucleus; binds DNA at stress response elements of responsive genes, inducing gene expression; involved in diauxic shift; MSN4 has a paralog, MSN2, that arose from the whole genome duplication
chrXIII	628137	628949	813	1.57958	YMR184W, YMR185W	ADD37, RTP1	PCG				No	No	NA	0.99374
chrXIV	450376	450505	130	1.56828	YNL093W	YPT53	PCG				No	No	0.1	0.746357	Stress-induced Rab family GTPase; required for vacuolar protein sorting and endocytosis; involved in ionic stress tolerance; similar to Vps21p and Ypt52p; functional homolog of Vps21p; mammalian Rab5 homolog; YPT53 has a paralog, VPS21, that arose from the whole genome duplication
chrIV	484265	485384	1120	1.5557	YDR019C	GCV1	PCG				No	No	2.8	0.782911	T subunit of the mitochondrial glycine decarboxylase complex; glycine decarboxylase is required for the catabolism of glycine to 5,10-methylene-THF; expression is regulated by levels of levels of 5,10-methylene-THF in the cytoplasm
chrXII	909739	909832	94	1.55532	YLR395C	COX8	PCG				No	No	5.2	0.845277	Subunit VIII of cytochrome c oxidase (Complex IV); Complex IV is the terminal member of the mitochondrial inner membrane electron transport chain
chrX	289739	290946	1208	1.55335	YJL079C	PRY1	PCG				No	No	1.9	0.738994	Sterol binding protein involved in the export of acetylated sterols; secreted glycoprotein and member of the CAP protein superfamily (cysteine-rich secretory proteins (CRISP), antigen 5, and pathogenesis related 1 proteins); sterol export function is redundant with that of PRY2; may be involved in detoxification of hydrophobic compounds; PRY1 has a paralog, PRY2, that arose from the whole genome …
chrII	670409	670497	89	1.53991	YBR223C, YBR224W, YBR225W	TDP1, YBR224W, YBR225W	PCG				No	No	NA	0.847492
chrXVI	462193	462313	121	1.5358	YPL049C	DIG1	PCG				No	No	1.34	0.844737	MAP kinase-responsive inhibitor of the Ste12p transcription factor; involved in the regulation of mating-specific genes and the invasive growth pathway; related regulators Dig1p and Dig2p bind to Ste12p; DIG1 has a paralog, DIG2, that arose from the whole genome duplication
chrVII	581054	581371	318	1.53276	YGR043C	NQM1	PCG				No	No	0.1	0.828828	Transaldolase of unknown function; transcription is repressed by Mot1p and induced by alpha-factor and during diauxic shift; NQM1 has a paralog, TAL1, that arose from the whole genome duplication
chrXI	145239	145846	608	1.52042	YKL163W, YKL162C-A	PIR3, YKL162C-A	PCG				No	No	NA	0.853099
chrIX	421002	421821	820	1.51994	YIR035C	YIR035C	PCG				No	No	1.9	0.68862	Putative cytoplasmic short-chain dehydrogenase/reductase
chrXIII	25822	26140	319	1.49762	YML123C, YML122C	PHO84, YML122C	PCG				No	No	NA	0
chrII	245918	246550	633	1.49569	YBR005W	RCR1	PCG				No	No	0.9	0.884411	Protein of the ER membrane involved in cell wall chitin deposition; may function in the endosomal-vacuolar trafficking pathway, helping determine whether plasma membrane proteins are degraded or routed to the plasma membrane; RCR1 has a paralog, RCR2, that arose from the whole genome duplication
chrIV	229120	229592	473	1.49377	YDL130W-A	STF1	PCG				No	No	NA	0	Protein involved in regulation of the mitochondrial F1F0-ATP synthase; Stf1p and Stf2p act as stabilizing factors that enhance inhibitory action of the Inh1p protein; protein abundance increases in response to DNA replication stress; STF1 has a paralog, INH1, that arose from the whole genome duplication
chrIX	96640	96772	133	1.49299	YIL134C-A	YIL134C-A	PCG				No	No	NA	0.917651	Putative protein of unknown function; identified by fungal homology and RT-PCR
chrIII	196956	197226	271	1.49224	YCR037C	PHO87	PCG				No	No	1.58	0.941704	Low-affinity inorganic phosphate (Pi) transporter; acts upstream of Pho81p in regulation of the PHO pathway; expression is independent of Pi concentration and Pho4p activity; contains 12 membrane-spanning segments; PHO87 has a paralog, PHO90, that arose from the whole genome duplication
chrVII	150305	150390	86	1.48465	YGL187C	COX4	PCG				No	No	4.9	0.900271	Subunit IV of cytochrome c oxidase; the terminal member of the mitochondrial inner membrane electron transport chain; precursor N-terminal 25 residues are cleaved during mitochondrial import; phosphorylated; spermidine enhances translation
chrIV	264454	264982	529	1.48431	YDL110C	TMA17	PCG				No	No	0.8	0.940142	Protein of unknown function that associates with ribosomes; heterozygous deletion demonstrated increases in chromosome instability in a rad9 deletion background; protein abundance is decreased upon intracellular iron depletion
chrXII	386367	388315	1949	1.47872	YLR119W, YLR120C	SRN2, YPS1	PCG				No	No	NA	0.760783
chrX	146368	146652	285	1.47624	YJL144W	YJL144W	PCG				No	No	3.17	0.845834	Cytoplasmic hydrophilin essential in dessication-rehydration process; expression induced by osmotic stress, starvation and during stationary phase; protein abundance increases in response to DNA replication stress
chrIV	563449	564914	1466	1.46707	YDR055W, YDR056C	PST1, YDR056C	PCG				No	No	NA	0
chrIV	240194	242278	2085	1.46682	YDL124W, YDL123W	YDL124W, SNA4	PCG				No	No	NA	0.878706
chrIV	366694	368228	1535	1.46467	YDL048C	STP4	PCG				No	No	1.2	0.951872	Protein containing a Kruppel-type zinc-finger domain; similar to Stp1p, Stp2p; predicted transcription factor; relative distribution to the nucleus increases upon DNA replication stress; STP4 has a paralog, STP3, that arose from the whole genome duplication
chrXIV	372396	373605	1210	1.46456	YNL135C, YNL134C	FPR1, YNL134C	PCG				No	No	NA	0.898444
chrV	258685	260022	1338	1.45322	YER053C	PIC2	PCG				No	No	1.1	0.881226	Mitochondrial phosphate carrier; imports inorganic phosphate into mitochondria; functionally redundant with Mir1p but less abundant than Mir1p under normal conditions; expression is induced at high temperature
chrIII	172588	172688	101	1.45021	YCR028C	FEN2	PCG				No	No	0.4	0.912349	Plasma membrane H+-pantothenate symporter; confers sensitivity to the antifungal agent fenpropimorph; relocalizes from vacuole to cytoplasm upon DNA replication stress
chrXII	953570	954248	679	1.44767	YLR414C, YLR415C	PUN1, YLR415C	PCG				No	No	NA	0.961926
chrXI	583635	584301	667	1.44444	YKR077W	MSA2	PCG				No	No	0.3	0.857929	Putative transcriptional activator; interacts with G1-specific transcription factor MBF and G1-specific promoters; MSA2 has a paralog, MSA1, that arose from the whole genome duplication
chrXII	783115	783410	296	1.44349	YLR327C	TMA10	PCG				No	No	0.8	0.797934	Protein of unknown function that associates with ribosomes; protein abundance increases in response to DNA replication stress; TMA10 has a paralog, STF2, that arose from the whole genome duplication
chrX	725634	725828	195	1.43309	YJR154W	YJR154W	PCG				No	No	0.2	0.86104	Putative protein of unknown function; green fluorescent protein (GFP)-fusion protein localizes to the cytoplasm
chrXV	733896	735948	2053	1.42965	YOR208W	PTP2	PCG				No	No	0.8	0.727702	Phosphotyrosine-specific protein phosphatase; involved in the inactivation of mitogen-activated protein kinase (MAPK) during osmolarity sensing; dephosporylates Hog1p MAPK and regulates its localization; localized to the nucleus
chrXIII	279938	282685	2748	1.42832	YMR007W, YMR008C	YMR007W, PLB1	PCG				No	No	NA	0.808376
chrXV	578442	579849	1408	1.42791	YOR134W	BAG7	PCG				No	No	1.49	0.96155	Rho GTPase activating protein (RhoGAP); stimulates the intrinsic GTPase activity of Rho1p, which plays a bud growth by regulating actin cytoskeleton organization and cell wall biosynthesis, resulting in the downregulation of Rho1p; structurally and functionally related to Sac7p; BAG7 has a paralog, SAC7, that arose from the whole genome duplication
chrIV	1172095	1172330	236	1.42769	YDR349C	YPS7	PCG				No	No	1.1	0.815718	Putative GPI-anchored aspartic protease; member of the yapsin family of proteases involved in cell wall growth and maintenance; located in the cytoplasm and endoplasmic reticulum
chrXV	294940	296276	1337	1.42509	YOL016C	CMK2	PCG				No	Yes	0.6	0.77437	Calmodulin-dependent protein kinase; may play a role in stress response, many CA++/calmodulan dependent phosphorylation substrates demonstrated in vitro, amino acid sequence similar to mammalian Cam Kinase II; CMK2 has a paralog, CMK1, that arose from the whole genome duplication
chrVII	427345	428223	879	1.42488	YGL037C	PNC1	PCG				No	Yes	6.5	0.483794	Nicotinamidase that converts nicotinamide to nicotinic acid; part of the NAD(+) salvage pathway; required for life span extension by calorie restriction; PNC1 expression responds to all known stimuli that extend replicative life span; protein increases in abundance and relative distribution to cytoplasmic foci decreases upon DNA replication stress
chrIV	691016	691356	341	1.41603	YDR119W-A, YDR120C	COX26, TRM1	PCG				No	No	NA	0.830245
chrIV	1078870	1080271	1402	1.41091	YDR309C	GIC2	PCG				No	No	1.73	0.759835	Redundant rho-like GTPase Cdc42p effector; involved in initiation of budding and cellular polarization; interacts with Cdc42p via the Cdc42/Rac-interactive binding (CRIB) domain and with PI(4,5)P2 via a polybasic region; GIC2 has a paralog, GIC1, that arose from the whole genome duplication
chrVIII	168705	170362	1658	1.40944	YHR029C, YHR030C	YHI9, SLT2	PCG				No	No	NA	0
chrIV	588034	588439	406	1.40906	YDR070C	FMP16	PCG				No	No	0.1	0.914978	Protein of unknown function; may be involved in responding to conditions of stress; the authentic, non-tagged protein is detected in highly purified mitochondria in high-throughput studies; protein abundance increases in response to DNA replication stress
chrXI	137950	138401	452	1.40757	YKL165C	MCD4	PCG				No	No	2.07	0	Protein involved in GPI anchor synthesis; multimembrane-spanning protein that localizes to the endoplasmic reticulum; highly conserved among eukaryotes; GPI stands for glycosylphosphatidylinositol
chrXV	400400	401160	761	1.40678	YOR036W	PEP12	PCG				No	No	0.4	0.847011	Target membrane receptor (t-SNARE); for vesicular intermediates traveling between the Golgi apparatus and the vacuole; controls entry of biosynthetic, endocytic, and retrograde traffic into the prevacuolar compartment; syntaxin
chrVII	952022	952309	288	1.40331	YGR230W	BNS1	PCG				No	No	0.8	0.854507	Protein of unknown function; overexpression bypasses need for Spo12p, but not required for meiosis; BNS1 has a paralog, SPO12, that arose from the whole genome duplication
chrXIV	59473	59693	221	1.40025	YNL305C	BXI1	PCG				No	No	2	0.812738	Protein involved in apoptosis; variously described as containing a BCL-2 homology (BH3) domain or as a member of the BAX inhibitor family; reported to promote apoptosis under some conditions and to inhibit it in others; localizes to ER and vacuole; may link the unfolded protein response to apoptosis via regulation of calcium-mediated signaling; translocates to mitochondria under apoptosis-inducin…
chrXV	894373	894477	105	1.39313	YOR308C	SNU66	PCG				No	No	0.2	0.933428	Component of the U4/U6.U5 snRNP complex; involved in pre-mRNA splicing via spliceosome; also required for pre-5S rRNA processing and may act in concert with Rnh70p; has homology to human SART-1
chrX	267936	268142	207	1.38404	YJL089W	SIP4	PCG				No	No	3.17	0.838614	C6 zinc cluster transcriptional activator; binds to the carbon source-responsive element (CSRE) of gluconeogenic genes; involved in the positive regulation of gluconeogenesis; regulated by Snf1p protein kinase; localized to the nucleus
chrXI	149431	150707	1277	1.37568	YKL161C	KDX1	PCG				No	No	0.2	0.87298	Protein kinase; implicated in Slt2p mitogen-activated (MAP) kinase signaling pathway; interacts with numerous components in the mating pheromone and CWI MAPK pathways; associates with Rlm1p; KDX1 has a paralog, SLT2, that arose from the whole genome duplication
chrXVI	335575	335674	100	1.37404	YPL115C	BEM3	PCG				No	No	0.8	0.839237	Rho GTPase activating protein (RhoGAP); involved in control of the cytoskeleton organization; targets the essential Rho-GTPase Cdc42p, which controls establishment and maintenance of cell polarity, including bud-site assembly
chrXVI	381912	382987	1076	1.3672	YPL088W	YPL088W	PCG				No	No	0.6	0.768393	Putative aryl alcohol dehydrogenase; transcription is activated by paralogous transcription factors Yrm1p and Yrr1p along with genes involved in multidrug resistance
chrIV	1501434	1502134	701	1.36259	YDR533C	HSP31	PCG				No	No	2.58	0.739712	Possible chaperone and cysteine protease; has similarity to E. coli Hsp31; member of the DJ-1/ThiJ/PfpI superfamily, which includes human DJ-1 involved in Parkinson's disease; exists as a dimer and contains a putative metal-binding site; protein abundance increases in response to DNA replication stress
chrXIV	279969	280154	186	1.36178	YNL192W	CHS1	PCG				No	No	1.71	0.891871	Chitin synthase I; requires activation from zymogenic form in order to catalyze the transfer of N-acetylglucosamine (GlcNAc) to chitin; required for repairing the chitin septum during cytokinesis; transcription activated by mating factor
chrXI	428247	428490	244	1.36114	YKL008C	LAC1	PCG				No	No	1.5	0.984769	Ceramide synthase component; involved in synthesis of ceramide from C26(acyl)-coenzyme A and dihydrosphingosine or phytosphingosine, functionally equivalent to Lag1p; LAC1 has a paralog, LAG1, that arose from the whole genome duplication
chrII	117327	117399	73	1.3573	YBL054W	TOD6	PCG				No	No	1.26	0.792245	PAC motif binding protein involved in rRNA and ribosome biogenesis; subunit of the RPD3L histone deacetylase complex; Myb-like HTH transcription factor; hypophosphorylated by rapamycin treatment in a Sch9p-dependent manner; TOD6 has a paralog, DOT6, that arose from the whole genome duplication
chrI	62662	62759	98	1.35563	YAL042W, YAL041W	ERV46, CDC24	PCG				No	No	NA	0.772962
chrIX	175513	177351	1839	1.35356	YIL101C, YIL100C-A, YIL100W	XBP1, YIL100C-A, YIL100W	PCG				No	Yes	NA	0.963682
chrIV	1505959	1506689	731	1.3401	YDR535C	YDR535C	PCG				No	No	1.35	0
chrIX	253265	253766	502	1.33998	YIL055C	YIL055C	PCG				No	No	0.1	0.570444	Putative protein of unknown function
chrII	298127	298243	117	1.33862	YBR030W	RKM3	PCG				No	No	0.2	0.733534	Ribosomal lysine methyltransferase; specific for monomethylation of Rpl42ap and Rpl42bp (lysine 40); nuclear SET domain containing protein; relocalizes to the cytosol in response to hypoxia
chrXIV	276452	279777	3326	1.33681	YNL192W	CHS1	PCG				No	No	1.71	0.575668	Chitin synthase I; requires activation from zymogenic form in order to catalyze the transfer of N-acetylglucosamine (GlcNAc) to chitin; required for repairing the chitin septum during cytokinesis; transcription activated by mating factor
chrXII	52890	53940	1051	1.3356	YLL041C	SDH2	PCG				No	No	1.1	0.709845	Iron-sulfur protein subunit of succinate dehydrogenase; the complex couples the oxidation of succinate to the transfer of electrons to ubiquinone as part of the TCA cycle and the mitochondrial respiratory chain; other members are Sdh1p, Sdh3p, and Sdh4p
chrVI	114874	114942	69	1.33426	YFL010W-A, YFL010C	AUA1, WWM1	PCG				No	No	NA	0.826944
chrXVI	455782	456047	266	1.3334	YPL054W	LEE1	PCG				No	No	1.49	0.802912	Zinc-finger protein of unknown function
chrIV	95184	95797	614	1.32746	YDL204W	RTN2	PCG				No	No	0.1	0.849384	Reticulon protein; stabilizes membrane curvature; involved in nuclear pore assembly and maintenance of tubular ER morphology; interacts with exocyst subunit Sec6p, Yip3p, and Sbh1p; much less abundant than Rtn1p; rtn1 rtn2 yop1 triple mutant lacks tubular ER; member of RTNLA (reticulon-like A) subfamily; protein increases in abundance and relocalizes to plasma membrane upon DNA replication stress…
chrXVI	456472	456742	271	1.31976	YPL054W	LEE1	PCG				No	No	1.49	0.711541	Zinc-finger protein of unknown function
chrVII	210604	213655	3052	1.31868	YGL156W	AMS1	PCG				No	Yes	0.2	0.408632	Vacuolar alpha mannosidase; involved in free oligosaccharide (fOS) degradation; delivered to the vacuole in a novel pathway separate from the secretory pathway
chrXVI	679599	681134	1536	1.31228	YPR065W, YPR066W	ROX1, UBA3	PCG				No	No	NA	0.658147
chrXV	447183	448513	1331	1.31014	YOR065W	CYT1	PCG				No	No	0.9	0.721904	Cytochrome c1; component of the mitochondrial respiratory chain; expression is regulated by the heme-activated, glucose-repressed Hap2p/3p/4p/5p CCAAT-binding complex
chrXIII	73345	73725	381	1.30861	YML100W	TSL1	PCG				No	No	1.3	0.847592	Large subunit of trehalose 6-phosphate synthase/phosphatase complex; Tps1p-Tps2p complex converts uridine-5'-diphosphoglucose and glucose 6-phosphate to trehalose; mutant has aneuploidy tolerance; protein abundance increases in response to DNA replication stress; TSL1 has a paralog, TPS3, that arose from the whole genome duplication
chrVI	168501	169313	813	1.29864	YFR012W, YFR012W-A	DCV1, YFR012W-A	PCG				No	No	NA	0.929
chrV	107160	107726	567	1.29731	YEL024W	RIP1	PCG				No	No	1.94	0.877975	Ubiquinol-cytochrome-c reductase; a Rieske iron-sulfur protein of the mitochondrial cytochrome bc1 complex; transfers electrons from ubiquinol to cytochrome c1 during respiration; during import, Rip1p is first imported into the mitochondrial matrix where it is processed, acquires its Fe-S cluster, and is folded, then is translocated into the inner membrane by the action of a homo-oligomer of Bcs1…
chrXII	724002	724555	554	1.2918	YLR297W, YLR298C	YLR297W, YHC1	PCG				No	No	NA	0.465197
chrII	100832	101215	384	1.28651	YBL064C	PRX1	PCG				No	No	1.9	0.922124	Mitochondrial peroxiredoxin with thioredoxin peroxidase activity; has a role in reduction of hydroperoxides; reactivation requires Trr2p and glutathione; induced during respiratory growth and oxidative stress; phosphorylated; protein abundance increases in response to DNA replication stress
chrVI	239680	239786	107	1.28543	YFR043C, YFR044C	IRC6, DUG1	PCG				No	No	NA	0.714718
chrIII	76225	77926	1702	1.28468	YCL025C	AGP1	PCG				No	No	1.8	0.872829	Low-affinity amino acid permease with broad substrate range; involved in uptake of asparagine, glutamine, and other amino acids; expression regulated by SPS plasma membrane amino acid sensor system (Ssy1p-Ptr3p-Ssy5p); AGP1 has a paralog, GNP1, that arose from the whole genome duplication
chrVIII	122586	122686	101	1.28328	YHR007C-A, YHR008C	YHR007C-A, SOD2	PCG				No	No	NA	0.887031
chrVII	436762	436966	205	1.28322	YGL032C	AGA2	PCG				No	No	3.48	0.873633	Adhesion subunit of a-agglutinin of a-cells; C-terminal sequence acts as a ligand for alpha-agglutinin (Sag1p) during agglutination, modified with O-linked oligomannosyl chains, linked to anchorage subunit Aga1p via two disulfide bonds
chrXV	537463	537676	214	1.28273	YOR114W	YOR114W	PCG				No	No	0.2	0.791146	Putative protein of unknown function; null mutant is viable
chrIX	130466	131568	1103	1.28183	YIL122W	POG1	PCG				No	No	1.07	0.896554	Nuclear chromatin-associated protein of unknown function; overexpression promotes recovery from pheromone induced arrest and suppresses the stress sensitivity caused by a mutation in the E3 ubiquitin ligase Rsp5p; binds upstream of BAR1 and cell cycle-related genes; potential Cdc28p substrate; SBF regulated
chrIX	127665	128161	497	1.28153	YIL123W	SIM1	PCG				No	No	5.64	0.693104	Protein of the SUN family (Sim1p, Uth1p, Nca3p, Sun4p); may participate in DNA replication; promoter contains SCB regulation box at -300 bp indicating that expression may be cell cycle-regulated; SIM1 has a paralog, SUN4, that arose from the whole genome duplication
chrV	260784	261023	240	1.28148	YER053C-A	YER053C-A	PCG				No	No	NA	0.816958	Protein of unknown function; green fluorescent protein (GFP)-fusion protein localizes to the endoplasmic reticulum; protein abundance increases in response to DNA replication stress
chrII	596198	596723	526	1.27781	YBR183W	YPC1	PCG				No	No	0.6	0.855218	Alkaline ceramidase; also has reverse (CoA-independent) ceramide synthase activity; catalyzes both breakdown and synthesis of phytoceramide; overexpression confers fumonisin B1 resistance; YPC1 has a paralog, YDC1, that arose from the whole genome duplication
chrII	418417	419210	794	1.27691	YBR085C-A	YBR085C-A	PCG				No	No	NA	0.523472	Protein of unknown function; green fluorescent protein (GFP)-fusion protein localizes to the cytoplasm and to the nucleus; protein abundance increases in response to DNA replication stress
chrVIII	375814	376593	780	1.27658	YHR137W, YHR137C-A	ARO9, YHR137C-A	PCG				No	No	NA	0.894284
chrX	294037	294812	776	1.27494	YJL078C, YJL077W-B, YJL077C, YJL077W-A	PRY3, YJL077W-B, ICS3, YJL077W-A	PCG				No	No	NA	0.842598
chrXIV	692333	692820	488	1.27367	YNR034W-A	YNR034W-A	PCG				No	No	NA	0.672958	Putative protein of unknown function; expression is regulated by Msn2p/Msn4p; YNR034W-A has a paralog, YCR075W-A, that arose from the whole genome duplication
chrXII	726743	728024	1282	1.27198	YLR299W, YLR299C-A	ECM38, YLR299C-A	PCG				No	No	NA	0.733496
chrXII	336705	337007	303	1.26862	YLR097C	HRT3	PCG				No	No	0.8	0.311832	Putative SCF-ubiquitin ligase F-box protein; based on both genetic and physical interactions and sequence similarity; identified in association with Cdc53p, Skp1p and Ubi4 in large and small-scale studies
chrX	106216	106747	532	1.26627	YJL167W, YJL166W, YJL165C	ERG20, QCR8, HAL5	PCG				No	No	NA	0.764926
chrXIII	396472	396614	143	1.26572	YMR062C	ARG7	PCG				No	No	0.7	0.866387	Mitochondrial ornithine acetyltransferase; catalyzes the fifth step in arginine biosynthesis; also possesses acetylglutamate synthase activity, regenerates acetylglutamate while forming ornithine
chrXV	1074294	1076129	1836	1.26447	YOR389W	YOR389W	PCG				No	No	0.2	0.876282	Putative protein of unknown function; expression regulated by copper levels
chrX	304303	305127	825	1.26443	YJL073W, YJL072C	JEM1, PSF2	PCG				No	No	NA	0.76887
chrII	338245	338377	133	1.26249	YBR050C, YBR051W	REG2, YBR051W	PCG				No	No	NA	0.800987
chrXI	46317	46486	170	1.26178	YKL209C	STE6	PCG				No	No	3.09	0.90576	Plasma membrane ATP-binding cassette (ABC) transporter; required for the export of a-factor, catalyzes ATP hydrolysis coupled to a-factor transport; contains 12 transmembrane domains and two ATP binding domains; expressed only in MATa cells
chrXIII	15978	16656	679	1.26073	YML128C	MSC1	PCG				No	No	0.4	0.745018	Protein of unknown function; mutant is defective in directing meiotic recombination events to homologous chromatids; the authentic, non-tagged protein is detected in highly purified mitochondria and is phosphorylated
chrXIV	605321	605720	400	1.26071	YNL015W	PBI2	PCG				No	No	3.3	0.67026	Cytosolic inhibitor of vacuolar proteinase B (PRB1); required for efficient vacuole inheritance; with thioredoxin forms protein complex LMA1, which assists in priming SNARE molecules and promotes vacuole fusion; protein abundance increases in response to DNA replication stress
chrXIII	881457	881717	261	1.25907	YMR306W	FKS3	PCG				No	No	1.49	0.866167	Protein involved in spore wall assembly; has similarity to 1,3-beta-D-glucan synthase catalytic subunits Fks1p and Gsc2p; the authentic, non-tagged protein is detected in highly purified mitochondria in high-throughput studies
chrX	348297	348630	334	1.25846	YJL048C	UBX6	PCG				No	No	0.3	0.81757	UBX (ubiquitin regulatory X) domain-containing protein; interacts with Cdc48p, transcription is repressed when cells are grown in media containing inositol and choline; UBX6 has a paralog, UBX7, that arose from the whole genome duplication
chrIV	1503542	1505859	2318	1.25813	YDR534C	FIT1	PCG				No	No	0.6	0.690275	Mannoprotein that is incorporated into the cell wall; incorporated via a glycosylphosphatidylinositol (GPI) anchor; involved in the retention of siderophore-iron in the cell wall
chrIX	160755	161540	786	1.25797	YIL108W	YIL108W	PCG				No	No	0.8	0.615647	Putative metalloendopeptidase; forms cytoplasmic foci upon DNA replication stress
chrXV	289406	290649	1244	1.25686	YOL019W	YOL019W	PCG				No	No	1.2	0.791519	Protein of unknown function; green fluorescent protein (GFP)-fusion protein localizes to the cell periphery and vacuole; YOL019W has a paralog, DCV1, that arose from the whole genome duplication
chrXVI	16409	16924	516	1.25513	YPL277C	YPL277C	PCG				No	No	0.1	0.821383	Putative protein of unknown function; localized to the membranes; gene expression regulated by copper levels
chrVII	485575	489444	3870	1.25423	YGL006W-A, YGL006W	YGL006W-A, PMC1	PCG				No	Yes	NA	0.866605
chrII	380311	381098	788	1.25203	YBR071W	YBR071W	PCG				No	No	0.6	0.790243	Protein of unknown function found in the cytoplasm and bud neck; mRNA expression may be regulated by the cell cycle and/or cell wall stress; overexpression of YBR071W affects endocytic protein trafficking
chrII	456618	456882	265	1.25067	YBR108W	AIM3	PCG				No	No	1.35	0.808731	Protein interacting with Rvs167p; null mutant is viable and displays elevated frequency of mitochondrial genome loss
chrIV	57365	60874	3510	1.25017	YDL223C, YDL222C	HBT1, FMP45	PCG				No	No	NA	0.685044
chrVII	763727	765843	2117	1.24698	YGR138C, YGR139W	TPO2, YGR139W	PCG				No	No	NA	0.841937
chrXIV	87799	88749	951	1.24589	YNL289W	PCL1	PCG				No	No	0.8	0.821116	Cyclin, interacts with cyclin-dependent kinase Pho85p; member of the Pcl1,2-like subfamily, involved in the regulation of polarized growth and morphogenesis and progression through the cell cycle; is ubiquitinated by Dma1p; phosphorylation by Pho85p targets it for degradation; localizes to sites of polarized cell growth
chrXVI	843191	843982	792	1.24452	YPR158W	CUR1	PCG				No	No	0.2	0.849226	Sorting factor, central regulator of spatial protein quality control; physically and functionally interacts with chaperones to promote sorting and deposition of misfolded proteins into cytosolic compartments; involved in destabilization of [URE3] prions; CUR1 has a paralog, BTN2, that arose from the whole genome duplication
chrX	217743	220020	2278	1.24416	YJL108C, YJL107C	PRM10, YJL107C	PCG				No	No	NA	0.837891
chrX	261108	261343	236	1.24333	YJL092W, YJL091C	SRS2, GWT1	PCG				No	No	NA	0.570602
chrXIII	11814	13070	1257	1.2401	YML130C	ERO1	PCG				No	No	2	0.780167	Thiol oxidase required for oxidative protein folding in the ER; essential for maintaining proper redox balance in ER; feedback regulation of Ero1p occurs via reduction and oxidation of Ero1p regulatory bonds; reduced Pdi1p activates Ero1p by direct reduction of Ero1p regulatory bonds; depletion of thiol substrates and accumulation of oxidized Pdi1p results in inactivation of Ero1p by both Pdi1p-m…
chrXI	630639	632597	1959	1.23606	YKR097W, YKR098C	PCK1, UBP11	PCG				No	No	NA	0.918351
chrVIII	519527	520247	721	1.23537	YHR209W	CRG1	PCG				No	No	0.4	0.786159	S-AdoMet-dependent methyltransferase involved in lipid homeostasis; mediates resistance to a drug cantharidin
chrIX	316280	316500	221	1.23281	YIL019W	FAF1	PCG				No	No	0.8	0.893906	Protein required for pre-rRNA processing; also required for 40S ribosomal subunit assembly
chrXI	247777	248670	894	1.23217	YKL102C, YKL101W	YKL102C, HSL1	PCG				No	No	NA	0.5716
chrV	96418	96650	233	1.23198	YEL030W	ECM10	PCG				No	No	0.1	0.991756	Heat shock protein of the Hsp70 family; localized in mitochondrial nucleoids, plays a role in protein translocation, interacts with Mge1p in an ATP-dependent manner; overexpression induces extensive mitochondrial DNA aggregations; ECM10 has a paralog, SSC1, that arose from the whole genome duplication
chrXV	275942	276192	251	1.22767	YOL025W	LAG2	PCG				No	No	0.2	0.81484	Protein that negatively regulates the SCF E3-ubiquitin ligase; regulates by interacting with and preventing neddyation of the cullin subunit, Cdc53p; longevity determinant that is preferentially expressed in young cells; similar to mammalian Cand1
chrIV	412368	413037	670	1.22074	YDL022W	GPD1	PCG				No	No	7.6	0.788188	NAD-dependent glycerol-3-phosphate dehydrogenase; key enzyme of glycerol synthesis, essential for growth under osmotic stress; expression regulated by high-osmolarity glycerol response pathway; protein abundance increases in response to DNA replication stress; constitutively inactivated via phosphorylation by the protein kinases YPK1 and YPK2, dephosphorylation increases catalytic activity; GPD1 …
chrIV	1189992	1191883	1892	1.22066	YDR358W, YDR359C	GGA1, EAF1	PCG				No	No	NA	0.688284
chrI	47505	48285	781	1.22002	YAL053W	FLC2	PCG				No	No	1.75	0.879307	Putative FAD transporter; required for uptake of FAD into endoplasmic reticulum; involved in cell wall maintenance; FLC2 has a paralog, YOR365C, that arose from the whole genome duplication
chrXV	371538	371969	432	1.21788	YOR020W-A	YOR020W-A	PCG				No	No	NA	0.770756	Putative protein of unknown function; conserved in A. gossypii; the authentic, non-tagged protein is detected in highly purified mitochondria in high-throughput studies
chrIX	180405	181092	688	1.2174	YIL098C, YIL097W	FMC1, FYV10	PCG				No	No	NA	0.870044
chrXI	340913	342068	1156	1.21467	YKL051W	SFK1	PCG				No	No	0.6	0.909868	Plasma membrane protein that may act to generate normal levels of PI4P; may act together with or upstream of Stt4p; at least partially mediates proper localization of Stt4p to the plasma membrane
chrI	42108	42419	312	1.21139	YAL055W	PEX22	PCG				No	No	0.8	0.850188	Putative peroxisomal membrane protein; required for import of peroxisomal proteins; functionally complements a Pichia pastoris pex22 mutation
chrXV	95067	96372	1306	1.20879	YOL119C	MCH4	PCG				No	No	0.7	0.977637	Protein with similarity to mammalian monocarboxylate permeases; monocarboxylate permeases are involved in transport of monocarboxylic acids across the plasma membrane but mutant is not deficient in monocarboxylate transport
chrXI	553201	554213	1013	1.20786	YKR058W	GLG1	PCG				No	No	0.3	0	Glycogenin glucosyltransferase; self-glucosylating initiator of glycogen synthesis, also glucosylates n-dodecyl-beta-D-maltoside; similar to mammalian glycogenin; GLG1 has a paralog, GLG2, that arose from the whole genome duplication
chrVII	918575	919173	599	1.20782	YGR213C, YGR212W	RTA1, SLI1	PCG				No	No	NA	0.77816
chrV	279853	280731	879	1.20558	YER062C	GPP2	PCG				No	No	2.1	0.823449	DL-glycerol-3-phosphate phosphatase involved in glycerol biosynthesis; also known as glycerol-1-phosphatase; induced in response to hyperosmotic or oxidative stress, and during diauxic shift; GPP2 has a paralog, GPP1, that arose from the whole genome duplication
chrXV	89664	91237	1574	1.20477	YOL122C	SMF1	PCG				No	Yes	1.3	0.931834	Divalent metal ion transporter; broad specificity for di-valent and tri-valent metals; post-translationally regulated by levels of metal ions; member of the Nramp family of metal transport proteins
chrVII	915048	915139	92	1.20213	YGR211W	ZPR1	PCG				No	No	2.1	0.557804	Essential protein with two zinc fingers; present in the nucleus of growing cells but relocates to the cytoplasm in starved cells via a process mediated by Cpr1p; binds to translation elongation factor eEF-1 (Tef1p); relative distribution to the nucleus increases upon DNA replication stress
chrVII	991375	994169	2795	1.20136	YGR250C	YGR250C	PCG				No	No	0.4	0.861232	Putative RNA binding protein; localizes to stress granules induced by glucose deprivation; interacts with Rbg1p in a two-hybrid assay; protein abundance increases in response to DNA replication stress
chrXVI	551414	551681	268	1.19826	YPL004C	LSP1	PCG				No	No	2.6	0.88242	Primary component of eisosomes; which are large immobile patch structures at the cell cortex associated with endocytosis, along with Pil1p and Sur7p; null mutants show activation of Pkc1p/Ypk1p stress resistance pathways; member of the BAR domain family
chrXIV	340319	340734	416	1.19695	YNL158W, YNL157W	PGA1, IGO1	PCG				No	No	NA	0.895396
chrXIII	828587	828961	375	1.19648	YMR280C	CAT8	PCG				No	No	1.49	0.986929	Zinc cluster transcriptional activator; necessary for derepression of a variety of genes under non-fermentative growth conditions, active after diauxic shift, binds carbon source responsive elements; relative distribution to the nucleus increases upon DNA replication stress
chrVIII	204576	204763	188	1.19549	YHR048W	YHK8	PCG				No	No	0.1	0.958096	Presumed antiporter of the major facilitator superfamily; member of the 12-spanner drug:H(+) antiporter DHA1 family; expression of gene is up-regulated in cells exhibiting reduced susceptibility to azoles
chrVI	160514	160954	441	1.195	YFR007W, YFR008W	YFH7, FAR7	PCG				No	No	NA	0.523601
chrXIII	10198	10695	498	1.19406	YML131W	YML131W	PCG				No	No	0.9	0.943566	Protein of unknown function; similar to medium chain dehydrogenase/reductases; expression induced by stresses including osmotic shock, DNA damaging agents, and other chemicals; GFP-fusion protein localizes to the cytoplasm; protein abundance increases in response to DNA replication stress
chrXIV	358625	358905	281	1.19161	YNL142W	MEP2	PCG				No	No	0.4	0.650117	Ammonium permease involved in regulation of pseudohyphal growth; belongs to a ubiquitous family of cytoplasmic membrane proteins that transport only ammonium (NH4+); expression is under the nitrogen catabolite repression regulation
chrV	146189	146398	210	1.19018	YEL005C	VAB2	PCG				No	No	0.1	0.681751	Subunit of the BLOC-1 complex involved in endosomal maturation; interacts with Vps21p-GFP; has potential role in vacuolar function, as suggested by its ability to bind Vac8p; likely member of; Vab2p-GFP-fusion localizes to cytoplasm in punctate pattern
chrVII	139681	140096	416	1.18935	YGL195W, YGL194C-A	GCN1, YGL194C-A	PCG				No	No	NA	0.861923
chrI	184086	184576	491	1.18725	YAR027W	UIP3	PCG				No	No	1.3	0.825771	Putative integral membrane protein of unknown function; interacts with Ulp1p at the nuclear periphery; member of DUP240 gene family
chrXV	104433	105523	1091	1.18666	YOL113W	SKM1	PCG				No	No	0.4	0.592307	Member of the PAK family of serine/threonine protein kinases; similar to Ste20p; involved in down-regulation of sterol uptake; proposed to be a downstream effector of Cdc42p during polarized growth; SKM1 has a paralog, CLA4, that arose from the whole genome duplication
chrX	555806	555874	69	1.18414	YJR064W	CCT5	PCG				No	Yes	5.98	0.656712	Subunit of the cytosolic chaperonin Cct ring complex; related to Tcp1p, required for the assembly of actin and tubulins in vivo
chrI	92860	93452	593	1.18102	YAL028W	FRT2	PCG				No	No	0.2	0.941031	Tail-anchored ER membrane protein of unknown function; interacts with homolog Frt1p; promotes growth in conditions of high Na+, alkaline pH, or cell wall stress, possibly via a role in posttranslational translocation; potential Cdc28p substrate; FRT2 has a paralog, FRT1, that arose from the whole genome duplication
chrIII	132356	132892	537	1.1808	YCR010C	ADY2	PCG				No	No	1.35	0.988583	Acetate transporter required for normal sporulation; phosphorylated in mitochondria; ADY2 has a paralog, ATO2, that arose from the whole genome duplication
chrII	782553	783113	561	1.17979	YBR289W, YBR290W	SNF5, BSD2	PCG				No	Yes	NA	0.650991
chrXVI	17893	19742	1850	1.17959	YPL276W, YPL275W	YPL276W, FDH2	PCG				No	No	NA	0.742058
chrVIII	123795	124026	232	1.17913	YHR009C	TDA3	PCG				No	No	0.9	0.920892	Putative oxidoreductase involved in late endosome to Golgi transport; physical and genetical interactions with Btn2p; null mutant is viable, has extended S phase, and sensitive to expression of top1-T722A allele; similar to human FOXRED1
chrIV	614548	616678	2131	1.17802	YDR085C	AFR1	PCG				No	No	0.2	0.684811	Protein required for pheromone-induced projection (shmoo) formation; regulates septin architecture during mating; has an RVXF motif that mediates targeting of Glc7p to mating projections; interacts with Cdc12p; AFR1 has a paralog, YER158C, that arose from the whole genome duplication
chrXII	105708	107952	2245	1.17797	YLL020C, YLL019C, YLL019W-A	YLL020C, KNS1, YLL019W-A	PCG				No	No	NA	0.630052
chrXVI	503310	504258	949	1.17501	YPL024W, YPL023C	RMI1, MET12	PCG				No	No	NA	0.522867
chrVII	1048245	1048495	251	1.17477	YGR278W	CWC22	PCG				No	No	0.2	0.937999	Spliceosome-associated protein that is required for pre-mRNA splicing; necessary for Prp2p function at the first catalytic step of splicing; has similarity to S. pombe Cwf22p; CWC22 is an essential protein
chrX	712338	716098	3761	1.17389	YJR151C	DAN4	PCG				No	No	0.4	0.957634	Cell wall mannoprotein; has similarity to Tir1p, Tir2p, Tir3p, and Tir4p; expressed under anaerobic conditions, completely repressed during aerobic growth
chrII	79957	80973	1017	1.17383	YBL079W, YBL078C, YBL077W, YBL076C	NUP170, ATG8, YBL077W, ILS1	PCG				No	No	NA	0.934268
chrXI	407457	407686	230	1.17215	YKL016C	ATP7	PCG				No	No	3.16	0.926994	Subunit d of the stator stalk of mitochondrial F1F0 ATP synthase; F1F0 ATP synthase is a large, evolutionarily conserved enzyme complex required for ATP synthesis
chrXII	29902	30259	358	1.16975	YLL055W	YCT1	PCG				No	No	0.6	0.874384	High-affinity cysteine-specific transporter; has similarity to the Dal5p family of transporters; green fluorescent protein (GFP)-fusion protein localizes to the endoplasmic reticulum; YCT1 is not an essential gene
chrXV	834607	836072	1466	1.16929	YOR273C	TPO4	PCG				No	No	0.8	0.841241	Polyamine transporter of the major facilitator superfamily; member of the 12-spanner drug:H(+) antiporter DHA1 family; recognizes spermine, putrescine, and spermidine; localizes to the plasma membrane
chrIX	193302	193462	161	1.16839	YIL091C, YIL090W	UTP25, ICE2	PCG				No	No	NA	0.749783
chrXVI	841337	841803	467	1.16376	YPR157W	TDA6	PCG				No	No	1.49	0.756823	Putative protein of unknown function; induced by treatment with 8-methoxypsoralen and UVA irradiation; null mutant is sensitive to expression of the top1-T722A allele; TDA6 has a paralog, VPS62, that arose from the whole genome duplication
chrXIV	542219	542348	130	1.1632	YNL046W	YNL046W	PCG				No	No	3.1	0.372639	Putative protein of unknown function; expression depends on Swi5p; GFP-fusion protein localizes to the endoplasmic reticulum; deletion confers sensitivity to 4-(N-(S-glutathionylacetyl)amino) phenylarsenoxide (GSAO)
chrIV	1293383	1294403	1021	1.16306	YDR411C	DFM1	PCG				No	No	1	0.80861	Endoplasmic reticulum (ER) localized protein; involved in ER-associated protein degradation (ERAD), ER stress, and homeostasis; interacts with components of ERAD-L and ERAD-C and Cdc48p; derlin-like family member similar to Der1p
chrXII	437782	439838	2057	1.16281	YLR149C	YLR149C	PCG				No	No	0.1	0.748903	Protein of unknown function; overexpression causes a cell cycle delay or arrest; null mutation results in a decrease in plasma membrane electron transport; YLR149C is not an essential gene; protein abundance increases in response to DNA replication stress
chrXIII	32407	33765	1359	1.16106	YML118W	NGL3	PCG				No	No	NA	0.808079	3'-5' exonuclease specific for poly-A RNAs; has a domain similar to a magnesium-dependent endonuclease motif in mRNA deadenylase Ccr4p; similar to Ngl1p; NGL3 has a paralog, NGL2, that arose from the whole genome duplication
chrIV	33998	36450	2453	1.15897	YDL235C, YDL234C	YPD1, GYP7	PCG				No	No	NA	0.766972
chrII	266809	267339	531	1.15796	YBR014C	GRX7	PCG				No	No	2.37	0.880786	Cis-golgi localized monothiol glutaredoxin; more similar in activity to dithiol than other monothiol glutaredoxins; involved in the oxidative stress response; does not bind metal ions; GRX7 has a paralog, GRX6, that arose from the whole genome duplication
chrIV	652796	653546	751	1.15709	YDR099W	BMH2	PCG				No	No	5.59	0.771668	14-3-3 protein, minor isoform; controls proteome at post-transcriptional level, binds proteins and DNA, involved in regulation of many processes including exocytosis, vesicle transport, Ras/MAPK signaling, and rapamycin-sensitive signaling; protein increases in abundance and relative distribution to the nucleus increases upon DNA replication stress; BMH2 has a paralog, BMH1, that arose from the w…
chrIX	381588	382743	1156	1.1568	YIR014W, YIR015W, YIR016W	YIR014W, RPR2, YIR016W	PCG				No	No	NA	0.898738
chrVI	237482	237901	420	1.15602	YFR041C	ERJ5	PCG				No	No	0.7	0.881756	Type I membrane protein with a J domain; required to preserve the folding capacity of the endoplasmic reticulum; loss of the non-essential ERJ5 gene leads to a constitutively induced unfolded protein response
chrXVI	241885	242356	472	1.15555	YPL163C	SVS1	PCG				No	No	4.08	0.822985	Cell wall and vacuolar protein; required for wild-type resistance to vanadate; SVS1 has a paralog, SRL1, that arose from the whole genome duplication
chrXI	166409	167462	1054	1.15484	YKL150W, YKL149C	MCR1, DBR1	PCG				No	No	NA	0.528591
chrIV	1034063	1034755	693	1.15416	YDR285W	ZIP1	PCG				No	No	0.3	0.812481	Transverse filament protein of the synaptonemal complex; required for normal levels of meiotic recombination and pairing between homologous chromosome during meiosis; required for meiotic recombination between non-allelc sites; potential Cdc28p substrate
chrIX	222593	222992	400	1.15347	YIL074C, YIL073C	SER33, SPO22	PCG				No	No	NA	0.805604
chrII	629284	631189	1906	1.15232	YBR203W	COS111	PCG				No	Yes	0.3	0.742174	Protein required for antifungal drug ciclopirox olamine resistance; not related to the subtelomerically-encoded COS family; the authentic, non-tagged protein is detected in highly purified mitochondria in high-throughput studies
chrX	129514	130620	1107	1.1518	YJL155C	FBP26	PCG				No	No	0.4	0.973288	Fructose-2,6-bisphosphatase, required for glucose metabolism; protein abundance increases in response to DNA replication stress
chrV	489116	490817	1702	1.15093	YER158C	YER158C	PCG				No	No	0.2	0.95899	Protein of unknown function; potentially phosphorylated by Cdc28p; YER158C has a paralog, AFR1, that arose from the whole genome duplication
chrXI	626598	627301	704	1.14833	YKR096W	ESL2	PCG				No	No	0.6	0.885825	Protein of unknown function; interacts with Pex14p; may interact with ribosomes, based on co-purification experiments; green fluorescent protein (GFP)-fusion protein localizes to the nucleus and cytoplasm; predicted to contain a PINc domain; ESL2 has a paralog, ESL1, that arose from the whole genome duplication
chrVII	985890	986801	912	1.14784	YGR248W	SOL4	PCG				No	No	0.2	0.913818	6-phosphogluconolactonase; protein abundance increases in response to DNA replication stress; SOL4 has a paralog, SOL3, that arose from the whole genome duplication
chrVII	606121	606402	282	1.14764	YGR058W	PEF1	PCG				No	No	0.2	0.878343	Penta-EF-hand protein; required for polar bud growth and cell wall abscission; binds calcium and zinc with different affinity; localizes to bud site in G1, bud neck in G2; binds to Sec31p and modulates COPII coat assembly
chrIII	249752	250040	289	1.14755	YCR076C, YCR077C	FUB1, PAT1	PCG				No	No	NA	0.811282
chrXV	637373	638635	1263	1.14727	YOR161C, YOR161W-A, YOR161W-B	PNS1, YOR161W-A, YOR161W-B	PCG				No	No	NA	0.887829
chrXIII	473681	475509	1829	1.14699	YMR104C	YPK2	PCG				No	No	0.3	0.873425	Protein kinase similar to serine/threonine protein kinase Ypk1p; functionally redundant with YPK1 at the genetic level; participates in a signaling pathway required for optimal cell wall integrity; homolog of mammalian kinase SGK; YPK2 has a paralog, YPK1, that arose from the whole genome duplication
chrVII	977121	977789	669	1.14338	YGR243W	FMP43	PCG				No	No	0.4	0.762415	Highly conserved subunit of mitochondrial pyruvate carrier; more highly expressed in glucose-containing minimal medium than in lactate-containing medium; expression regulated by osmotic and alkaline stresses; protein abundance increases in response to DNA replication stress; FMP43 has a paralog, MPC2, that arose from the whole genome duplication
chrXV	126759	126863	105	1.14306	YOL102C, YOL101C	TPT1, IZH4	PCG				No	No	NA	0.712661
chrII	535097	535197	101	1.14301	YBR146W	MRPS9	PCG				No	No	2.09	0.895089	Mitochondrial ribosomal protein of the small subunit
chrXIV	510237	510473	237	1.14286	YNL062C, YNL061W	GCD10, NOP2	PCG				No	No	NA	0.718714
chrXIV	638213	638670	458	1.14223	YNR006W	VPS27	PCG				No	No	0.4	0.650735	Endosomal protein that forms a complex with Hse1p; required for recycling Golgi proteins, forming lumenal membranes and sorting ubiquitinated proteins destined for degradation; has Ubiquitin Interaction Motifs which bind ubiquitin (Ubi4p)
chrV	318771	319634	864	1.14067	YER078W-A, YER079W	YER078W-A, YER079W	PCG				No	No	NA	0.958711
chrXV	147034	147178	145	1.13739	YOL091W	SPO21	PCG				No	No	1.49	0.756429	Component of the meiotic outer plaque of the spindle pole body; involved in modifying the meiotic outer plaque that is required prior to prospore membrane formation; SPO21 has a paralog, YSW1, that arose from the whole genome duplication
chrIV	910036	911256	1221	1.13574	YDR222W	YDR222W	PCG				No	No	0.4	0.675202	Protein of unknown function; green fluorescent protein (GFP)-fusion protein localizes to the cytoplasm in a punctate pattern; YDR222W has a paralog, YLR225C, that arose from the whole genome duplication
chrIV	820177	820358	182	1.13475	YDR179W-A	YDR179W-A	PCG				No	No	NA	0.913146	Putative protein of unknown function
chrIX	93659	94747	1089	1.13436	YIL136W	OM45	PCG				No	No	0.4	0.840058	Mitochondrial outer membrane protein of unknown function; major constituent of the outer membrane, located on the outer (cytosolic) face; protein abundance increases in response to DNA replication stress
chrXIV	731716	733165	1450	1.13274	YNR056C, YNR057C	BIO5, BIO4	PCG				No	No	NA	0.544104
chrIV	73171	74114	944	1.13239	YDL215C	GDH2	PCG				No	No	1.47	0.822694	NAD(+)-dependent glutamate dehydrogenase; degrades glutamate to ammonia and alpha-ketoglutarate; expression sensitive to nitrogen catabolite repression and intracellular ammonia levels
chrVII	191263	191784	522	1.13104	YGL166W, YGL165C, YGL164C	CUP2, YGL165C, YRB30	PCG				No	No	NA	0.663001
chrV	222523	223234	712	1.1308	YER034W, YER035W, YER036C	YER034W, EDC2, ARB1	PCG				No	No	NA	0.710715
chrXIV	478201	478423	223	1.13049	YNL080C, YNL079C	EOS1, TPM1	PCG				No	No	NA	0.647794
chrVII	654593	655857	1265	1.13014	YGR088W	CTT1	PCG				No	No	0.1	0.818185	Cytosolic catalase T; has a role in protection from oxidative damage by hydrogen peroxide
chrXIV	157139	157245	107	1.12981	YNL260C	LTO1	PCG				No	No	0.1	0.70444	Essential protein that forms a complex with Rli1p and Yae1p; ortholog of human ORAOV1, which is overexpressed in solid tumors; inviability of null mutant under standard conditions is complemented by overexpression of ORAOV1; essential for growth under standard (aerobic) conditions but not under anaerobic conditions; may have a role in protection of ribosomal assembly and function from damage due …
chrXIII	221300	222752	1453	1.12922	YML027W	YOX1	PCG				No	No	0.86	0.894165	Homeobox transcriptional repressor; binds to Mcm1p and to early cell cycle boxes (ECBs) in the promoters of cell cycle-regulated genes expressed in M/G1 phase; expression is cell cycle-regulated; potential Cdc28p substrate; relocalizes from nucleus to cytoplasm upon DNA replication stress; YOX1 has a paralog, YHP1, that arose from the whole genome duplication
chrIV	403877	404954	1078	1.12875	YDL027C, YDL026W	YDL027C, YDL026W	PCG				No	No	NA	0.83365
chrXIII	824560	826030	1471	1.12768	YMR278W, YMR279C	PRM15, YMR279C	PCG				No	No	NA	0.805062
chrXIV	390359	392884	2526	1.12227	YNL125C, YNL124W	ESBP6, NAF1	PCG				No	No	NA	0.741899
chrIV	971831	973827	1997	1.12162	YDR258C	HSP78	PCG				No	No	0.8	0.870594	Oligomeric mitochondrial matrix chaperone; cooperates with Ssc1p in mitochondrial thermotolerance after heat shock; able to prevent the aggregation of misfolded proteins as well as resolubilize protein aggregates
chrII	574106	575203	1098	1.12051	YBR169C	SSE2	PCG				No	No	0.4	0.835723	Member of the heat shock protein 70 (HSP70) family; may be involved in protein folding; localized to the cytoplasm; SSE2 has a paralog, SSE1, that arose from the whole genome duplication
chrXV	49180	49420	241	1.11994	YOL146W, YOL145C	PSF3, CTR9	PCG				No	No	NA	0.820876
chrXVI	115088	116455	1368	1.11912	YPL230W	USV1	PCG				No	No	0.1	0.883955	Putative transcription factor containing a C2H2 zinc finger; mutation affects transcriptional regulation of genes involved in growth on non-fermentable carbon sources, response to salt stress and cell wall biosynthesis; USV1 has a paralog, RGM1, that arose from the whole genome duplication
chrIII	50741	52043	1303	1.11892	YCL041C, YCL042W, YCL040W	YCL041C, YCL042W, GLK1	PCG				No	Yes	NA	0.974422
chrXV	1045790	1046235	446	1.11862	YOR377W	ATF1	PCG				No	No	0.4	0.79652	Alcohol acetyltransferase; responsible for the major part of volatile acetate ester production during fermentation; main enzyme involved in terpenyl acetate synthesis; potential roles in lipid and sterol metabolism
chrXIII	87557	90707	3151	1.11564	YML091C, YML090W	RPM2, YML090W	PCG				No	No	NA	0.690476
chrIV	681786	682151	366	1.11453	YDR113C, YDR114C, YDR115W	PDS1, YDR114C, YDR115W	PCG				No	No	NA	0.823746
chrXVI	857474	859767	2294	1.11332	YPR159W	KRE6	PCG				No	No	2.2	0.928344	Type II integral membrane protein; required for beta-1,6 glucan biosynthesis; putative beta-glucan synthase; localizes to ER, plasma membrane, sites of polarized growth and secretory vesicles; functionally redundant with Skn1p; KRE6 has a paralog, SKN1, that arose from the whole genome duplication
chrXV	1065028	1066150	1123	1.11309	YOR385W	YOR385W	PCG				No	No	0.6	0.706814	Putative protein of unknown function; green fluorescent protein (GFP)-fusion protein localizes to the cytoplasm; YOR385W is not an essential gene
chrXVI	132789	135348	2560	1.11248	YPL221W	FLC1	PCG				No	No	1.1	0.194684	Putative FAD transporter; required for uptake of FAD into endoplasmic reticulum; involved in cell wall maintenance; FLC1 has a paralog, FLC3, that arose from the whole genome duplication
chrVII	35726	37091	1366	1.11067	YGL248W, YGL247W	PDE1, BRR6	PCG				No	No	NA	0.718176
chrXVI	919164	920763	1600	1.10996	YPR191W, YPR190C	QCR2, RPC82	PCG				No	No	NA	0.624387
chrXII	1041397	1041667	271	1.1086	YLR452C, YLR453C	SST2, RIF2	PCG				No	No	NA	0.832564
chrXV	794207	795253	1047	1.10826	YOR245C	DGA1	PCG				No	No	0.9	0.910984	Diacylglycerol acyltransferase; catalyzes the terminal step of triacylglycerol (TAG) formation, acylates diacylglycerol using acyl-CoA as an acyl donor; Lro1p and Dga1p can O-acylate ceramides; localized to lipid particles
chrII	381970	382639	670	1.10799	YBR072W	HSP26	PCG				No	No	0.3	0.995047	Small heat shock protein (sHSP) with chaperone activity; forms hollow, sphere-shaped oligomers that suppress unfolded proteins aggregation; oligomer activation requires heat-induced conformational change; also has mRNA binding activity
chrIII	55711	56505	795	1.10653	YCL038C	ATG22	PCG				No	No	0.8	0.761542	Vacuolar integral membrane protein required for efflux of amino acids; required for efflux of amino acids during autophagic body breakdown in the vacuole; null mutation causes a gradual loss of viability during starvation
chrXI	218228	218451	224	1.10466	YKL119C	VPH2	PCG				No	No	1.1	0.672197	Integral membrane protein required for V-ATPase function; not an actual component of the vacuolar H+-ATPase (V-ATPase) complex; functions in the assembly of the V-ATPase; localized to the endoplasmic reticulum (ER)
chrV	240408	241456	1049	1.10434	YER045C	ACA1	PCG				No	No	0.6	0.860656	ATF/CREB family basic leucine zipper (bZIP) transcription factor; binds as a homodimer to the ATF/CREB consensus sequence TGACGTCA; important for carbon source utilization; target genes include GRE2 and COS8; ACA1 has a paralog, CST6, that arose from the whole genome duplication
chrVII	163525	164977	1453	1.10419	YGL179C	TOS3	PCG				No	No	0.3	0.722281	Protein kinase; related to and functionally redundant with Elm1p and Sak1p for the phosphorylation and activation of Snf1p; functionally orthologous to LKB1, a mammalian kinase associated with Peutz-Jeghers cancer-susceptibility syndrome; TOS3 has a paralog, SAK1, that arose from the whole genome duplication
chrII	657802	658141	340	1.10328	YBR217W	ATG12	PCG				No	No	0.6	0.835929	Ubiquitin-like modifier involved in autophagy and the Cvt pathway; conserved; conjugated to Atg5p to form a complex involved in Atg8p lipidation; Atg12p-Atg5p also forms a complex with Atg16p that is required for autophagosome formation
chrIII	274599	276411	1813	1.1031	YCR091W	KIN82	PCG				No	No	0.1	0.886372	Putative serine/threonine protein kinase; implicated in the regulation of phospholipid asymmetry through the activation of phospholipid translocases (flippases) Lem3p-Dnf1p/Dnf2p; KIN82 has a paralog, FPK1, that arose from the whole genome duplication
chrIV	1420716	1420920	205	1.10201	YDR482C	CWC21	PCG				No	No	0.3	0.745931	Protein involved in RNA splicing by the spliceosome; component of a complex containing Cef1p; interacts genetically with ISY1 and BUD13; may bind RNA; has similarity to S. pombe Cwf21p
chrIV	1411122	1411354	233	1.09967	YDR476C	YDR476C	PCG				No	No	0.9	0.944008	Putative protein of unknown function; green fluorescent protein (GFP)-fusion protein localizes to the endoplasmic reticulum; YDR476C is not an essential gene
chrXV	551026	552052	1027	1.09778	YOR120W, YOR121C	GCY1, YOR121C	PCG				No	No	NA	0.899617
chrII	683172	684691	1520	1.09743	YBR231C, YBR232C, YBR233W	SWC5, YBR232C, PBP2	PCG				No	No	NA	0
chrIV	829594	829878	285	1.09671	YDR183W	PLP1	PCG				No	No	0.3	0.832954	Protein that interacts with CCT (chaperonin containing TCP-1) complex; has a role in actin and tubulin folding; has weak similarity to phosducins, which are G-protein regulators
chrXII	681089	681901	813	1.09667	YLR269C, YLR270W	YLR269C, DCS1	PCG				No	No	NA	0.825107
chrIV	1494441	1496615	2175	1.09665	YDR528W, YDR529C, YDR530C	HLR1, QCR7, APA2	PCG				No	No	NA	0.852142
chrIV	961682	962796	1115	1.09606	YDR251W	PAM1	PCG				No	No	1.22	0.839219	Essential protein of unknown function; exhibits variable expression during colony morphogenesis; overexpression permits survival without protein phosphatase 2A, inhibits growth, and induces a filamentous phenotype; PAM1 has a paralog, SVL3, that arose from the whole genome duplication
chrIX	140802	141913	1112	1.09472	YIL117C	PRM5	PCG				No	No	0.4	0.906169	Pheromone-regulated protein, predicted to have 1 transmembrane segment; induced during cell integrity signaling; PRM5 has a paralog, YNL058C, that arose from the whole genome duplication
chrX	469703	470232	530	1.09413	YJR021C, YJR022W, YJR023C, YJR024C	REC107, LSM8, YJR023C, MDE1	PCG				No	No	NA	0.852873
chrVIII	456467	458553	2087	1.09258	YHR177W	YHR177W	PCG				No	No	1.21	0.782828	Putative protein of unknown function; overexpression causes a cell cycle delay or arrest
chrXII	786331	786578	248	1.0923	YLR329W	REC102	PCG				No	No	0.1	0.926209	Protein involved in early stages of meiotic recombination; required for chromosome synapsis; forms a complex with Rec104p and Spo11p necessary during the initiation of recombination
chrIV	741376	741692	317	1.09196	YDR142C	PEX7	PCG				No	No	0.6	0.770651	Peroxisomal signal receptor for peroxisomal matrix proteins; recognizes the N-terminal nonapeptide signal (PTS2); WD repeat protein; defects in human homolog cause lethal rhizomelic chondrodysplasia punctata (RCDP)
chrVII	424988	426733	1746	1.09138	YGL039W, YGL038C	YGL039W, OCH1	PCG				No	No	NA	0.465543
chrX	462614	462767	154	1.09094	YJR014W, YJR015W	TMA22, YJR015W	PCG				No	No	NA	0.773383
chrII	434724	434901	178	1.08937	YBR095C	RXT2	PCG				No	No	0.7	0.724967	Component of the histone deacetylase Rpd3L complex; possibly involved in cell fusion and invasive growth; relocalizes to the cytosol in response to hypoxia
chrII	372769	373170	402	1.08766	YBR067C	TIP1	PCG				No	No	10.7	0.77169	Major cell wall mannoprotein with possible lipase activity; transcription is induced by heat- and cold-shock; member of the Srp1p/Tip1p family of serine-alanine-rich proteins
chrIX	195581	195801	221	1.08732	YIL089W	YIL089W	PCG				No	No	1.07	0.825012	Protein of unknown function found in the ER and vacuole lumen; overexpression of YIL089W affects endocytic protein trafficking
chrII	425789	426123	335	1.08712	YBR088C, YBR089W, YBR089C-A	POL30, YBR089W, NHP6B	PCG				No	No	NA	0.866562
chrIV	1353611	1354504	894	1.08685	YDR446W	ECM11	PCG				No	No	1.35	0.865013	Non-essential protein apparently involved in meiosis; GFP fusion protein is present in discrete clusters in the nucleus throughout mitosis; may be involved in maintaining chromatin structure
chrXVI	256007	256702	696	1.08619	YPL156C	PRM4	PCG				No	No	0.3	0.797751	Pheromone-regulated protein proposed to be involved in mating; predicted to have 1 transmembrane segment; transcriptionally regulated by Ste12p during mating and by Cat8p during the diauxic shift
chrIV	679983	680394	412	1.08607	YDR112W, YDR113C	YDR112W, PDS1	PCG				No	No	NA	0.736136
chrVII	772328	773644	1317	1.0858	YGR142W	BTN2	PCG				No	Yes	0.3	0	v-SNARE binding protein; facilitates specific protein retrieval from a late endosome to the Golgi; modulates arginine uptake, possible role in mediating pH homeostasis between the vacuole and plasma membrane H(+)-ATPase; BTN2 has a paralog, CUR1, that arose from the whole genome duplication
chrX	99804	101105	1302	1.08561	YJL171C, YJL170C	YJL171C, ASG7	PCG				No	No	NA	0.703931
chrIII	120476	122313	1838	1.08558	YCR004C, YCR005C	YCP4, CIT2	PCG				No	No	NA	0.778404
chrIII	26977	27314	338	1.08522	YCL057W, YCL056C	PRD1, PEX34	PCG				No	No	NA	0.56561
chrXVI	599785	600036	252	1.08455	YPR020W	ATP20	PCG				No	No	1.6	0.840492	Subunit g of the mitochondrial F1F0 ATP synthase; reversibly phosphorylated on two residues; unphosphorylated form is required for dimerization of the ATP synthase complex, which in turn determines oligomerization of the complex and the shape of inner membrane cristae
chrX	117400	118089	690	1.0842	YJL161W, YJL160C	FMP33, YJL160C	PCG				No	No	NA	0.928494
chrVII	752507	753822	1316	1.08342	YGR130C	YGR130C	PCG				No	Yes	0.4	0	Component of the eisosome with unknown function; GFP-fusion protein localizes to the cytoplasm; specifically phosphorylated in vitro by mammalian diphosphoinositol pentakisphosphate (IP7)
chrV	355342	357731	2390	1.0832	YER097W, YER098W	YER097W, UBP9	PCG				No	No	NA	0.834384
chrXI	224050	224130	81	1.08251	YKL114C	APN1	PCG				No	No	1.2	0.803457	Major apurinic/apyrimidinic endonuclease; 3'-repair diesterase; involved in repair of DNA damage by oxidation and alkylating agents; also functions as a 3'-5' exonuclease to repair 7,8-dihydro-8-oxodeoxyguanosine; genetically interacts with NTG1 to maintain mitochondrial genome integrity
chrXII	820295	821709	1415	1.082	YLR344W, YLR345W	RPL26A, YLR345W	PCG				No	No	NA	0.80315
chrX	252069	254316	2248	1.08182	YJL094C	KHA1	PCG				No	No	0.3	0.929937	Putative K+/H+ antiporter; has a probable role in intracellular cation homeostasis; localized to Golgi vesicles and detected in highly purified mitochondria in high-throughput studies
chrX	186633	186823	191	1.08113	YJL125C	GCD14	PCG				No	No	2.02	0.854273	Subunit of tRNA (1-methyladenosine) methyltransferase; required, along with Gcd10p, for the modification of the adenine at position 58 in tRNAs, especially tRNAi-Met; first identified as a negative regulator of GCN4 expression
chrXI	213756	216271	2516	1.08107	YKL121W	DGR2	PCG				No	Yes	0.4	0.819884	Protein of unknown function; null mutant is resistant to 2-deoxy-D-glucose and displays abnormally elongated buds; DGR2 has a paralog, YMR102C, that arose from the whole genome duplication
chrXIV	448805	449362	558	1.08028	YNL094W	APP1	PCG				No	No	0.7	0.897018	Phosphatidate phosphatase, converts phosphatidate to diacylglycerol; App1p, Pah1p, Dpp1p, and Lpp1p are responsible for all the phosphatidate phosphatase activity; component of cortical actin patches; interacts with components of endocytic pathway
chrXI	463527	464818	1292	1.08006	YKR012C, YKR013W, YKR014C	YKR012C, PRY2, YPT52	PCG				No	No	NA	0.92666
chrIV	592322	592880	559	1.07973	YDR073W	SNF11	PCG				No	No	0.4	0.798584	Subunit of the SWI/SNF chromatin remodeling complex; involved in transcriptional regulation; interacts with a highly conserved 40-residue sequence of Snf2p; relocates to the cytosol under hypoxic conditions
chrV	233650	234857	1208	1.07958	YER041W, YER042W	YEN1, MXR1	PCG				No	No	NA	0.678589
chrXIII	737470	737831	362	1.07662	YMR232W	FUS2	PCG				No	No	0.2	0.947524	Cytoplasmic protein localized to the shmoo tip; required for the alignment of parental nuclei before nuclear fusion during mating
chrII	593500	594404	905	1.07658	YBR182C	SMP1	PCG				No	No	1.22	0.740969	Putative transcription factor of the MADS-box family; involved in regulating the response to osmotic stress; SMP1 has a paralog, RLM1, that arose from the whole genome duplication
chrIV	454279	454734	456	1.07614	YDR003W, YDR003W-A	RCR2, YDR003W-A	PCG				No	No	NA	0.789437
chrIV	814085	814499	415	1.07573	YDR175C, YDR176W	RSM24, NGG1	PCG				No	No	NA	0.92756
chrVII	987966	989592	1627	1.07458	YGR249W	MGA1	PCG				No	No	1.15	0.689862	Protein similar to heat shock transcription factor; multicopy suppressor of pseudohyphal growth defects of ammonium permease mutants
chrIII	193134	193717	584	1.07408	YCR035C, YCR036W	RRP43, RBK1	PCG				No	No	NA	0.824803
chrVII	1043239	1043746	508	1.07228	YGR274C, YGR275W, YGR276C	TAF1, RTT102, RNH70	PCG				No	No	NA	0.285097
chrXI	557299	558294	996	1.07213	YKR061W	KTR2	PCG				No	No	0.6	0.732369	Mannosyltransferase involved in N-linked protein glycosylation; member of the KRE2/MNT1 mannosyltransferase family; KTR2 has a paralog, YUR1, that arose from the whole genome duplication
chrXI	574475	574703	229	1.0718	YKR071C	DRE2	PCG				No	No	2.92	0.745551	Component of the cytosolic Fe-S protein assembly (CIA) machinery; contains an Fe-S cluster that receives electrons from NADPH via the action of Tah18pin an early step in the CIA pathway; ortholog of human Ciapin1; protein abundance increases in response to DNA replication stress
chrXIV	121125	122153	1029	1.06955	YNL275W, YNL274C	BOR1, GOR1	PCG				No	No	NA	0.783743
chrX	405508	407471	1964	1.06901	YJL016W, YJL015C, YJL014W	YJL016W, YJL015C, CCT3	PCG				No	No	NA	0.998347
chrIII	297132	298473	1342	1.06889	YCR098C	GIT1	PCG				No	No	0.1	0.955681	Plasma membrane permease; mediates uptake of glycerophosphoinositol and glycerophosphocholine as sources of the nutrients inositol and phosphate; expression and transport rate are regulated by phosphate and inositol availability
chrXI	89359	90635	1277	1.06876	YKL187C	FAT3	PCG				No	No	0.2	0.719664	Protein required for fatty acid uptake; protein abundance increases in cortical patches in response to oleate exposure; the authentic, non-tagged protein is detected in a phosphorylated state in highly purified mitochondria in high-throughput studies; FAT3 has a paralog, YLR413W, that arose from the whole genome duplication
chrIV	781269	782007	739	1.06857	YDR162C, YDR163W, YDR164C	NBP2, CWC15, SEC1	PCG				No	No	NA	0.839331
chrXII	555000	556353	1354	1.06839	YLR206W	ENT2	PCG				No	No	0.9	0.754153	Epsin-like protein required for endocytosis and actin patch assembly; functionally redundant with Ent1p; contains clathrin-binding motif at C-terminus; ENT2 has a paralog, ENT1, that arose from the whole genome duplication
chrXI	316301	316794	494	1.06705	YKL065C	YET1	PCG				No	No	4.42	0.854728	Endoplasmic reticulum transmembrane protein; may interact with ribosomes, based on co-purification experiments; homolog of human BAP31 protein; YET1 has a paralog, YET2, that arose from the whole genome duplication
chrIII	39932	41020	1089	1.0669	YCL049C	YCL049C	PCG				No	No	0.7	0.646216	Protein of unknown function; localizes to membrane fraction; YCL049C is not an essential gene
chrXIV	78804	80720	1917	1.06585	YNL294C, YNL293W	RIM21, MSB3	PCG				No	No	NA	0.932637
chrXIII	655033	658212	3180	1.06455	YMR196W	YMR196W	PCG				No	No	0.2	0.944583	Putative protein of unknown function; green fluorescent protein (GFP)-fusion protein localizes to the cytoplasm; YMR196W is not an essential gene
chrXIV	531673	532213	541	1.06382	YNL052W	COX5A	PCG				No	No	3.1	0.712093	Subunit Va of cytochrome c oxidase; cytochrome c oxidase is the terminal member of the mitochondrial inner membrane electron transport chain; Cox5Ap is predominantly expressed during aerobic growth while its isoform Vb (Cox5Bp) is expressed during anaerobic growth; COX5A has a paralog, COX5B, that arose from the whole genome duplication
chrIX	271183	272476	1294	1.06312	YIL045W	PIG2	PCG				No	No	0.2	0.714864	Putative type-1 protein phosphatase targeting subunit; tethers Glc7p type-1 protein phosphatase to Gsy2p glycogen synthase; PIG2 has a paralog, GIP2, that arose from the whole genome duplication
chrXI	210626	211956	1331	1.06241	YKL124W, YKL123W, YKL122C	SSH4, YKL123W, SRP21	PCG				No	No	NA	0.917718
chrVIII	117678	119302	1625	1.06155	YHR006W	STP2	PCG				No	No	0.2	0.507091	Transcription factor; activated by proteolytic processing in response to signals from the SPS sensor system for external amino acids; activates transcription of amino acid permease genes; STP2 has a paralog, STP1, that arose from the whole genome duplication
chrV	185988	186814	827	1.06013	YER015W	FAA2	PCG				No	No	0.1	0.928816	Medium chain fatty acyl-CoA synthetase; activates imported fatty acids; accepts a wide range of fatty acid chain lengths with a preference for medium chains, C9:0-C13:0; localized to the peroxisome
chrXIV	743244	745755	2512	1.0601	YNR061C, YNR062C	YNR061C, YNR062C	PCG				No	No	NA	0.83761
chrIV	593777	596521	2745	1.05989	YDR074W	TPS2	PCG				No	No	0.7	0.373121	Phosphatase subunit of the trehalose-6-P synthase/phosphatase complex; involved in synthesis of the storage carbohydrate trehalose; expression is induced by stress conditions and repressed by the Ras-cAMP pathway; protein abundance increases in response to DNA replication stress
chrV	342779	343203	425	1.05984	YER091C-A, YER092W, YER093C	YER091C-A, IES5, TSC11	PCG				No	No	NA	0.869453
chrI	54441	54790	350	1.05927	YAL048C, YAL047W-A, YAL047C	GEM1, YAL047W-A, SPC72	PCG				No	No	NA	0.893335
chrIX	413636	414854	1219	1.05867	YIR031C, YIR032C	DAL7, DAL3	PCG				No	No	NA	0
chrIX	220789	220975	187	1.05855	YIL075C, YIL074C	RPN2, SER33	PCG				No	No	NA	0.935377
chrXV	388112	388739	628	1.05638	YOR030W	DFG16	PCG				No	No	0.4	0.8506	Probable multiple transmembrane protein; involved in diploid invasive and pseudohyphal growth upon nitrogen starvation; is glycosylated and phosphorylated; interacts with Rim21p and Rim9p in the plasma membrane to form a pH-sensing complex in the Rim101 pathway and is required to maintain Rim21p levels; required for accumulation of processed Rim101p
chrXIII	623075	624971	1897	1.05434	YMR180C, YMR181C, YMR182C	CTL1, YMR181C, RGM1	PCG				No	No	NA	0.762306
chrVII	43144	43532	389	1.05214	YGL244W, YGL243W	RTF1, TAD1	PCG				No	No	NA	0.895906
chrVII	774698	777511	2814	1.05152	YGR143W	SKN1	PCG				No	No	1.69	0.883624	Protein involved in sphingolipid biosynthesis; type II membrane protein; SKN1 has a paralog, KRE6, that arose from the whole genome duplication
chrVII	343579	344580	1002	1.05112	YGL090W	LIF1	PCG				No	No	1.15	0.85297	Component of the DNA ligase IV complex; this complex mediates nonhomologous end joining in DNA double-strand break repair; physically interacts with Dnl4p and Nej1p; homologous to mammalian XRCC4 protein
chrXV	762800	766156	3357	1.05079	YOR227W	HER1	PCG				No	No	0.4	0.80234	Protein of unknown function; required for proliferation or remodeling of the ER that is caused by overexpression of Hmg2p; may interact with ribosomes, based on co-purification experiments; HER1 has a paralog, GIP3, that arose from the whole genome duplication
chrXVI	349235	349851	617	1.04978	YPL107W	YPL107W	PCG				No	No	0.4	0.951262	Putative protein of unknown function; green fluorescent protein (GFP)-fusion protein localizes to mitochondria; YPL107W is not an essential gene
chrXI	523729	524753	1025	1.04881	YKR045C, YKR047W, YKR046C	YKR045C, YKR047W, PET10	PCG				No	No	NA	0.848479
chrIX	39199	40088	890	1.04851	YIL161W, YIL160C	YIL161W, POT1	PCG				No	No	NA	0.840716
chrV	250672	251024	353	1.04835	YER048W-A	ISD11	PCG				No	No	NA	0.847571	Cysteine desulfurase (Nfs1p) activator; essential for the formation of the persulfide intermediate at the desulfurase active site during pyridoxal phosphate-dependent desulfuration of cysteine; required for mitochondrial iron-sulfur cluster biosynthesis
chrXV	611681	611893	213	1.04791	YOR150W	MRPL23	PCG				No	No	1.6	0.769288	Mitochondrial ribosomal protein of the large subunit
chrIV	18347	19461	1115	1.0475	YDL243C, YDL242W	AAD4, YDL242W	PCG				No	No	NA	0.811623
chrV	421170	422433	1264	1.04732	YER130C	YER130C	PCG				No	No	1.05	0.736752	Protein of unknown function; transcription is regulated by Haa1p, Sok2p and Zap1p transcriptional activators; computational analysis suggests a role as a transcription factor; C. albicans homolog (MNL1) plays a role in adaptation to stress
chrII	122051	122348	298	1.04689	YBL052C	SAS3	PCG				No	No	0.81	0.612916	Histone acetyltransferase catalytic subunit of NuA3 complex; acetylates histone H3, involved in transcriptional silencing; homolog of the mammalian MOZ proto-oncogene; mutant has aneuploidy tolerance; sas3gcn5 double mutation is lethal
chrXIV	105150	107296	2147	1.04656	YNL283C	WSC2	PCG				No	No	2.22	0.864741	Sensor-transducer of the stress-activated PKC1-MPK1 signaling pathway; involved in maintenance of cell wall integrity and recovery from heat shock; required for the arrest of secretion response; WSC2 has a paralog, WSC3, that arose from the whole genome duplication
chrXVI	934878	935673	796	1.04634	YPR198W	SGE1	PCG				No	No	0.6	0.949002	Plasma membrane multidrug transporter; member of the major facilitator superfamily; acts as an extrusion permease; partial multicopy suppressor of gal11 mutations
chrII	651315	652847	1533	1.04608	YBR213W, YBR214W	MET8, SDS24	PCG				No	No	NA	0.843671
chrXV	205555	205798	244	1.04547	YOL065C	INP54	PCG				No	No	0.3	0.80459	Phosphatidylinositol 4,5-bisphosphate 5-phosphatase; role in secretion; localizes to the endoplasmic reticulum via the C-terminal tail; lacks the Sac1 domain and proline-rich region found in the other 3 INP proteins
chrX	225315	226118	804	1.04496	YJL105W	SET4	PCG				No	No	3.17	0.763986	Protein of unknown function, contains a SET domain; SET4 has a paralog, SET3, that arose from the whole genome duplication
chrII	145754	146365	612	1.04486	YBL039C, YBL038W	URA7, MRPL16	PCG				No	No	NA	0.820251
chrII	134052	135694	1643	1.0438	YBL045C	COR1	PCG				No	No	3.16	0.949212	Core subunit of the ubiquinol-cytochrome c reductase complex; the ubiquinol-cytochrome c reductase complex (bc1 complex) is a component of the mitochondrial inner membrane electron transport chain
chrIV	286678	287057	380	1.04377	YDL097C, YDL096C, YDL095W	RPN6, YDL096C, PMT1	PCG				No	No	NA	0.767542
chrIII	156558	157011	454	1.04323	YCR021C	HSP30	PCG				No	No	0.3	0.870229	Negative regulator of the H(+)-ATPase Pma1p; stress-responsive protein; hydrophobic plasma membrane localized; induced by heat shock, ethanol treatment, weak organic acid, glucose limitation, and entry into stationary phase
chrIV	694722	697778	3057	1.04311	YDR122W	KIN1	PCG				No	No	1.22	0.637869	Serine/threonine protein kinase involved in regulation of exocytosis; localizes to the cytoplasmic face of the plasma membrane; KIN1 has a paralog, KIN2, that arose from the whole genome duplication
chrX	8381	21535	13155	1.04286	YJL223C, YJL222W-B, YJL222W-A, YJL222W, YJL221C, YJL220W, YJL219W	PAU1, YJL222W-B, YJL222W-A, VTH2, IMA4, YJL220W, HXT9	PCG				No	No	NA	0.769388
chrXIV	633059	633809	751	1.03808	YNR002C	ATO2	PCG				No	No	0.2	0.779058	Putative transmembrane protein involved in export of ammonia; ammonia is a starvation signal that promotes cell death in aging colonies; phosphorylated in mitochondria; member of the TC 9.B.33 YaaH family; homolog of Y. lipolytica Gpr1p; ATO2 has a paralog, ADY2, that arose from the whole genome duplication
chrIX	267741	268221	481	1.03756	YIL047C, YIL046W-A	SYG1, YIL046W-A	PCG				No	No	NA	0.748311
chrIV	1334664	1335138	475	1.036	YDR436W	PPZ2	PCG				No	No	0.3	0.820176	Serine/threonine protein phosphatase Z, isoform of Ppz1p; involved in regulation of potassium transport, which affects osmotic stability, cell cycle progression, and halotolerance; PPZ2 has a paralog, PPZ1, that arose from the whole genome duplication
chrXIII	469799	471413	1615	1.03586	YMR102C	YMR102C	PCG				No	No	NA	0.672228	Protein of unknown function; transcription is activated by paralogous transcription factors Yrm1p and Yrr1p along with genes involved in multidrug resistance; mutant shows increased resistance to azoles; not an essential gene; YMR102C has a paralog, DGR2, that arose from the whole genome duplication
chrXIV	750341	754928	4588	1.03427	YNR065C, YNR066C	YNR065C, YNR066C	PCG				No	No	NA	0
chrIV	331523	332964	1442	1.03386	YDL070W, YDL069C	BDF2, CBS1	PCG				No	Yes	NA	0.776686
chrVIII	13532	14657	1126	1.03302	YHL044W	YHL044W	PCG				No	No	0.2	0.849719	Putative integral membrane protein; member of DUP240 gene family; green fluorescent protein (GFP)-fusion protein localizes to the plasma membrane in a punctate pattern
chrV	15784	16363	580	1.03264	YEL071W	DLD3	PCG				No	No	1.86	0.833606	D-lactate dehydrogenase; part of the retrograde regulon which consists of genes whose expression is stimulated by damage to mitochondria and reduced in cells grown with glutamate as the sole nitrogen source, located in the cytoplasm
chrVII	506133	506994	862	1.03188	YGR006W, YGR007W	PRP18, ECT1	PCG				No	No	NA	0.71544
chrIII	259428	259990	563	1.03083	YCR082W, YCR083W	AHC2, TRX3	PCG				No	No	NA	0.660706
chrX	239740	241860	2121	1.03057	YJL099W	CHS6	PCG				No	No	0.2	0.892128	Member of the ChAPs (Chs5p-Arf1p-binding proteins) family; part of the exomer complex that mediates export of specific cargo proteins, including Chs3p, from the Golgi to the plasma membrane; CHS6 has a paralog, BCH2, that arose from the whole genome duplication
chrVI	174665	176316	1652	1.02979	YFR015C	GSY1	PCG				No	No	0.1	0.934663	Glycogen synthase; expression induced by glucose limitation, nitrogen starvation, environmental stress, and entry into stationary phase; GSY1 has a paralog, GSY2, that arose from the whole genome duplication; relocalizes from nucleus to cytoplasmic foci upon DNA replication stress
chrIV	1320376	1321977	1602	1.02878	YDR425W, YDR426C	SNX41, YDR426C	PCG				No	No	NA	0.960724
chrI	34069	34717	649	1.02825	YAL061W	BDH2	PCG				No	No	0.2	0.910716	Putative medium-chain alcohol dehydrogenase with similarity to BDH1; transcription induced by constitutively active PDR1 and PDR3
chrI	7357	8616	1260	1.02747	YAL067C	SEO1	PCG				No	No	0.1	0.732339	Putative permease; member of the allantoate transporter subfamily of the major facilitator superfamily; mutation confers resistance to ethionine sulfoxide
chrV	554109	557884	3776	1.02643	YER183C, YER184C	FAU1, YER184C	PCG				No	No	NA	0.840143
chrIV	1447747	1448538	792	1.02557	YDR499W	LCD1	PCG				No	No	0.3	0.812842	Essential protein required for the DNA integrity checkpoint pathways; interacts physically with Mec1p; putative homolog of S. pombe Rad26 and human ATRIP; forms nuclear foci upon DNA replication stress
chrXI	179574	180542	969	1.0254	YKL141W	SDH3	PCG				No	No	1.3	0.50433	Subunit of succinate dehydrogenase and of TIM22 translocase; functions as \ cytochrome b subunit of succinate dehydrogenase, which couples oxidation of succinate to transfer of electrons to ubiquinone as part of the TCA cycle and the mitochondrial respiratory chain; also required for mitochondrial inner membrane protein import as part of the TIM22 complex; SDH3 has a paralog, SHH3, that arose fro…
chrIV	790135	790316	182	1.02518	YDR167W, YDR168W	TAF10, CDC37	PCG				No	No	NA	0.917356
chrV	285260	286870	1611	1.02474	YER065C	ICL1	PCG				No	No	0.2	0	Isocitrate lyase; catalyzes the formation of succinate and glyoxylate from isocitrate, a key reaction of the glyoxylate cycle; expression of ICL1 is induced by growth on ethanol and repressed by growth on glucose
chrXV	674705	675583	879	1.02455	YOR180C	DCI1	PCG				No	No	0.2	0.859701	Peroxisomal protein; identification as a delta(3,5)-delta(2,4)-dienoyl-CoA isomerase involved in fatty acid metabolism is disputed; DCI1 has a paralog, ECI1, that arose from the whole genome duplication
chrIV	637110	639621	2512	1.0243	YDR096W	GIS1	PCG				No	No	0.3	0	Histone demethylase and transcription factor; regulates genes during nutrient limitation; activity modulated by proteasome-mediated proteolysis; has JmjC and JmjN domain in N-terminus that interact, promoting stability and proper transcriptional activity; contains two transactivating domains downstream of Jmj domains and a C-terminal DNA binding domain; relocalizes to the cytosol in response to h…
chrIV	74666	77121	2456	1.02348	YDL214C, YDL213C	PRR2, NOP6	PCG				No	No	NA	0.706316
chrXIV	255153	255245	93	1.02244	YNL208W, YNL207W	YNL208W, RIO2	PCG				No	No	NA	0.886785
chrIII	69918	70093	176	1.02169	YCL029C, YCL028W	BIK1, RNQ1	PCG				No	No	NA	0.650103
chrIII	231401	232915	1515	1.02151	YCR066W	RAD18	PCG				No	No	0.3	0.985633	E3 ubiquitin ligase; forms heterodimer with Rad6p to monoubiquitinate PCNA-K164; heterodimer binds single-stranded DNA and has single-stranded DNA dependent ATPase activity; required for postreplication repair; SUMO-targeted ubiquitin ligase (STUbl) that contains a SUMO-interacting motif (SIM) which stimulates its ubiquitin ligase activity towards the sumoylated form of PCNA
chrV	58140	58339	200	1.01836	YEL052W, YEL051W	AFG1, VMA8	PCG				No	No	NA	0.864025
chrXIV	137612	138498	887	1.017	YNL270C, YNL269W, YNL268W	ALP1, BSC4, LYP1	PCG				No	No	NA	0.898204
chrXVI	434223	435480	1258	1.01534	YPL061W, YPL060W	ALD6, MFM1	PCG				No	No	NA	0.896636
chrXI	605280	607966	2687	1.01457	YKR089C	TGL4	PCG				No	No	0.7	0.825488	Multifunctional lipase/hydrolase/phospholipase; triacylglycerol lipase, steryl ester hydrolase, and Ca2+-independent phospholipase A2; catalyzes acyl-CoA dependent acylation of LPA to PA; required with Tgl3p for timely bud formation; phosphorylated and activated by Cdc28p; TGL4 has a paralog, TGL5, that arose from the whole genome duplication
chrXVI	129956	132537	2582	1.01448	YPL222C-A, YPL222W	YPL222C-A, FMP40	PCG				No	No	NA	0.777736
chrXII	828533	829281	749	1.01341	YLR350W	ORM2	PCG				No	No	2.7	0.86975	Protein of unknown function; evolutionarily conserved, required for resistance to agents that induce unfolded protein response; Orm1p and Orm2p together control membrane biogenesis by coordinating lipid homeostasis with protein quality control; protein abundance increases in response to DNA replication stress; ORM2 has a paralog, ORM1, that arose from the whole genome duplication
chrVII	169733	170737	1005	1.01341	YGL178W	MPT5	PCG				No	Yes	1.1	0.841563	mRNA-binding protein of the PUF family; binds to the 3' UTR of specific mRNAs, including those involved in mating type switching, cell wall integrity, chronological lifespan, chromatin modification, and spindle pole body architecture; recruits the CCR4-NOT deadenylase complex to mRNAs along with Dhh1p and Dcp1p to promote deadenylation, decapping, and decay; also interacts with the Caf20p transla…
chrXIII	62085	62355	271	1.01163	YML104C	MDM1	PCG				No	No	0.3	0.665025	Intermediate filament protein; required for nuclear and mitochondrial transmission to daughter buds; contains a Phox homology (PX) domain and specifically binds phosphatidylinositol 3-phosphate (PtdIns-3-P)
chrX	161971	164060	2090	1.01148	YJL132W	YJL132W	PCG				No	No	0.3	0.878421	Putative protein of unknown function; localizes to the membrane fraction; possible Zap1p-regulated target gene induced by zinc deficiency; YJL132W is a non-essential gene
chrXIII	839710	839891	182	1.01138	YMR284W	YKU70	PCG				No	No	0.3	0.763328	Subunit of the telomeric Ku complex (Yku70p-Yku80p); involved in telomere length maintenance, structure and telomere position effect; relocates to sites of double-strand cleavage to promote nonhomologous end joining during DSB repair
chrXIV	643599	644197	599	1.01048	YNR009W, YNR010W, YNR011C	NRM1, CSE2, PRP2	PCG				No	No	NA	0.795446
chrXV	241835	242424	590	1.01034	YOL047C	LDS2	PCG				No	No	1.49	0.704823	Protein Involved in spore wall assembly; localizes to lipid droplets found on or outside of the prospore membrane; shares similarity with Lds1p and Rrt8p, and a strain mutant for all 3 genes exhibits reduced dityrosine fluorescence relative to the single mutants; green fluorescent protein (GFP)-fusion protein localizes to the cytoplasm in a punctate pattern
chrXII	834320	835898	1579	1.00991	YLR353W	BUD8	PCG				No	No	0.3	0.709622	Protein involved in bud-site selection; diploid mutants display a unipolar budding pattern instead of the wild-type bipolar pattern, and bud at the proximal pole; BUD8 has a paralog, BUD9, that arose from the whole genome duplication
chrXVI	760244	767423	7180	1.0096	YPR117W	YPR117W	PCG				No	Yes	0.3	0.722387	Putative protein of unknown function
chrXIII	315322	316544	1223	1.00878	YMR020W	FMS1	PCG				No	No	0.7	0.888862	Polyamine oxidase; converts spermine to spermidine, which is required for the essential hypusination modification of translation factor eIF-5A; also involved in pantothenic acid biosynthesis
chrXII	665735	667352	1618	1.00876	YLR260W	LCB5	PCG				No	No	0.6	0.840695	Minor sphingoid long-chain base kinase; possibly involved in synthesis of long-chain base phosphates, which function as signaling molecules; LCB5 has a paralog, LCB4, that arose from the whole genome duplication
chrX	611139	612055	917	1.00876	YJR096W	YJR096W	PCG				No	No	0.6	0.723888	Putative xylose and arabinose reductase; member of the aldo-keto reductase (AKR) family; GFP-fusion protein is induced in response to the DNA-damaging agent MMS
chrVI	74309	75049	741	1.00817	YFL033C, YFL032W, YFL031W	RIM15, YFL032W, HAC1	PCG				No	No	NA	0.797286
chrXIII	339505	340314	810	1.00809	YMR034C	YMR034C	PCG				No	No	0.2	0.809452	Putative transporter; member of the SLC10 carrier family; identified in a transposon mutagenesis screen as a gene involved in azole resistance; YMR034C is not an essential gene
chrIV	1312260	1314944	2685	1.00729	YDR421W	ARO80	PCG				No	No	0.2	0.940132	Zinc finger transcriptional activator of the Zn2Cys6 family; activates transcription of aromatic amino acid catabolic genes in the presence of aromatic amino acids
chrIV	817885	818568	684	1.00699	YDR178W, YDR179C	SDH4, CSN9	PCG				No	No	NA	0.907327
chrV	314892	316109	1218	1.00682	YER077C	YER077C	PCG				No	No	0.3	0.779423	Putative protein of unknown function; green fluorescent protein (GFP)-fusion protein localizes to the mitochondrion; null mutation results in a decrease in plasma membrane electron transport
chrXIII	770434	774105	3672	1.00675	YMR250W, YMR251W	GAD1, GTO3	PCG				No	No	NA	0.955831
chrV	42124	43279	1156	1.00531	YEL060C, YEL059C-A, YEL059W, YEL058W	PRB1, SOM1, YEL059W, PCM1	PCG				No	No	NA	0.954875
chrXIV	359392	359535	144	1.00481	YNL141W	AAH1	PCG				No	No	2.86	0.8361	Adenine deaminase (adenine aminohydrolase); converts adenine to hypoxanthine; involved in purine salvage; transcriptionally regulated by nutrient levels and growth phase; Aah1p degraded upon entry into quiescence via SCF and the proteasome
chrXIII	541158	542606	1449	1.00359	YMR136W	GAT2	PCG				No	No	0.6	0.772514	Protein containing GATA family zinc finger motifs; similar to Gln3p and Dal80p; expression repressed by leucine
chrXIV	736754	739165	2412	1.00286	YNR059W	MNT4	PCG				No	No	0.4	0.853326	Putative alpha-1,3-mannosyltransferase; not required for protein O-glycosylation
chrXV	297659	298572	914	1.00216	YOL015W	IRC10	PCG				No	No	0.2	0.945145	Putative protein of unknown function; null mutant displays increased levels of spontaneous Rad52p foci
chrXV	389931	391017	1087	1.00207	YOR032C	HMS1	PCG				No	No	1.49	0.888339	bHLH protein with similarity to myc-family transcription factors; overexpression confers hyperfilamentous growth and suppresses the pseudohyphal filamentation defect of a diploid mep1 mep2 homozygous null mutant
chrVII	159991	162448	2458	1.00122	YGL180W	ATG1	PCG				No	No	0.1	0.736644	Protein serine/threonine kinase; required for vesicle formation in autophagy and the cytoplasm-to-vacuole targeting (Cvt) pathway; structurally required for phagophore assembly site formation; during autophagy forms a complex with Atg13p and Atg17p; essential for cell cycle progression from G2/M to G1 under nitrogen starvation
chrXI	264341	265493	1153	1.00108	YKL093W	MBR1	PCG				No	No	0.1	0.958327	Protein involved in mitochondrial functions and stress response; overexpression suppresses growth defects of hap2, hap3, and hap4 mutants; MBR1 has a paralog, ISF1, that arose from the whole genome duplication
chrXII	228498	230496	1999	1.00026	YLR039C, YLR040C, YLR041W, YLR042C	RIC1, AFB1, YLR041W, YLR042C	PCG				No	No	NA	0.7434
chrIV	239380	239744	365	2.26489	YDL125C, YDL125Ci	HNT1, HNT1i	PCG, PCG (intron)				No	No	9.1	0.671751	Adenosine 5'-monophosphoramidase; interacts physically and genetically with Kin28p, a CDK and TFIIK subunit, and genetically with CAK1; member of the histidine triad (HIT) superfamily of nucleotide-binding proteins and similar to Hint; protein abundance increases in response to DNA replication stress
chrIV	715230	715366	137	1.43994	YDR129C, YDR129Ci	SAC6, SAC6i	PCG, PCG (intron)				No	No	3.46	0.697478	Fimbrin, actin-bundling protein; cooperates with Scp1p (calponin/transgelin) in the organization and maintenance of the actin cytoskeleton; relocalizes from plasma membrane to cytoplasm upon DNA replication stress
chrXVI	582453	582561	109	1.41133	YPR010C-A, YPR010C-Ai	YPR010C-A, YPR010C-Ai	PCG, PCG (intron)				No	No	NA	0.359801	Putative protein of unknown function; conserved among Saccharomyces sensu stricto species
chrVII	166946	167452	507	1.40212	YGL178W, YGL177W, YGL178Wi	MPT5, YGL177W, MPT5i	PCG, PCG (intron)				No	No	NA	0.89409
chrVIII	297628	298551	924	1.29307	YHR097C	YHR097C	PCG, PCG (intron)				No	No	0.3	0.773454	Putative protein of unknown function; green fluorescent protein (GFP)-fusion protein localizes to the cytoplasm and the nucleus; YHR097C has a paralog, PAL1, that arose from the whole genome duplication
chrXV	552642	552889	248	1.25945	YOR122C, YOR122Ci	PFY1, PFY1i	PCG, PCG (intron)				No	No	12	0.656383	Profilin; binds actin, phosphatidylinositol 4,5-bisphosphate, and polyproline regions; involved in cytoskeleton organization; required for normal timing of actin polymerization in response to thermal stress; protein abundance increases in response to DNA replication stress
chrII	679507	680181	675	1.21952	YBR230C, YBR230W-A, YBR230Ci	OM14, YBR230W-A, OM14i	PCG, PCG (intron)				No	Yes	NA	0.865424
chrVIII	107744	108304	561	1.18548	YHR001W-A, YHR001W-Ai	QCR10, QCR10i	PCG, PCG (intron)				No	No	NA	0.757444	Subunit of the ubiqunol-cytochrome c oxidoreductase complex; this complex comprises part of the mitochondrial respiratory chain; members include Cobp, Rip1p, Cyt1p, Cor1p, Qcr2p, Qcr6p, Qcr7p, Qcr8p, Qcr9p, and Qcr10p and comprises part of the mitochondrial respiratory chain
chrVI	54364	54704	341	1.1439	YFL039C, YFL039Ci	ACT1, ACT1i	PCG, PCG (intron)				No	No	81	0.534992	Actin; structural protein involved in cell polarization, endocytosis, and other cytoskeletal functions
chrXIII	23346	23669	324	1.1421	YML124C, YML124Ci	TUB3, TUB3i	PCG, PCG (intron)				No	No	3.41	0	Alpha-tubulin; associates with beta-tubulin (Tub2p) to form tubulin dimer, which polymerizes to form microtubules; expressed at lower level than Tub1p; TUB3 has a paralog, TUB1, that arose from the whole genome duplication
chrVII	858837	859587	751	1.13089	YGR182C, YGR183C, YGR183Ci	YGR182C, QCR9, QCR9i	PCG, PCG (intron)				No	No	NA	0.77398
chrIII	101445	101785	341	1.09569	YCL012C, YCL012Ci	YCL012C, YCL012Ci	PCG, PCG (intron)				No	No	NA	0.900918	Putative protein of unknown function; orthologs are present in S. bayanus, S. paradoxus and Ashbya gossypii; YCL012C is not an essential gene
chrV	568325	568729	405	1.18675	YER188W, YERWomega2	YER188W, YERWomega2	PCG, long_terminal_repeat				No	No	NA	0.865936
chrV	569035	569439	405	1.06239	YER188C-A, YERWomega2	YER188C-A, YERWomega2	PCG, long_terminal_repeat				No	No	NA	0.831915
chrVII	708283	712561	4279	1.00437	YGR109W-A, YGR109W-B, YGRWsigma5	YGR109W-A, YGR109W-B, YGRWsigma5	PCG, long_terminal_repeat				No	No	NA	0.662501
chrIV	1212596	1213029	434	1.0103	YDR366C, YDR367W, YDRWdelta28, YDR367Wi	YDR366C, KEI1, YDRWdelta28, KEI1i	PCG, long_terminal_repeat, PCG (intron)				No	No	NA	0.757947
chrXVI	719276	720497	1222	1.85005	YPR093C, YPR094W, snR41	ASR1, RDS3, SNR41	PCG, ncRNA				No	Yes	NA	0.889893
chrXVI	280739	281074	336	1.80428	YPL144W, snR17b	POC4, SNR17B	PCG, ncRNA				No	Yes	NA	0.614927
chrXIII	625932	626365	434	1.68584	YMR182W-A, snR83	YMR182W-A, SNR83	PCG, ncRNA				No	Yes	NA	0.922757
chrXIV	559748	560508	761	1.59637	YNL036W, tT(AGU)N2	NCE103, tT(AGU)N2	PCG, ncRNA				No	No	NA	0.822441
chrV	491478	492148	671	1.32122	YER158W-A, YER159C, tR(ACG)E	YER158W-A, BUR6, tR(ACG)E	PCG, ncRNA				No	No	NA	0.396951
chrVI	210857	212814	1958	1.23914	YFR029W, tY(GUA)F2	PTR3, SUP6	PCG, ncRNA				No	No	NA	0.910486
chrXV	853553	853998	446	1.21101	YOR289W, tA(UGC)O	YOR289W, tA(UGC)O	PCG, ncRNA				No	No	NA	0.883327
chrIV	1257219	1258017	799	1.12753	YDR391C, tG(CCC)D	YDR391C, SUF3	PCG, ncRNA				No	No	NA	0.703219
chrX	538642	539155	514	1.08921	YJR055W, tR(CCU)J	HIT1, HSX1	PCG, ncRNA				No	No	NA	0.96097
chrVII	876631	878207	1577	1.06961	YGR189C, tK(CUU)G3	CRH1, tK(CUU)G3	PCG, ncRNA				No	Yes	NA	0.832958
chrIX	370589	373020	2432	1.03739	YIR007W, YIR008C, tE(UUC)I	YIR007W, PRI1, tE(UUC)I	PCG, ncRNA				No	Yes	NA	0.925125
chrII	347850	349201	1352	1.01828	YBR056W, tL(UAA)B2	YBR056W, tL(UAA)B2	PCG, ncRNA				No	No	NA	0.730814
chrVIII	131925	132823	899	1.006	YHR014W, tS(AGA)H	SPO13, tS(AGA)H	PCG, ncRNA				No	No	NA	0.892259
chrXII	732208	732363	156	1.36766	YLR302C, YLR303W, tL(UAG)L2	YLR302C, MET17, tL(UAG)L2	PCG, ncRNA				No	No	NA	0.661722
chrIV	569130	569648	519	1.28355	YDR059C, tR(UCU)D, tD(GUC)D, YDR059Ci	UBC5, tR(UCU)D, tD(GUC)D, UBC5	PCG, ncRNA, PCG (intron)				No	No	NA	0.605417
chrV	503987	505021	1035	1.61025	chrV_503978_505186		Intergenic	YER163C	GCG1	PCG	No	Yes	NA	0.815418
chrVII	17370	17490	121	1.51578	chrVII_16508_20777		Intergenic	YGL256W	ADH4	PCG	No	No	NA	0.984554
chrI	199404	199564	161	1.50334	chrI_196380_201259		Intergenic	YAR047C	YAR047C	PCG	No	No	NA	0.712245
chrI	70080	70245	166	1.39617	chrI_69727_71586		Intergenic	YAL039C	CYC3	PCG	No	No	NA	0.809525
chrXIII	14124	14243	120	1.31599	chrXIII_13376_14341		Intergenic	YML129C	COX14	PCG	No	No	NA	0.645645
chrVII	206112	206247	136	1.30889	chrVII_205841_206837		Intergenic	tL(CAA)G1	tL(CAA)G1	ncRNA	No	No	NA	0.874958
chrIV	1500848	1501050	203	1.29573	chrIV_1500746_1501238		Intergenic	YDR532C	KRE28	PCG	No	No	NA	0.862159
chrXI	643621	644300	680	1.23616	chrXI_642343_645793		Intergenic	YKR101W	SIR1	PCG	No	No	NA	0.789195
chrXV	296329	296554	226	1.16874	chrXV_296322_296878		Intergenic	YOL016C	CMK2	PCG	No	No	NA	0.802877
chrX	181059	181181	123	1.11478	chrX_180508_181348		Intergenic	YJL127C-B	YJL127C-B	PCG	No	No	NA	0.419311
chrI	70305	71093	789	1.08729	chrI_69727_71586		Intergenic	YAL038W	CDC19	PCG	No	No	NA	0.859875
chrIV	435879	436262	384	1.06656	chrIV_434938_436363		Intergenic	YDL007C-A	YDL007C-A	PCG	No	No	NA	0.84933
chrXVI	227583	227952	370	1.00521	chrXVI_227571_228112		Intergenic	YPL171C	OYE3	PCG	No	No	NA	0.780924
chrI	177743	178377	635	1.00351	chrI_177222_179078		Intergenic	YAR020C	PAU7	PCG	No	No	NA	0.904701
chrXII	734402	734490	89	1.87839	YLRCdelta19	YLRCdelta19	long_terminal_repeat				No	No	NA	0.723956	Ty1 LTR
chrVIII	6442	7887	1446	1.32692	YHLComega1	YHLComega1	long_terminal_repeat				No	No	NA	0.471812	Ty5 LTR
chrXII	1052709	1053224	516	1.13037	YLRCdelta27	YLRCdelta27	long_terminal_repeat				No	No	NA	0.865212	Ty1 LTR
chrXIII	480855	481185	331	1.45846	YMRCdelta14, tK(CUU)M	YMRCdelta14, tK(CUU)M	long_terminal_repeat, ncRNA, ncRNA				No	No	NA	0.736312
chrXV	234224	234368	145	3.44612	snR81	SNR81	ncRNA				No	Yes	NA	0.854027	H/ACA box small nucleolar RNA (snoRNA); guides pseudouridylation of large subunit (LSU) rRNA at position U1052, constitutive pseudouridylation of U2 snRNA (LSR1) at position 42, and stress-induced U2 pseudouridylation at position 93
chrXIII	67925	68001	77	3.29678	snR85	SNR85	ncRNA				No	Yes	NA	0.413773	H/ACA box small nucleolar RNA (snoRNA); predicted to guide pseudouridylation of small subunit (SSU) rRNA at position U1181
chrIV	1492971	1493131	161	1.9448	snR84	SNR84	ncRNA				No	Yes	NA	0.378421	H/ACA box small nucleolar RNA (snoRNA); guides pseudouridylation of large subunit (LSU) rRNA at position U2266
chrV	207122	207297	176	1.1142	tH(GUG)E1	tH(GUG)E1	ncRNA				No	No	NA	0.58309	Histidine tRNA (tRNA-His), predicted by tRNAscan-SE analysis
chrVIII	34341	35271	931	1.81068	YHL033C	RPL8A	PCG				Yes	Yes	20	0.864678	Ribosomal 60S subunit protein L8A; mutation results in decreased amounts of free 60S subunits; homologous to mammalian ribosomal protein L7A, no bacterial homolog; RPL8A has a paralog, RPL8B, that arose from the whole genome duplication
chrIV	1330078	1332568	2491	1.3859	YDR432W, YDR433W, YDR434W	NPL3, YDR433W, GPI17	PCG				Yes	Yes	NA	0.990712
chrXIII	283749	284377	629	1.1544	YMR009W	ADI1	PCG				Yes	No	0.9	0.873342	Acireductone dioxygenease involved in the methionine salvage pathway; ortholog of human MTCBP-1; transcribed as polycistronic mRNA with YMR010W and regulated post-transcriptionally by RNase III (Rnt1p) cleavage; ADI1 mRNA is induced in heat shock conditions
chrIV	1014764	1015816	1053	1.06074	YDR277C	MTH1	PCG				Yes	No	0.3	0.865375	Negative regulator of the glucose-sensing signal transduction pathway; required for repression of transcription by Rgt1p; interacts with Rgt1p and the Snf3p and Rgt2p glucose sensors; phosphorylated by Yck1p, triggering Mth1p degradation; MTH1 has a paralog, STD1, that arose from the whole genome duplication
chrXV	93826	94312	487	1.46616	YOL120C, YOL120Ci	RPL18A, RPL18Ai	PCG, PCG (intron)				Yes	Yes	31.5	0.829556	Ribosomal 60S subunit protein L18A; intron of RPL18A pre-mRNA forms stem-loop structures that are a target for Rnt1p cleavage leading to degradation; homologous to mammalian ribosomal protein L18, no bacterial homolog; RPL18A has a paralog, RPL18B, that arose from the whole genome duplication
chrII	88021	88158	138	4.14706	YBL073W, snR56	YBL073W, SNR56	PCG, ncRNA				Yes	Yes	NA	0.773757
chrIX	96830	97045	216	4.00156	YIL134C-A, snR68	YIL134C-A, SNR68	PCG, ncRNA				Yes	Yes	NA	0
chrVIII	411051	411262	212	3.83492	YHR156C, snR71	LIN1, SNR71	PCG, ncRNA				Yes	Yes	NA	0.748534
chrX	349201	349386	186	3.17235	YJL047C-A, YJL047C, snR60	YJL047C-A, RTT101, SNR60	PCG, ncRNA				Yes	Yes	NA	0.845311
chrII	680235	680841	607	2.55309	YBR230C, YBR230W-A, LSR1	OM14, YBR230W-A, LSR1	PCG, ncRNA				Yes	Yes	NA	0.725839
chrXV	780646	780836	191	1.43725	YOR236W, snR17a	DFR1, SNR17A	PCG, ncRNA				Yes	Yes	NA	0.604428
chrXIV	229656	229991	336	1.38273	YNL222W, snR19	SSU72, SNR19	PCG, ncRNA				Yes	Yes	NA	0.744531
chrIV	541710	543473	1764	1.18483	YDR043C, snR47	NRG1, SNR47	PCG, ncRNA				Yes	Yes	NA	0.776418
chrXII	855812	856717	906	1.48099	YLR364C-A, YLR366W, YLR367W, snR44, YLR367W	YLR364C-A, YLR366W, RPS22B, SNR44, RPS22B	PCG, ncRNA, PCG (intron)				Yes	Yes	NA	0.66713
chrXVI	173652	173812	161	1.22604	YPL198W, snR59, YPL198Wi	RPL7B, SNR59, RPL7Bi	PCG, ncRNA, PCG (intron)				Yes	Yes	NA	0.620744
chrV	166751	167353	603	1.19487	YER007C-A, snR14, YER007C-Ai	TMA20, SNR14, TMA20i	PCG, ncRNA, PCG (intron)				Yes	No	NA	0.820096
chrVII	365214	365452	239	1.07875	YGL076C, snR39, YGL076Ci	RPL7A, SNR39, SNR39, RPL7A	PCG, ncRNA, PCG (intron)				Yes	Yes	NA	0.745056
chrXIII	296145	297520	1376	1.21655	YMR013C, YMR013C-A, snR78, snR77	SEC59, YMR013C-A, SNR78, SNR77	PCG, ncRNA				Yes	Yes	NA	0.973938
chrVII	937160	939486	2327	1.2147	YGR221C, snR7-L, snR7-S	TOS2, SNR7-L, SNR7-S	PCG, ncRNA				Yes	Yes	NA	0.693375
chrXIII	297674	298745	1072	2.67229	YMR013W-A, YMR014W, snR77, snR76, snR75, snR74, snR73, snR72	YMR013W-A, BUD22, SNR77, SNR76, SNR75, SNR74, SNR73, SNR72	PCG, ncRNA				Yes	Yes	NA	0.772044
chrXI	364242	364362	121	4.79819	snR69	SNR69	ncRNA				Yes	Yes	NA	0.936568	C/D box small nucleolar RNA (snoRNA); guides 2'-O-methylation of large subunit (LSU) rRNA at position C2948
chrVII	609389	609580	192	4.69406	snR48	SNR48	ncRNA				Yes	Yes	NA	0.8132	C/D box small nucleolar RNA (snoRNA); guides 2'-O-methylation of large subunit (LSU) rRNA at positions G2791 and G2793
chrXV	259327	259487	161	4.15944	snR50	SNR50	ncRNA				Yes	Yes	NA	0.883624	C/D box small nucleolar RNA (snoRNA); guides 2'-O-methylation of large subunit (LSU) rRNA at position G867
chrVII	545125	545390	266	4.09179	snR46	SNR46	ncRNA				Yes	Yes	NA	0.801533	H/ACA box small nucleolar RNA (snoRNA); guides pseudouridylation of large subunit (LSU) rRNA at position U2865
chrXI	38644	38832	189	3.98679	snR64	SNR64	ncRNA				Yes	Yes	NA	0.65701	C/D box small nucleolar RNA (snoRNA); guides 2'-O-methylation of large subunit (LSU) rRNA at position C2337
chrXIV	89062	89177	116	3.91046	snR40	SNR40	ncRNA				Yes	Yes	NA	0.868709	C/D box small nucleolar RNA (snoRNA); guides 2'-O-methylation of large subunit (LSU) rRNA at position U898 and small subunit (SSU) rRNA at position G1271
chrX	139930	140100	171	3.66207	snR190	SNR190	ncRNA				Yes	Yes	NA	0.309749	C/D box small nucleolar RNA (snoRNA); predicted to guide 2'-O-methylation of large subunit (LSU) rRNA at position G2395; not shown to be active
chrX	139674	139775	102	3.66015	snR128, snR190	SNR128, SNR190	ncRNA				Yes	Yes	NA	0.897309
chrIV	323454	323662	209	3.64348	snR63	SNR63	ncRNA				Yes	Yes	NA	0.898308	C/D box small nucleolar RNA (snoRNA); guides 2'-O-methylation of large subunit (LSU) rRNA at position A2256
chrVII	366453	366625	173	3.41991	snR39B	SNR39B	ncRNA				Yes	Yes	NA	0.768067	C/D box small nucleolar RNA (snoRNA); guides 2'-O-methylation of large subunit (LSU) rRNA at position G805
chrIII	177057	177164	108	3.20895	snR65	SNR65	ncRNA				Yes	Yes	NA	0.631042	C/D box small nucleolar RNA (snoRNA); guides 2'-O-methylation of large subunit (LSU) rRNA at position U2347
chrXV	409878	409978	101	3.18675	snR62	SNR62	ncRNA				Yes	Yes	NA	0.901271	C/D box small nucleolar RNA (snoRNA); guides 2'-O-methylation of large subunit (LSU) rRNA at position U1888
chrIII	107671	107799	129	2.85513	snR43	SNR43	ncRNA				Yes	Yes	NA	0.960338	H/ACA box small nucleolar RNA (snoRNA); guides pseudouridylation of large subunit (LSU) rRNA at position U966 and of 5.8S rRNA at position 73
chrXII	348432	348644	213	2.78991	snR79	SNR79	ncRNA				Yes	Yes	NA	0.869727	C/D box small nucleolar RNA (snoRNA); guides 2'-O-methylation of small subunit (SSU) rRNA at position C1007
chrXII	794517	795215	699	2.70054	snR61, snR55, snR57	SNR61, SNR55, SNR57	ncRNA				Yes	Yes	NA	0.938927
chrXVI	718893	719158	266	2.2654	snR51, snR70, snR41	SNR51, SNR70, SNR41	ncRNA				Yes	Yes	NA	0.78513
chrXV	680817	681014	198	1.9834	snR36	SNR36	ncRNA				Yes	Yes	NA	0.899925	H/ACA box small nucleolar RNA (snoRNA); guides pseudouridylation of small subunit (SSU) rRNA at position U1187
chrV	61090	61727	638	1.96731	snR67, snR53, tG(GCC)E	SNR67, SNR53, tG(GCC)E	ncRNA				Yes	Yes	NA	0.738833
NA indicates non-available data
Blank boxes indicate not applicable
The start and end indicate the genomic position where the predicted segment starts and ends
PCG indicates protein coding gene
ncRNA indicates non-coding RNA
Intergenic means cleavage sites found between two genes without known overlapping features
