# Supplementary material for: Transcriptome Wide Annotation of Eukaryotic RNase III Reactivity and Degradation Signals
Source: PLoS Genet. 2015 Feb 13;11(2):e1005000. doi: 10.1371/journal.pgen.1005000 (PMC4334505; doi:10.1371/journal.pgen.1005000)
Supplement: S10 Table — (XLSX) [file pgen.1005000.s017.xlsx]

## Sheet: S10. Top 30 Overexp Segments
Table S10 (related to Figure 2): Top 30 Most Overexpressed Regions in rnt1∆ Strain
Chromosome number	Start	End	Length of the Overexpressed Segment	Log2 Change in rnt1∆ Strain	Overlapping Feature ID	Overlapping Feature Name	Overlapping Feature Type	Gene Name	RNA type in Literature	Known Substrate	In vitro Cleavage Detected in This Study	SGD Predicted Expression Level (RNA/cell)	Best Loop Score in the Overexpressed Segment	Gene Function
chrXI	364242	364362	121	4.79819	snR69	SNR69	ncRNA	snR69	snoRNA	Yes	Yes	NA	0.936568	C/D box small nucleolar RNA (snoRNA); guides 2'-O-methylation of large subunit (LSU) rRNA at position C2948
chrVII	609389	609580	192	4.69406	snR48	SNR48	ncRNA	snR48	snoRNA	Yes	Yes	NA	0.8132	C/D box small nucleolar RNA (snoRNA); guides 2'-O-methylation of large subunit (LSU) rRNA at positions G2791 and G2793
chrXV	259327	259487	161	4.15944	snR50	SNR50	ncRNA	snR50	snoRNA	Yes	Yes	NA	0.883624	C/D box small nucleolar RNA (snoRNA); guides 2'-O-methylation of large subunit (LSU) rRNA at position G867
chrII	88021	88158	138	4.14706	YBL073W, snR56	YBL073W, SNR56	PCG, ncRNA	snR56	snoRNA	Yes	Yes	NA	0.773757	C/D box small nucleolar RNA (snoRNA); guides 2'-O-methylation of small subunit (SSU) rRNA at position G1428
chrVI	107189	107576	388	4.13576	YFL014W	HSP12	PCG	HSP12	mRNA	No	No	3.4	0.870212	Plasma membrane protein involved in maintaining membrane organization; involved in maintaining organization during stress conditions; induced by heat shock, oxidative stress, osmostress, stationary phase, glucose depletion, oleate and alcohol; protein abundance increased in response to DNA replication stress and dietary restriction; regulated by the HOG and Ras-Pka pathways; required for dietary …
chrVII	545125	545390	266	4.09179	snR46	SNR46	ncRNA	snR46	snoRNA	Yes	Yes	NA	0.801533	H/ACA box small nucleolar RNA (snoRNA); guides pseudouridylation of large subunit (LSU) rRNA at position U2865
chrIX	96830	97045	216	4.00156	YIL134C-A, snR68	YIL134C-A, SNR68	PCG, ncRNA	snR68	snoRNA	Yes	Yes	NA	0	C/D box small nucleolar RNA (snoRNA); guides 2'-O-methylation of large subunit (LSU) rRNA at position A2640
chrXI	38644	38832	189	3.98679	snR64	SNR64	ncRNA	snR64	snoRNA	Yes	Yes	NA	0.65701	C/D box small nucleolar RNA (snoRNA); guides 2'-O-methylation of large subunit (LSU) rRNA at position C2337
chrXIV	89062	89177	116	3.91046	snR40	SNR40	ncRNA	snR40	snoRNA	Yes	Yes	NA	0.868709	C/D box small nucleolar RNA (snoRNA); guides 2'-O-methylation of large subunit (LSU) rRNA at position U898 and small subunit (SSU) rRNA at position G1271
chrVIII	411051	411262	212	3.83492	YHR156C, snR71	LIN1, SNR71	PCG, ncRNA	snR71	snoRNA	Yes	Yes	NA	0.748534	C/D box small nucleolar RNA (snoRNA); guides 2'-O-methylation of large subunit (LSU) rRNA at position A2946
chrX	139930	140100	171	3.66207	snR190	SNR190	ncRNA	snR190	snoRNA	Yes	Yes	NA	0.309749	C/D box small nucleolar RNA (snoRNA); predicted to guide 2'-O-methylation of large subunit (LSU) rRNA at position G2395; not shown to be active
chrX	139674	139775	102	3.66015	snR128, snR190	SNR128, SNR190	ncRNA	snR128	snoRNA	Yes	Yes	NA	0.897309	C/D box small nucleolar RNA (snoRNA); referred to as U14; essential gene required for cleavage of 35S primary rRNA transcript to release the precursor to the 18S rRNA; guides 2'-O-methylation of small subunit (SSU) rRNA at position C414
chrIV	323454	323662	209	3.64348	snR63	SNR63	ncRNA	snR63	snoRNA	Yes	Yes	NA	0.898308	C/D box small nucleolar RNA (snoRNA); guides 2'-O-methylation of large subunit (LSU) rRNA at position A2256
chrXV	234224	234368	145	3.44612	snR81	SNR81	ncRNA	snR81	snoRNA	No	Yes	NA	0.854027	H/ACA box small nucleolar RNA (snoRNA); guides pseudouridylation of large subunit (LSU) rRNA at position U1052, constitutive pseudouridylation of U2 snRNA (LSR1) at position 42, and stress-induced U2 pseudouridylation at position 93
chrVII	366453	366625	173	3.41991	snR39B	SNR39B	ncRNA	snR39B	snoRNA	Yes	Yes	NA	0.768067	C/D box small nucleolar RNA (snoRNA); guides 2'-O-methylation of large subunit (LSU) rRNA at position G805
chrXIII	67925	68001	77	3.29678	snR85	SNR85	ncRNA	snR85	snoRNA	No	Yes	NA	0.413773	H/ACA box small nucleolar RNA (snoRNA); predicted to guide pseudouridylation of small subunit (SSU) rRNA at position U1181
chrIII	177057	177164	108	3.20895	snR65	SNR65	ncRNA	snR65	snoRNA	Yes	Yes	NA	0.631042	C/D box small nucleolar RNA (snoRNA); guides 2'-O-methylation of large subunit (LSU) rRNA at position U2347
chrXV	409878	409978	101	3.18675	snR62	SNR62	ncRNA	snR62	snoRNA	Yes	Yes	NA	0.901271	C/D box small nucleolar RNA (snoRNA); guides 2'-O-methylation of large subunit (LSU) rRNA at position U1888
chrX	349201	349386	186	3.17235	YJL047C-A, YJL047C, snR60	YJL047C-A, RTT101, SNR60	PCG, ncRNA	snR60	snoRNA	Yes	Yes	NA	0.845311	C/D box small nucleolar RNA (snoRNA); guides 2'-O-methylation of large subunit (LSU) rRNA at positions A817 and G908
chrXII	732518	732655	138	3.11004	YLR302C, YLR303W	YLR302C, MET17	PCG	MET17	mRNA	No	No	NA	0.695158	O-acetyl homoserine-O-acetyl serine sulfhydrylase; required for Methionine and cysteine biosynthesis
chrIII	107671	107799	129	2.85513	snR43	SNR43	ncRNA	snR43	snoRNA	Yes	Yes	NA	0.960338	H/ACA box small nucleolar RNA (snoRNA); guides pseudouridylation of large subunit (LSU) rRNA at position U966 and of 5.8S rRNA at position 73
chrXII	348432	348644	213	2.78991	snR79	SNR79	ncRNA	snR79	snoRNA	Yes	Yes	NA	0.869727	C/D box small nucleolar RNA (snoRNA); guides 2'-O-methylation of small subunit (SSU) rRNA at position C1007
chrXII	794517	795215	699	2.70054	snR61, snR55, snR57	SNR61, SNR55, SNR57	ncRNA	snR61-55-57	snoRNA	Yes	Yes	NA	0.938927	C/D box small nucleolar RNA (snoRNA)
chrXIII	297674	298745	1072	2.67229	YMR013W-A, YMR014W, snR77, snR76, snR75, snR74, snR73, snR72	YMR013W-A, BUD22, SNR77, SNR76, SNR75, SNR74, SNR73, SNR72	PCG, ncRNA	snR76-72	snoRNA	Yes	Yes	NA	0.772044	C/D box small nucleolar RNA (snoRNA)
chrII	680235	680841	607	2.55309	YBR230C, YBR230W-A, LSR1	OM14, YBR230W-A, LSR1, LSR1	PCG, ncRNA	U2	snRNA	Yes	Yes	NA	0.725839	U2 spliceosomal RNA (U2 snRNA), component of the spliceosome
chrXIV	336484	337746	1263	2.45911	YNL160W	YGP1	PCG	YGP1	mRNA	No	No	16.52	0.946784	Cell wall-related secretory glycoprotein; induced by nutrient deprivation-associated growth arrest and upon entry into stationary phase; may be involved in adaptation prior to stationary phase entry; YGP1 has a paralog, SPS100, that arose from the whole genome duplication
chrII	351228	351693	466	2.45768	YBR056W-A, YBR056C-B	YBR056W-A, YBR056C-B	PCG	YBR056W-A	mRNA	No	No	NA	0.624804	Protein of unknown function; mRNA identified as translated by ribosome profiling data; partially overlaps dubious ORF YBR056C-B; YBR056W-A has a paralog, YDR034W-B, that arose from the whole genome duplication
chrVIII	280741	281245	505	2.43123	YHR087W	RTC3	PCG	RTC3	mRNA	No	No	1.1	0.893691	Protein of unknown function involved in RNA metabolism; has structural similarity to SBDS, the human protein mutated in Shwachman-Diamond Syndrome (the yeast SBDS ortholog = SDO1); null mutation suppresses cdc13-1 temperature sensitivity; protein abundance increases in response to DNA replication stress
chrXI	144400	145163	764	2.39758	YKL163W	PIR3	PCG	PIR3	mRNA	No	No	2.5	0.802312	O-glycosylated covalently-bound cell wall protein; required for cell wall stability; expression is cell cycle regulated, peaking in M/G1 and also subject to regulation by the cell integrity pathway; coding sequence contains length polymorphisms in different strains; PIR3 has a paralog, HSP150, that arose from the whole genome duplication
chrXII	540783	541553	771	2.28667	YLR194C	YLR194C	PCG	YLR194C	mRNA	No	No	1.9	0.566612	Structural constituent of the cell wall; attached to the plasma membrane by a GPI-anchor; expression is upregulated in response to cell wall stress
NA indicates non-available data
Blank boxes indicate not applicable
The start and end indicate the genomic position where the overexpressed segments starts and ends
PCG indicates protein coding gene
ncRNA indicates non-coding RNA
