# Supplementary material for: Transcriptome Wide Annotation of Eukaryotic RNase III Reactivity and Degradation Signals
Source: PLoS Genet. 2015 Feb 13;11(2):e1005000. doi: 10.1371/journal.pgen.1005000 (PMC4334505; doi:10.1371/journal.pgen.1005000)
Supplement: S11 Table — (XLSX) [file pgen.1005000.s018.xlsx]

## Sheet: S11. Cut and Chip Results
Table S11 (related to Figure 3) : RNA Degradation Targets Predicted by Cut and Chip
Chromosome Number	Start	End	Cleavage Segment Length	Relative Cleavage Level (Segment Log2 Expression Change in the Rnt1p Treated Sample)	Relative Cleavage Level in Presence of Extract (log2)	Detected in Presence of Extract	Overlapping Feature ID	Overlapping Feature Name	Overlapping Feature Type	Overlapping Feature Start	Overlapping Feature End	Overlapping Feature Length	Overlapping Feature Strand	Distance Segment From Feature Start	Distance Segment From Feature End	Location of the Cleavage Start Site	Known Substrate	Cleavage Product Detected in Harigaya and Parker, PNAS 109 (2012)	SGD Predicted Expression Level (RNA/cell)	Change in Expression Upon RNT1 deletion (log2)	Best Loop Score in the Overexpressed Segment	Gene Function
chrIX	96822	97179	358	-2.25798	-1.708	Yes	snR68	SNR68	ncRNA	97111	97246	136	+	-289	424	5' intergenic	Yes	NA	NA	0.431405	0.99374	C/D box small nucleolar RNA (snoRNA); guides 2'-O-methylation of large subunit (LSU) rRNA at position A2640
chrXII	348436	348662	227	-2.12237	-2.7927	Yes	snR79	SNR79	ncRNA	348428	348511	84	-	-151	234	5'	Yes	NA	NA	2.22796	0.941031	C/D box small nucleolar RNA (snoRNA); guides 2'-O-methylation of small subunit (SSU) rRNA at position C1007
chrIV	541629	541819	191	-1.93603	-3.00443	Yes	snR47	SNR47	ncRNA	541599	541697	99	-	-122	220	5'	Yes	NA	NA	-0.376512	0.995047	C/D box small nucleolar RNA (snoRNA); guides 2'-O-methylation of large subunit (LSU) rRNA at position A2220 and small subunit (SSU) rRNA at position A619
chrIV	331994	332968	975	-1.63165	-2.86684	Yes	YDL070W	BDF2	PCG	331025	332941	1917	+	969	947	ORF	No	No	1.29	0.921381	0.958096	Protein involved in transcription initiation; acts at TATA-containing promoters; associates with the basal transcription factor TFIID; contains two bromodomains; corresponds to the C-terminal region of mammalian TAF1; redundant with Bdf1p; protein abundance increases in response to DNA replication stress; BDF2 has a paralog, BDF1, that arose from the whole genome duplication
chrXIII	67773	68001	229	-1.60072	-2.14036	Yes	snR85	SNR85	ncRNA	67768	67938	171	-	-63	233	5'	No	NA	NA	0.423509	0.889893	H/ACA box small nucleolar RNA (snoRNA); predicted to guide pseudouridylation of small subunit (SSU) rRNA at position U1181
chrXIV	229760	230145	386	-1.57256	-1.60892	Yes	snR19	U1	ncRNA	230106	230673	568	-	528	39	Mature	Yes	NA	NA	0.167156	0.947187	U1 spliceosomal RNA (U1 snRNA); snRNA U1 homolog
chrX	349131	349390	260	-1.52982	-0.915874	Yes	snR60	SNR60	ncRNA	349125	349228	104	-	-162	265	5'	Yes	NA	NA	1.12515	0.988583	C/D box small nucleolar RNA (snoRNA); guides 2'-O-methylation of large subunit (LSU) rRNA at positions A817 and G908
chrIII	107515	107803	289	-1.42045	-2.2299	Yes	snR43	SNR43	ncRNA	107504	107712	209	-	-91	299	5'	Yes	NA	NA	-0.288251	0.984554	H/ACA box small nucleolar RNA (snoRNA); guides pseudouridylation of large subunit (LSU) rRNA at position U966 and of 5.8S rRNA at position 73
chrVII	609385	609671	287	-1.35141	-0.189069	No	snR48	SNR48	ncRNA	609588	609700	113	+	-203	315	5' intergenic	Yes	NA	NA	-0.00934175	0.393446	C/D box small nucleolar RNA (snoRNA); guides 2'-O-methylation of large subunit (LSU) rRNA at positions G2791 and G2793
chrXV	259323	259577	255	-1.17834	-1.36892	Yes	snR50	SNR50	ncRNA	259490	259579	90	+	-167	256	5'	Yes	NA	NA	1.39488	0.866605	C/D box small nucleolar RNA (snoRNA); guides 2'-O-methylation of large subunit (LSU) rRNA at position G867
chrII	680052	680958	907	-1.1682	-1.16508	Yes	LSR1	U2	ncRNA	680683	681857	1175	-	899	275	Mature	Yes	NA	NA	-0.212697	0.998347	U2 spliceosomal RNA (U2 snRNA), component of the spliceosome; pairs with the branchpoint sequence; functionally equivalent to mammalian U2 snRNA; stress-induced pseudouridylations at positions 56 and 93 may contribute to regulation of splicing
chrXV	680740	681018	279	-1.13526	-0.987423	Yes	snR36	SNR36	ncRNA	680686	680867	182	-	-151	332	5'	Yes	NA	NA	0.658283	0.955681	H/ACA box small nucleolar RNA (snoRNA); guides pseudouridylation of small subunit (SSU) rRNA at position U1187
chrXI	38624	38770	147	-1.10585	-1.66574	Yes	snR64	SNR64	ncRNA	38812	38912	101	+	-188	288	5'	Yes	NA	NA	0.377041	0.938927	C/D box small nucleolar RNA (snoRNA); guides 2'-O-methylation of large subunit (LSU) rRNA at position C2337
chrXV	234216	234468	253	-1.10338	-0.333188	Yes	snR81	SNR81	ncRNA	234345	234545	201	+	-129	329	5'	No	NA	NA	0.141289	0.842598	H/ACA box small nucleolar RNA (snoRNA); guides pseudouridylation of large subunit (LSU) rRNA at position U1052, constitutive pseudouridylation of U2 snRNA (LSR1) at position 42, and stress-induced U2 pseudouridylation at position 93
chrXVI	824013	824497	485	-1.07848	-1.15583	Yes	YPR145W	ASN1	PCG	822616	824334	1719	+	1397	321	ORF	No	Yes	12	-0.225214	0.978393	Asparagine synthetase; catalyzes the synthesis of L-asparagine from L-aspartate in the asparagine biosynthetic pathway; ASN1 has a paralog, ASN2, that arose from the whole genome duplication
chrII	308698	309042	345	-1.07163	0.0857447	No	TLC1	TLC1	ncRNA	307587	308887	1301	+	1111	189	Mature	No	NA	NA	0.761749	0.569029	RNA template component of telomerase; TLC1 RNA contains a template sequence that Est2p uses to add irregular repeats of TG(1-3) residues onto a DNA end
chrXIII	297050	298665	1616	-1.06049	-2.59566	Yes	snR78, snR77, snR76, snR75, snR74, snR73, snR72	SNR78, SNR77, SNR76, SNR75, SNR74, SNR73, SNR72	ncRNA	NA	NA	NA	NA	NA	NA	NA	Yes	NA	NA	NA	0.977637
chrXI	364214	364386	173	-1.00644	-0.717881	Yes	snR69	SNR69	ncRNA	364419	364519	101	+	-205	305	5' intergenic	Yes	NA	NA	-0.0538276	0.937999	C/D box small nucleolar RNA (snoRNA); guides 2'-O-methylation of large subunit (LSU) rRNA at position C2948
chrV	504773	505168	396	-0.970482	-2.7029	Yes	YER164W	CHD1	ncRNA	505387	509793	4407	+	-614	5020	ND	No	No	0.86	0.657313	0.974422	Chromatin remodeler that regulates various aspects of transcription; acts in in conjunction with Isw1b to regulate chromatin structure and maintain chromatin integrity during transcription elongation by RNAP II by preventing trans-histone exchange over coding regions; contains a chromo domain, a helicase domain and a DNA-binding domain; component of both the SAGA and SLIK complexes
chrXVI	280696	281134	439	-0.847184	-1.33169	Yes	snR17b	U3b	ncRNA	281055	281516	462	-	382	79	Mature	No	NA	NA	-0.181667	0.991756	Small nucleolar RNA (snoRNA) U3; part of small (ribosomal) subunit (SSU) processosome; SNR17A also encodes snoRNA U3
chrVIII	34425	35731	1307	-0.835428	0.124559	No	YHL033C	RPL8A	PCG	35253	36023	771	-	292	478	ORF	Yes	No	20	-0.225182	0.960338	Ribosomal 60S subunit protein L8A; mutation results in decreased amounts of free 60S subunits; homologous to mammalian ribosomal protein L7A, no bacterial homolog; RPL8A has a paralog, RPL8B, that arose from the whole genome duplication
chrXIII	849967	851543	1577	-0.823463	-0.911826	Yes	YMR290C	HAS1	PCG	850073	851590	1518	-	47	1470	ORF	No	Yes	1.64	-0.00476637	0.915021	ATP-dependent RNA helicase; involved in the biogenesis of 40S and 60S ribosome subunits; localizes to both the nuclear periphery and nucleolus; highly enriched in nuclear pore complex fractions; constituent of 66S pre-ribosomal particles
chrIV	1330596	1332858	2263	-0.789591	-1.51819	Yes	chrIV_1330233_1331028, YDR434W	NPL3-GPI17	Intergenic	NA	NA	NA	NA	NA	NA	NA	Yes	NA	NA	NA	0.954875
chrXII	991546	992821	1276	-0.762256	-0.675037	Yes	YLR429W	CRN1	PCG	990774	992729	1956	+	772	1183	ORF	No	No	1.5	0.449746	0.879405	Coronin; cortical actin cytoskeletal component that associates with the Arp2p/Arp3p complex to regulate its activity; plays a role in regulation of actin patch assembly
chrIII	177053	177284	232	-0.755625	-1.60119	Yes	snR65	SNR65	ncRNA	177179	177278	100	+	-126	225	5'	Yes	NA	NA	0.0444991	0.984769	C/D box small nucleolar RNA (snoRNA); guides 2'-O-methylation of large subunit (LSU) rRNA at position U2347
chrV	546271	546422	152	-0.707528	0.0460641	No	YER177W	BMH1	PCG	545606	546409	804	+	665	138	ORF	No	No	38	0.123484	0.849286	14-3-3 protein, major isoform; controls proteome at post-transcriptional level, binds proteins and DNA, involved in regulation of many processes including exocytosis, vesicle transport, Ras/MAPK signaling, aggresome formation and rapamycin-sensitive signaling; protein increases in abundance and relative distribution to the nucleus increases upon DNA replication stress; BMH1 has a paralog, BMH2, t…
chrXV	483206	484535	1330	-0.702962	-0.850194	Yes	YOR086C	TCB1	PCG	483221	486781	3561	-	2246	1314	ORF	No	Yes	1.83	0.382679	0.859073	Lipid-binding ER protein involved in ER-plasma membrane tethering; one of 6 proteins (Ist2p, Scs2p, Scs22p, Tcb1p, Tcb2p, Tcb3p) that connect ER to plasma membrane and regulate PI4P levels by controlling access of Sac1p phosphatase to its substrate PI4P in PM; contains 3 calcium and lipid binding domains; non-tagged protein also localizes to mitochondria; C-termini of Tcb1p, Tcb2p and Tcb3p inter…
chrV	61090	62062	973	-0.673106	-1.1137	Yes	snR53, snR67	SNR53-SNR67	ncRNA	NA	NA	NA	NA	NA	NA	NA	Yes	NA	NA	NA	0.978155
chrVII	673993	675453	1461	-0.671634	-0.834301	Yes	YGR094W	VAS1	PCG	672190	675504	3315	+	1803	1511	ORF	No	Yes	6.5	-0.652207	0.909267	Mitochondrial and cytoplasmic valyl-tRNA synthetase
chrVII	96058	97135	1078	-0.661429	-0.264294	Yes	YGL209W	MIG2	PCG	95862	97010	1149	+	196	952	ORF	Yes	No	2.45	0.389561	0.988247	Zinc finger transcriptional repressor; cooperates with Mig1p in glucose-induced repression of many genes; under low glucose conditions Mig2p relocalizes to mitochondrion, where it interacts with Ups1p and antagonizes mitochondrial fission factor, Dnm1p, indicative of a role in mitochondrial fusion or regulating morphology; regulates filamentous growth along with Mig2p in response to glucose deple…
chrIV	1014493	1014720	228	-0.658211	-0.703797	Yes	YDR277C	MTH1	PCG	1014397	1015698	1302	-	978	323	ORF	Yes	No	0.3	1.00408	0.784824	Negative regulator of the glucose-sensing signal transduction pathway; required for repression of transcription by Rgt1p; interacts with Rgt1p and the Snf3p and Rgt2p glucose sensors; phosphorylated by Yck1p, triggering Mth1p degradation; MTH1 has a paralog, STD1, that arose from the whole genome duplication
chrVIII	411051	411303	253	-0.6368	-2.40194	Yes	snR71	SNR71	ncRNA	411231	411320	90	+	-180	269	5'	Yes	NA	NA	0.50784	0.95899	C/D box small nucleolar RNA (snoRNA); guides 2'-O-methylation of large subunit (LSU) rRNA at position A2946
chrXV	906154	906815	662	-0.630524	-0.927766	Yes	YOR316C	COT1	PCG	906233	907552	1320	-	737	582	ORF	No	No	0.7	0.851633	0.878193	Vacuolar transporter that mediates zinc transport into the vacuole; overexpression confers resistance to cobalt and rhodium; protein abundance increases in response to DNA replication stress; COT1 has a paralog, ZRC1, that arose from the whole genome duplication
chrXV	724730	725355	626	-0.624517	-0.868403	Yes	YOR204W	DED1	PCG	722912	724726	1815	+	1818	-4	3' UTR	No	No	2.85	-0.741522	0.90597	ATP-dependent DEAD (Asp-Glu-Ala-Asp)-box RNA helicase; required for translation initiation of all yeast mRNAs; mutations in human DEAD-box DBY are a frequent cause of male infertility; DED1 has a paralog, DBP1, that arose from the whole genome duplication
chrXVI	32393	32837	445	-0.603731	-0.392677	Yes	YPL270W	MDL2	PCG	30482	32803	2322	+	1911	410	ORF	No	No	0.6	0.537852	0.897573	Mitochondrial inner membrane half-type ABC transporter; equired for respiratory growth at high temperature; similar to human TAP1 and TAP2 implicated in bare lymphocyte syndrome and Wegener-like granulomatosis
chrXII	348935	363631	14697	-0.571873	-0.318482	Yes	YLR106C	MDN1	PCG	349007	363739	14733	-	108	14624	ORF	No	No	1.23	0.285901	0.94406	Huge dynein-related AAA-type ATPase (midasin); forms extended pre-60S particle with the Rix1 complex (Rix1p-Ipi1p-Ipi3p); acts in removal of ribosomal biogenesis factors at successive steps of pre-60S assembly and export from nucleus
chrIV	1060412	1061195	784	-0.570171	-0.442784	Yes	YDR299W	BFR2	PCG	1059623	1061227	1605	+	789	815	ORF	No	No	1.52	0.435122	0.817797	Essential protein that is a component of 90S preribosomes; may be involved in rRNA processing; multicopy suppressor of sensitivity to Brefeldin A; expression is induced during lag phase and also by cold shock
chrXIII	356988	361742	4755	-0.563525	0.250395	No	YMRCTy1-3	YMRCTy1-3	long_terminal_repeat	357004	362917	5914	-	1175	4738	Mature	No	NA	NA	NA	0.969932	Ty1 element, LTR retrotransposon of the Copia (Pseudoviridae) group; contains co-transcribed genes TYA Gag and TYB Pol, encoding proteins involved in structure and function of virus-like particles, flanked by two direct repeats
chrXII	306224	306624	401	-0.56206	-0.673039	Yes	YLR086W	SMC4	PCG	302244	306500	4257	+	3980	276	ORF	No	No	0.3	0.712781	0.873153	Subunit of the condensin complex; condensin reorganizes chromosomes during both mitosis and meiosis; forms a subcomplex with Smc2p that has ATP-hydrolyzing and DNA-binding activity, but other condensin subunits are required for chromatin binding; required for tRNA gene clustering at the nucleolus; potential Cdc28p substrate
chrXIV	221280	221408	129	-0.558964	-0.189574	No	YNL227C	JJJ1	PCG	220660	222432	1773	-	1024	748	ORF	No	No	0.3	0.54708	0	Co-chaperone that stimulates the ATPase activity of Ssa1p; required for a late step of ribosome biogenesis; associated with the cytosolic large ribosomal subunit; contains a J-domain; mutation causes defects in fluid-phase endocytosis
chrXII	794513	795211	699	-0.557369	-1.03301	Yes	snR55, snR61	SNR61-SNR55	ncRNA	NA	NA	NA	NA	NA	NA	NA	Yes	NA	NA	NA	0.949212
chrV	335788	337536	1749	-0.553664	-0.366905	Yes	YER089C	PTC2	PCG	335942	337336	1395	-	-200	1594	5' UTR	No	Yes	0.8	0.0957612	0.923326	Type 2C protein phosphatase (PP2C); dephosphorylates Hog1p to limit maximal osmostress induced kinase activity; dephosphorylates Ire1p to downregulate the unfolded protein response; dephosphorylates Cdc28p; inactivates the DNA damage checkpoint; PTC2 has a paralog, PTC3, that arose from the whole genome duplication
chrVIII	342604	344101	1498	-0.55265	-0.447374	Yes	YHR117W	TOM71	PCG	342352	344271	1920	+	252	1667	ORF	No	No	0.4	0.105363	0.935195	Mitochondrial outer membrane protein; probable minor component of the TOM (translocase of outer membrane) complex responsible for recognition and import of mitochondrially directed proteins; TOM71 has a paralog, TOM70, that arose from the whole genome duplication
chrV	129874	130595	722	-0.54586	-0.598418	Yes	YEL013W	VAC8	PCG	128825	130561	1737	+	1049	687	ORF	No	No	1.81	0.450124	0.781218	Phosphorylated and palmitoylated vacuolar membrane protein; interacts with Atg13p, required for the cytoplasm-to-vacuole targeting (Cvt) pathway; interacts with Nvj1p to form nucleus-vacuole junctions
chrIV	742069	743163	1095	-0.524767	-0.726314	Yes	YDR143C	SAN1	PCG	742039	743871	1833	-	708	1124	ORF	No	No	0.7	0.430681	0.864603	Ubiquitin-protein ligase; involved in the proteasome-dependent degradation of aberrant nuclear proteins; targets substrates with regions of exposed hydrophobicity containing 5 or more contiguous hydrophobic residues; contains intrinsically disordered regions that contribute to substrate recognition
chrII	186766	187017	252	-0.524311	-0.519703	Yes	YBL017C	PEP1	PCG	186847	191586	4740	-	4569	170	ORF	No	No	1.37	0.581591	0.688369	Type I transmembrane sorting receptor for multiple vacuolar hydrolases; cycles between the late-Golgi and prevacuolar endosome-like compartments
chrIV	1471537	1472014	478	-0.522381	-1.0378	Yes	YDR514C	YDR514C	PCG	1471540	1472991	1452	-	977	474	ORF	No	No	1	0.648492	0.913495	Protein of unknown function that localizes to mitochondria; overexpression affects endocytic protein trafficking; YDR514C has a paralog, GFD2, that arose from the whole genome duplication
chrXVI	173652	173902	251	-0.518683	-2.08834	Yes	snR59	SNR59	ncRNA	173826	173903	78	+	-174	251	5'	Yes	NA	NA	-0.821582	0.768393	C/D box small nucleolar RNA (snoRNA); guides 2'-O-methylation of large subunit (LSU) rRNA at position A807
chrXII	663110	663630	521	-0.515599	-0.547061	Yes	YLR259C	HSP60	PCG	663286	665004	1719	-	1374	344	ORF	No	Yes	8.74	-0.848364	0.986474	Tetradecameric mitochondrial chaperonin; required for ATP-dependent folding of precursor polypeptides and complex assembly; prevents aggregation and mediates protein refolding after heat shock; role in mtDNA transmission; phosphorylated
chrXV	418669	421619	2951	-0.509787	-0.762155	Yes	YOR048C	RAT1	PCG	418631	421651	3021	-	32	2988	ORF	No	Yes	1	0.31689	0.908667	Nuclear 5' to 3' single-stranded RNA exonuclease; involved in RNA metabolism, including rRNA and snRNA processing as well as poly (A+) dependent and independent mRNA transcription termination
chrV	382772	385301	2530	-0.508491	-0.338648	Yes	YER111C	SWI4	PCG	382591	385872	3282	-	571	2710	ORF	Yes	No	0.4	0.863091	0.919685	DNA binding component of the SBF complex (Swi4p-Swi6p); a transcriptional activator that in concert with MBF (Mbp1-Swi6p) regulates late G1-specific transcription of targets including cyclins and genes required for DNA synthesis and repair; Slt2p-independent regulator of cold growth; acetylation at two sites, K1016 and K1066, regulates interaction with Swi6p
chrII	110139	110264	126	-0.508325	-1.00065	Yes	YBL059C-Ai	CMC2i	PCG (intron)	110127	110541	415	-	277	137	ORF	No	NA	NA	0.155061	0.958353	Protein involved in respiratory chain complex assembly or maintenance; protein of the mitochondrial intermembrane space; contains twin Cx9C motifs that can form coiled coil-helix-coiled-coil helix fold
chrXIV	723366	724330	965	-0.507447	-0.721422	Yes	YNR054C	ESF2	PCG	723357	724307	951	-	-23	973	5' UTR	No	Yes	1	0.204032	0.959157	Essential nucleolar protein involved in pre-18S rRNA processing; binds to RNA and stimulates ATPase activity of Dbp8; involved in assembly of the small subunit (SSU) processome
chrXI	366410	368260	1851	-0.504349	-0.671063	Yes	YKL038W	RGT1	PCG	365248	368760	3513	+	1162	2350	ORF	Yes	No	0.7	0.86058	0.931713	Glucose-responsive transcription factor; regulates expression of several glucose transporter (HXT) genes in response to glucose; binds to promoters and acts both as a transcriptional activator and repressor; RGT1 has a paralog, EDS1, that arose from the whole genome duplication
chrXIII	726017	729650	3634	-0.493068	-0.684751	Yes	YMR229C	RRP5	PCG	725933	731122	5190	-	1472	3717	ORF	No	Yes	2.89	-0.332722	0.991712	RNA binding protein involved in synthesis of both 18S and 5.8S rRNAs; component of both the ribosomal small subunit (SSU) processosome and the 90S preribosome; has binding preference for single stranded tracts of U's; relocalizes from nucleolus to nucleus upon DNA replication stress
chrVII	805032	805535	504	-0.492275	-0.701473	Yes	YGR158C	MTR3	PCG	805274	806026	753	-	491	261	ORF	No	Yes	1.4	0.124642	0.777667	Exosome non-catalytic core component; involved in 3'-5' RNA processing and degradation in both the nucleus and the cytoplasm; has similarity to E. coli RNase PH and to human hMtr3p (EXOSC6)
chrIX	119253	121751	2499	-0.490305	-0.555453	Yes	YIL126W	STH1	PCG	117992	122071	4080	+	1261	2818	ORF	No	No	0.8	0.328843	0.890607	ATPase component of the RSC chromatin remodeling complex; required for expression of early meiotic genes; essential helicase-related protein homologous to Snf2p
chrVII	937257	939441	2185	-0.484841	-0.783943	Yes	SNR7-L, SNR7-S, YGR221C	U5-TOS2	PCG	NA	NA	NA	NA	NA	NA	NA	Yes	NA	NA	NA	0.985633
chrVII	102512	106952	4441	-0.48356	-0.427239	Yes	YGL206C	CHC1	PCG	102547	107508	4962	-	556	4405	ORF	No	No	3.4	-0.0108447	0.903496	Clathrin heavy chain; subunit of the major coat protein involved in intracellular protein transport and endocytosis; the clathrin triskelion is a trimeric molecule composed of three heavy chains that radiate from a vertex and three light chains which bind noncovalently near the vertex of the triskelion; the light chain (CLC1) is thought to regulate function
chrVIII	268590	271520	2931	-0.482507	-0.495669	Yes	YHR082C	KSP1	PCG	268461	271550	3090	-	30	3059	ORF	No	No	1.15	0.627017	0.850982	Serine/threonine protein kinase; associates with TORC1 and likely involved in TOR signaling cascades; negative regulator of autophagy; nuclear translocation required for haploid filamentous growth; regulates filamentous growth induced nuclear translocation of Bcy1p, Fus3p, and Sks1p; overproduction causes allele-specific suppression of prp20-10; protein abundance increases in response to DNA repl…
chrXIV	126957	127448	492	-0.481507	-0.809878	Yes	YNL272C	SEC2	PCG	126805	129084	2280	-	1636	643	ORF	No	No	0.6	0.420989	0.962499	Guanyl-nucleotide exchange factor for the small G-protein Sec4p; essential for post-Golgi vesicle transport and for autophagy; associates with the exocyst, via exocyst subunit Sec15p, on secretory vesicles
chrXIII	722642	724313	1672	-0.480306	-0.491197	Yes	YMR227C	TAF7	PCG	722612	724384	1773	-	71	1701	ORF	No	No	0.4	0.56292	0.896199	TFIID subunit (67 kDa); involved in RNA polymerase II transcription initiation
chrVII	266690	267505	816	-0.474714	-1.19683	Yes	YGL130W	CEG1	PCG	266150	267529	1380	+	540	839	ORF	No	No	1.1	0.686489	0.833271	Alpha (guanylyltransferase) subunit of the mRNA capping enzyme; a heterodimer (the other subunit is CET1, an RNA 5'-triphosphatase) involved in adding the 5' cap to mRNA; the mammalian enzyme is a single bifunctional polypeptide
chrXVI	184911	187713	2803	-0.473132	-0.250395	Yes	YPL190C	NAB3	PCG	185316	187724	2409	-	11	2397	ORF	No	No	0.8	0.569618	0.941021	RNA-binding protein, subunit of Nrd1 complex (Nrd1p-Nab3p-Sen1p); complex interacts with the exosome to mediate 3&#8242; end formation of some mRNAs, snRNAs, snoRNAs, and CUTs; required for termination of non-poly(A) transcripts and efficient splicing
chrIX	75937	77303	1367	-0.472954	-1.08716	Yes	YIL145C	PAN6	PCG	76354	77283	930	-	-20	949	5' UTR	No	No	1.6	0.424623	0.909551	Pantothenate synthase; also known as pantoate-beta-alanine ligase, required for pantothenic acid biosynthesis, deletion causes pantothenic acid auxotrophy, homologous to E. coli panC
chrXI	42758	44241	1484	-0.464675	-0.362767	Yes	YKL209C	STE6	PCG	42424	46296	3873	-	2055	1817	ORF	No	No	3.09	0.553969	0.921169	Plasma membrane ATP-binding cassette (ABC) transporter; required for the export of a-factor, catalyzes ATP hydrolysis coupled to a-factor transport; contains 12 transmembrane domains and two ATP binding domains; expressed only in MATa cells
chrIX	416933	418976	2044	-0.454028	-0.52767	Yes	YIR033W	MGA2	PCG	416121	419462	3342	+	812	2529	ORF	No	No	0.2	0.317652	0.944172	ER membrane protein involved in regulation of OLE1 transcription; inactive ER form dimerizes and one subunit is then activated by ubiquitin/proteasome-dependent processing followed by nuclear targeting; MGA2 has a paralog, SPT23, that arose from the whole genome duplication
chrII	579821	580401	581	-0.451658	-0.221525	No	YBR172C	SMY2	PCG	579145	581367	2223	-	966	1256	ORF	No	No	1.4	0.331491	0.697722	Protein of unknown function involved in COPII vesicle formation; interacts with the Sec23p/Sec24p subcomplex; overexpression suppresses the temperature sensitivity of a myo2 mutant; similar to S. pombe Mpd2; SMY2 has a paralog, SYH1, that arose from the whole genome duplication
chrXII	700138	704086	3949	-0.444127	-0.437063	Yes	YLR278C	YLR278C	PCG	700001	704026	4026	-	-60	4085	5' UTR	No	No	0.4	0.691806	0.874472	Zinc-cluster protein; GFP-fusion protein localizes to the nucleus; mutant shows moderate growth defect on caffeine; has a prion-domain like fragment that increases frequency of [URE3]; YLR278C is not an essential gene
chrIII	260116	260804	689	-0.443842	-0.304699	Yes	YCR084C	TUP1	PCG	260308	262449	2142	-	1645	496	ORF	No	No	2.02	0.103811	0.930134	General repressor of transcription; forms complex with Cyc8p, involved in the establishment of repressive chromatin structure through interactions with histones H3 and H4, appears to enhance expression of some genes
chrXVI	718748	719820	1073	-0.441897	-0.423996	Yes	snR41, snR70, snR51	SNR70, SNR41, SNR51	ncRNA	NA	NA	NA	NA	NA	NA	NA	Yes	NA	NA	NA	0.961794
chrV	431201	431379	179	-0.43996	-2.88363	Yes	snR52	SNR52	ncRNA	431125	431216	92	-	-163	254	5'	Yes	NA	NA	0.272189	0.938636	C/D box small nucleolar RNA (snoRNA); guides 2'-O-methylation of large subunit (LSU) rRNA at position U2921 and small subunit (SSU) rRNA at position A420
chrIV	1370955	1378959	8005	-0.438173	-0.356257	Yes	YDR457W	TOM1	PCG	1369782	1379588	9807	+	1173	8633	ORF	No	No	1.47	0.393412	0.948685	E3 ubiquitin ligase of the hect-domain class; has a role in mRNA export from the nucleus and may regulate transcriptional coactivators; involved in degradation of excess histones; interacts with Dia2p and is required for Dia2p degradation; required to target Cdc6p for ubiquitin-mediated destruction during G1 phase
chrXV	282421	283511	1091	-0.434496	-0.648028	Yes	YOL021C	DIS3	PCG	282422	285427	3006	-	1916	1089	ORF	No	No	1.59	0.367943	0.982845	Exosome core complex catalytic subunit; possesses both endonuclease and 3'-5' exonuclease activity; involved in 3'-5' RNA processing and degradation in both the nucleus and the cytoplasm; has similarity to E. coli RNase R and to human DIS3; mutations in Dis3p corresponding to human mutations implicated in multiple myeloma cause phenotypes suggesting impaired exosome function; protein abundance in…
chrIV	776878	777117	240	-0.42916	-0.689501	Yes	YDR160W	SSY1	PCG	776160	778718	2559	+	718	1840	ORF	No	No	0.4	0.791763	0.962648	Component of the SPS plasma membrane amino acid sensor system; senses external amino acid concentration and transmits intracellular signals that result in regulation of expression of amino acid permease genes; other members are Ssy1p, Ptr3p, and Ssy5p
chrIV	1120845	1123814	2970	-0.42915	-0.435437	Yes	YDR326C	YSP2	PCG	1120604	1124920	4317	-	1106	3210	ORF	No	No	0.81	0.64389	0.904861	Protein involved in programmed cell death; mutant shows resistance to cell death induced by amiodarone or intracellular acidification; YSP2 has a paralog, YHR080C, that arose from the whole genome duplication
chrXVI	535721	538956	3236	-0.428774	-0.45691	Yes	YPL009C	TAE2	PCG	535817	538933	3117	-	-23	3139	5' UTR	No	No	1	0.441485	0.875217	Component of the ribosome quality control complex (RQC); RQC (Rqc1p-Rkr1p-Tae2p-Cdc48p-Npl4p-Ufd1p) is a ribosome-bound complex required for the degradation of polypeptides arising from stalled translation involved in protein translation; monitors translation stress and signals this to Hsf1p; may interact with ribosomes, based on co-purification experiments; green fluorescent protein (GFP)-fusion…
chrX	437041	438628	1588	-0.427119	-0.329652	Yes	YJR001W	AVT1	PCG	436796	438604	1809	+	245	1563	ORF	No	Yes	1.5	0.596745	0.936866	Vacuolar transporter; imports large neutral amino acids into the vacuole; member of a family of seven S. cerevisiae genes (AVT1-7) related to vesicular GABA-glycine transporters
chrVIII	477156	480307	3152	-0.424484	-0.652544	Yes	YHR186C	KOG1	PCG	475999	480672	4674	-	365	4308	ORF	No	No	0.3	0.615065	0.829394	Subunit of TORC1; TORC1 is a rapamycin-sensitive complex involved in growth control that contains Tor1p or Tor2p, Lst8p and Tco89p; contains four HEAT repeats and seven WD-40 repeats; may act as a scaffold protein to couple TOR and its effectors
chrXVI	337437	338437	1001	-0.424103	-0.895597	Yes	YPL112C	PEX25	PCG	337435	338619	1185	-	182	1002	ORF	No	No	0.9	0.568098	0.937647	Peripheral peroxisomal membrane peroxin; required for the regulation of peroxisome size and maintenance, recruits GTPase Rho1p to peroxisomes, induced by oleate, interacts with Pex27p; PEX25 has a paralog, PEX27, that arose from the whole genome duplication
chrVI	61199	62650	1452	-0.423871	-1.13083	Yes	YFL036W	RPO41	PCG	58781	62836	4056	+	2418	1637	ORF	No	No	0.8	0.341768	0.942944	Mitochondrial RNA polymerase; single subunit enzyme similar to those of T3 and T7 bacteriophages; requires a specificity subunit encoded by MTF1 for promoter recognition; Mtf1p interacts with and stabilizes the Rpo41p-promoter complex, enhancing DNA bending and melting to facilitate pre-initiation open complex formation
chrIV	1492476	1493119	644	-0.422751	0.153269	No	snR84	SNR84	ncRNA	1492469	1493018	550	-	-101	650	5'	No	NA	NA	-0.215353	0.934628	H/ACA box small nucleolar RNA (snoRNA); guides pseudouridylation of large subunit (LSU) rRNA at position U2266
chrIV	1380298	1380743	446	-0.422108	-0.649503	Yes	YDR458C	HEH2	PCG	1380047	1382038	1992	-	1295	696	ORF	No	No	0.4	0.671947	0.887409	Inner nuclear membrane (INM) protein; contains helix-extension-helix (HEH) motif, nuclear localization signal sequence; targeting to the INM requires the Srp1p-Kap95p karyopherins and the Ran cycle; HEH2 has a paralog, SRC1, that arose from the whole genome duplication
chrIX	85920	88014	2095	-0.417654	-0.62012	Yes	YIL140W	AXL2	PCG	85366	87837	2472	+	554	1917	ORF	No	No	0.4	0.864221	0.978495	Integral plasma membrane protein; required for axial budding in haploid cells; localizes to the incipient bud site and bud neck; glycosylated by Pmt4p; potential Cdc28p substrate
chrVIII	482058	483894	1837	-0.417361	-0.543468	Yes	YHR188C	GPI16	PCG	482005	483837	1833	-	-57	1889	5' UTR	No	Yes	2.07	0.502691	0.957255	Subunit of the glycosylphosphatidylinositol transamidase complex; transmembrane protein; adds GPIs to newly synthesized proteins; human PIG-Tp homolog
chrVII	258999	261486	2488	-0.416207	-0.446393	Yes	YGL133W	ITC1	PCG	257712	261506	3795	+	1287	2507	ORF	No	No	0.4	0.889434	0.868947	Subunit of ATP-dependent Isw2p-Itc1p chromatin remodeling complex; required for repression of a-specific genes, repression of early meiotic genes during mitotic growth, and repression of INO1; similar to mammalian Acf1p, the regulatory subunit of the mammalian ATP-utilizing chromatin assembly and modifying factor (ACF) complex; ITC1 has a paralog, YPL216W, that arose from the whole genome duplica…
chrX	603256	604196	941	-0.413247	-0.102285	No	YJR093C	FIP1	PCG	603216	604199	984	-	3	980	ORF	No	No	0.3	0.532669	0.894323	Subunit of cleavage polyadenylation factor (CPF); interacts directly with poly(A) polymerase (Pap1p) to regulate its activity; bridging factor that links Pap1p and the CPF complex via Yth1p
chrVIII	317199	319531	2333	-0.412098	-0.884456	Yes	YHR102W	KIC1	PCG	316575	319817	3243	+	624	2618	ORF	No	Yes	0.6	0.711151	0.981043	Protein kinase of the PAK/Ste20 family, required for cell integrity; physically interacts with Cdc31p (centrin), which is a component of the spindle pole body; part of the RAM network that regulates cellular polarity and morphogenesis
chrIV	188228	188448	221	-0.40921	-0.209249	No	YDL148C	NOP14	PCG	188155	190587	2433	-	2139	293	ORF	No	No	1.39	0.151558	0.674145	Nucleolar protein; forms a complex with Noc4p that mediates maturation and nuclear export of 40S ribosomal subunits; also present in the small subunit processome complex, which is required for processing of pre-18S rRNA
chrXVI	139624	143193	3570	-0.408293	-0.322107	Yes	YPL217C	BMS1	PCG	139619	143170	3552	-	-23	3574	5' UTR	No	No	1.49	0.188187	0.944786	GTPase required for ribosomal subunit synthesis and rRNA processing; required for synthesis of 40S ribosomal subunits and for processing the 35S pre-rRNA at sites A0, A1, and A2; interacts with Rcl1p, which stimulates its GTPase and U3 snoRNA binding activities; has similarity to Tsr1p
chrXVI	416479	417832	1354	-0.407386	-0.81222	Yes	YPL074W	YTA6	PCG	415760	418024	2265	+	719	1545	ORF	No	No	0.6	0.891518	0.952886	Putative ATPase of the CDC48/PAS1/SEC18 (AAA) family; localized to the cortex of mother cells but not to daughter cells; relocalizes from cytoplasm to plasma membrane foci upon DNA replication stress
chrXI	622997	625143	2147	-0.407215	-0.397546	Yes	YKR095W	MLP1	PCG	619447	625074	5628	+	3550	2077	ORF	No	No	0.7	0.475877	0.85195	Myosin-like protein associated with the nuclear envelope; connects the nuclear pore complex with the nuclear interior; involved with Tel1p in telomere length control; involved with Pml1p and Pml39p in nuclear retention of unspliced mRNAs; MLP1 has a paralog, MLP2, that arose from the whole genome duplication
chrXVI	740476	741242	767	-0.405667	-1.06637	Yes	YPR106W	ISR1	PCG	740059	741390	1332	+	417	914	ORF	No	No	0.4	0.493342	0.827185	Predicted protein kinase; overexpression causes sensitivity to staurosporine, which is a potent inhibitor of protein kinase C
chrXIII	877765	878819	1055	-0.405467	-0.611047	Yes	YMR304W	UBP15	PCG	874986	878678	3693	+	2779	913	ORF	No	No	0.3	0.788497	0.836021	Ubiquitin-specific protease involved in protein deubiquitination; catalytic activity regulated by an N-terminal TRAF-like domain and and C-terminal sequences; physically interacts with anaphase-promoting complex/cyclosome (APC/C) activator, Cdh1p; forms a complex with AAA peroxins Pex1p and Pex6p
chrXVI	100436	101231	796	-0.403854	-0.0252102	No	YPL237W	SUI3	PCG	100496	101353	858	+	-60	917	5' UTR	No	Yes	5.8	-0.311529	0.677928	Beta subunit of the translation initiation factor eIF2; involved in the identification of the start codon; proposed to be involved in mRNA binding
chrXIV	414982	415823	842	-0.403068	-0.397286	Yes	YNL112Wi	DBP2i	PCG (intron)	414912	415913	1002	+	70	931	ORF	No	NA	NA	-0.282254	0.719096	ATP-dependent RNA helicase of the DEAD-box protein family; has a strong preference for dsRNA; interacts with YRA1; required for the assembly of Yra1p, Nab2p and Mex67p onto mRNA and formation of nuclear mRNP; involved in mRNA decay and rRNA processing; may be involved in suppression of transcription from cryptic initiation sites
chrXV	780579	780894	316	-0.401343	-2.62786	Yes	snR17a	U3a	ncRNA	780108	780597	490	+	471	18	Mature	Yes	NA	NA	-0.868979	0.988151	Small nucleolar RNA (snoRNA) U3; part of Small ribosomal SubUnit (SSU) processosome; SNR17B also encodes snoRNA U3
chrXI	280661	281059	399	-0.399317	-0.0670371	No	YKL082C	RRP14	PCG	280669	281973	1305	-	914	390	ORF	No	No	1.6	0.125562	0.624674	Essential protein, constituent of 66S pre-ribosomal particles; interacts with proteins involved in ribosomal biogenesis and cell polarity; member of the SURF-6 family
chrXIII	501379	501544	166	-0.399057	0.0354119	No	YMR117C	SPC24	PCG	501249	501890	642	-	346	295	ORF	No	No	0.2	0.538926	0.614866	Component of the kinetochore-associated Ndc80 complex; involved in chromosome segregation, spindle checkpoint activity, and kinetochore clustering; evolutionarily conserved; other members include Ndc80p, Nuf2p, Spc24p, and Spc25p
chrXIV	656503	661882	5380	-0.398076	-0.239108	No	YNR016C	ACC1	PCG	654675	661376	6702	-	-506	7207	5' intergenic	No	No	4.05	-0.420354	0.915833	Acetyl-CoA carboxylase, biotin containing enzyme; catalyzes carboxylation of cytosolic acetyl-CoA to form malonyl-CoA and regulates histone acetylation by regulating the availablity of acetyl-CoA; required for de novo biosynthesis of long-chain fatty acids; ACC1 has a paralog, HFA1, that arose from the whole genome duplication
chrV	305161	305627	467	-0.397793	-0.604293	Yes	YER073W	ALD5	PCG	304027	305589	1563	+	1134	428	ORF	No	Yes	2.1	-0.271467	0.908373	Mitochondrial aldehyde dehydrogenase; involved in regulation or biosynthesis of electron transport chain components and acetate formation; activated by K+; utilizes NADP+ as the preferred coenzyme; constitutively expressed
chrXIV	562011	567673	5663	-0.397429	0.186951	No	YNLCTy2-1	YNLCTy2-1	long_terminal_repeat	562365	567661	5297	-	-12	5308	5' UTR	No	NA	NA	NA	0.949274	Ty2 element, LTR retrotransposon of the Copia (Pseudoviridae) group; contains genes TYA Gag and TYB Pol, encoding proteins involved in structure and function of virus-like particles, flanked by two direct repeats; mutated in S288C
chrXII	855875	856377	503	-0.396759	-2.59391	Yes	YLR367W	RPS22B	PCG	856441	857316	876	+	-566	1441	5' UTR intron	Yes	NA	13.6	1.08388	0.960724	Protein component of the small (40S) ribosomal subunit; homologous to mammalian ribosomal protein S15A and bacterial S8; RPS22B has a paralog, RPS22A, that arose from the whole genome duplication
chrXIV	93385	94956	1572	-0.389751	-0.259829	Yes	YNL287W	SEC21	PCG	91994	94801	2808	+	1391	1416	ORF	No	No	2.06	-0.111667	0.894993	Gamma subunit of coatomer; coatomer is a heptameric protein complex that together with Arf1p forms the COPI coat; involved in ER to Golgi transport of selective cargo
chrIV	480703	481305	603	-0.3891	-0.308658	Yes	YDR017C	KCS1	PCG	479112	482264	3153	-	959	2193	ORF	No	No	1.27	0.420916	0.913754	Inositol hexakisphosphate and inositol heptakisphosphate kinase; generation of high energy inositol pyrophosphates by Kcs1p is required for many processes such as vacuolar biogenesis, stress response, and telomere maintenance; inositol hexakisphosphate is also known as IP6; inositol heptakisphosphate is also known as IP7
chrXIII	426460	427681	1222	-0.38528	-0.804245	Yes	YMR080C	NAM7	PCG	426711	429626	2916	-	1945	970	ORF	No	No	1.52	0.400736	0.737456	ATP-dependent RNA helicase of the SFI superfamily; involved in nonsense mediated mRNA decay; required for efficient translation termination at nonsense codons and targeting of NMD substrates to P-bodies; binds to the small ribosomal subunit via an interaction with Rps26; forms cytoplasmic foci upon DNA replication stress
chrXV	93861	94332	472	-0.385062	-2.51517	Yes	YOL120Ci	RPL18Ai	PCG (intron)	93395	94402	1008	-	541	937	intron	Yes	NA	31.5	-0.54057	0.915054	Ribosomal 60S subunit protein L18A; intron of RPL18A pre-mRNA forms stem-loop structures that are a target for Rnt1p cleavage leading to degradation; homologous to mammalian ribosomal protein L18, no bacterial homolog; RPL18A has a paralog, RPL18B, that arose from the whole genome duplication
chrXII	813462	815032	1571	-0.384365	-0.669339	Yes	YLR342W	FKS1	PCG	809997	815627	5631	+	3465	2165	ORF	No	No	5.68	-0.050726	0.958534	Catalytic subunit of 1,3-beta-D-glucan synthase; functionally redundant with alternate catalytic subunit Gsc2p; binds to regulatory subunit Rho1p; involved in cell wall synthesis and maintenance; localizes to sites of cell wall remodeling; FKS1 has a paralog, GSC2, that arose from the whole genome duplication
chrIV	397455	398760	1306	-0.383316	-0.690359	Yes	YDL030W	PRP9	PCG	397534	399126	1593	+	-79	1671	5' UTR	No	No	0.4	0.820429	0.934988	Subunit of the SF3a splicing factor complex; required for spliceosome assembly; acts after the formation of the U1 snRNP-pre-mRNA complex
chrXI	430756	430923	168	-0.379348	-2.18104	Yes	snR87	SNR87	ncRNA	430673	430781	109	-	-142	250	5'	Yes	NA	NA	0.92846	0.981787	C/D box small nucleolar RNA (snoRNA); guides 2'-O-methylation of small subunit (SSU) rRNA at position A436
chrXI	508339	508812	474	-0.377734	-1.05147	Yes	YKR036C	CAF4	PCG	508344	510275	1932	-	1463	468	ORF	No	No	0.4	0.582651	0.965753	WD40 repeat-containing protein associated with the CCR4-NOT complex; interacts in a Ccr4p-dependent manner with Ssn2p; also interacts with Fis1p, Mdv1p and Dnm1p and plays a role in mitochondrial fission; CAF4 has a paralog, MDV1, that arose from the whole genome duplication
chrXII	95548	95708	161	-0.373342	0.0117302	No	YLL024C	SSA2	PCG	95565	97484	1920	-	1776	143	ORF	No	No	25	-0.736323	0.658233	ATP-binding protein; involved in protein folding and vacuolar import of proteins; member of heat shock protein 70 (HSP70) family; associated with the chaperonin-containing T-complex; present in the cytoplasm, vacuolar membrane and cell wall; 98% identical with paralog Ssa1p, but subtle differences between the two proteins provide functional specificity with respect to propagation of yeast [URE3] …
chrXV	972155	974082	1928	-0.372525	0.080051	No	YORWTy2-2	YORWTy2-2	long_terminal_repeat	970283	976241	5959	+	1872	4086	ORF	No	NA	NA	NA	0.949274	Ty2 element, LTR retrotransposon of the Copia (Pseudoviridae) group; contains co-transcribed genes TYA Gag and TYB Pol, encoding proteins involved in structure and function of virus-like particles, flanked by two direct repeats
chrXI	602980	603921	942	-0.372308	-0.228697	No	YKR087C	OMA1	PCG	602837	603874	1038	-	-47	1084	5' UTR	No	No	1	0.68081	0.847869	Metalloendopeptidase of the mitochondrial inner membrane; involved in turnover of membrane-embedded proteins; mediates degradation of Cox1p in coa2 mutant cells; member of a family of predicted membrane-bound metallopeptidases in prokaryotes and higher eukaryotes
chrXIV	71870	73363	1494	-0.372214	-0.661333	Yes	YNL297C	MON2	PCG	71673	76583	4911	-	3220	1690	ORF	No	No	0.4	0.537312	0.780157	Protein with a role in endocytosis and vacuole integrity; peripheral membrane protein; interacts with and negatively regulates Arl1p; localizes to the endosome; member of the Sec7p family of proteins
chrIV	758287	763801	5515	-0.370311	-0.227993	No	YDR150W	NUM1	PCG	755625	763871	8247	+	2662	5584	ORF	No	No	0.6	0.494778	0.931841	Protein required for nuclear migration; component of the mitochondria-ER-cortex-ancor (MECA); required for the association of mitochondria with the cell cortex and for accurate distribution of mitochondrial network; interacts with Mdm36p to link the ER and motochondria at the cortex; localizes to the mother cell cortex and the bud tip; may mediate interactions of dynein and cytoplasmic microtubul…
chrXVI	829717	830827	1111	-0.369483	-0.17879	No	YPR149W	NCE102	PCG	829914	830435	522	+	-197	718	5' UTR	No	No	15.5	0.879563	0.862228	Protein of unknown function; contains transmembrane domains; involved in secretion of proteins that lack classical secretory signal sequences; component of the detergent-insoluble glycolipid-enriched complexes (DIGs); NCE102 has a paralog, FHN1, that arose from the whole genome duplication
chrV	506454	509751	3298	-0.368566	-2.7029	Yes	YER164W	CHD1	PCG	505387	509793	4407	+	1067	3339	ORF	No	No	0.86	0.657313	0.898542	Chromatin remodeler that regulates various aspects of transcription; acts in in conjunction with Isw1b to regulate chromatin structure and maintain chromatin integrity during transcription elongation by RNAP II by preventing trans-histone exchange over coding regions; contains a chromo domain, a helicase domain and a DNA-binding domain; component of both the SAGA and SLIK complexes
chrIV	107650	110882	3233	-0.364486	-0.412353	Yes	YDL195W	SEC31	PCG	107209	111030	3822	+	441	3380	ORF	No	No	2.29	-0.0194115	0.911316	Component of the Sec13p-Sec31p complex of the COPII vesicle coat; COPII coat is required for vesicle formation in ER to Golgi transport; mutant has increased aneuploidy tolerance
chrXIV	207684	209777	2094	-0.36254	-0.605331	Yes	YNL236W	SIN4	PCG	206931	209855	2925	+	753	2171	ORF	No	No	0.6	0.60241	0.819007	Subunit of the RNA polymerase II mediator complex; associates with core polymerase subunits to form the RNA polymerase II holoenzyme; contributes to both postive and negative transcriptional regulation; dispensible for basal transcription
chrXII	976176	980677	4502	-0.362095	0.326879	No	YLRCTy2-2	YLRCTy2-2	long_terminal_repeat	976255	981697	5443	-	1020	4422	Mature	No	NA	NA	NA	0.949274	Ty2 element, LTR retrotransposon of the Copia (Pseudoviridae) group; contains genes TYA Gag and TYB Pol, encoding proteins involved in structure and function of virus-like particles, flanked by two direct repeats; mutated in S288C
chrXIV	577236	578587	1352	-0.354434	-0.909568	Yes	YNL029C	KTR5	PCG	577206	578774	1569	-	187	1381	ORF	No	No	0.6	0.720958	0.896381	Putative mannosyltransferase involved in protein glycosylation; member of the KRE2/MNT1 mannosyltransferase family; KTR5 has a paralog, KTR7, that arose from the whole genome duplication
chrXIII	515892	517137	1246	-0.353407	-0.499372	Yes	YMR124W	YMR124W	PCG	514455	517286	2832	+	1437	1394	ORF	No	No	0.6	0.971029	0.908954	Protein of unknown function; GFP-fusion protein localizes to the cell periphery, cytoplasm, bud, and bud neck; interacts with Crm1p in two-hybrid assay; not an essential gene; predicted to have a role in organelle organization; YMR124W has a paralog, YLR031W, that arose from the whole genome duplication
chrV	476827	482231	5405	-0.350579	-0.324463	Yes	YER155C	BEM2	PCG	476340	482843	6504	-	612	5891	ORF	No	No	1.35	0.244467	0.902101	Rho GTPase activating protein (RhoGAP); involved in the control of cytoskeleton organization and cellular morphogenesis; required for bud emergence; potential GAP for Rho4p
chrXI	556989	557246	258	-0.34904	-0.378089	Yes	YKR060W	UTP30	PCG	556160	556984	825	+	829	-5	3' UTR	No	No	1.6	0.511933	0.643466	Putative subunit of U3-containing 90S preribosome complex; complex is involved in production of 18S rRNA and assembly of small ribosomal subunit
chrXI	411433	415491	4059	-0.348796	-0.513972	Yes	YKL014C	URB1	PCG	411262	416556	5295	-	1065	4229	ORF	No	No	0.9	0.134267	0.917889	Protein required for the normal accumulation of 25S and 5.8S rRNAs; nucleolar protein; associated with the 27SA2 pre-ribosomal particle; proposed to be involved in the biogenesis of the 60S ribosomal subunit
chrIV	205416	208209	2794	-0.348099	-0.361472	Yes	YDL140C	RPO21	PCG	205361	210562	5202	-	2353	2848	ORF	No	No	2.57	0.0465244	0.909348	RNA polymerase II largest subunit B220; part of central core; phosphorylation of C-terminal heptapeptide repeat domain regulates association with transcription and splicing factors; similar to bacterial beta-prime
chrXIII	638393	640520	2128	-0.34618	-0.307457	Yes	YMR189W	GCV2	PCG	637499	640603	3105	+	894	2210	ORF	No	No	1.2	0.793009	0.902864	P subunit of the mitochondrial glycine decarboxylase complex; glycine decarboxylase is required for the catabolism of glycine to 5,10-methylene-THF; expression is regulated by levels of 5,10-methylene-THF in the cytoplasm
chrX	145112	145956	845	-0.344468	-0.235066	No	YJL145W	SFH5	PCG	145157	146041	885	+	-45	929	5' UTR	No	Yes	1.7	0.356729	0.913061	Non-classical phosphatidylinositol transfer protein (PITP); exhibits PI- but not PC-transfer activity; localizes to the peripheral endoplasmic reticulum, cytosol and microsomes; similar to Sec14p; partially relocalizes to the plasma membrane upon DNA replication stress
chrV	218738	220745	2008	-0.340887	-0.361929	Yes	YER033C	ZRG8	PCG	218056	221286	3231	-	541	2689	ORF	No	No	1.21	0.899649	0.943986	Protein of unknown function; authentic, non-tagged protein is detected in highly purified mitochondria in high-throughput studies; GFP-fusion protein is localized to the cytoplasm; transcription induced under conditions of zinc deficiency
chrVII	132227	136896	4670	-0.340565	-0.296038	Yes	YGL195W	GCN1	PCG	131531	139549	8019	+	696	7322	ORF	No	No	1.66	-0.0498691	0.849047	Positive regulator of the Gcn2p kinase activity; forms a complex with Gcn20p; proposed to stimulate Gcn2p activation by an uncharged tRNA
chrXV	49543	51255	1713	-0.339291	-0.643064	Yes	YOL145C	CTR9	PCG	49554	52787	3234	-	1532	1701	ORF	No	No	0.4	0.269288	0.931928	Component of the Paf1p complex involved in transcription elongation; binds to and modulates the activity of RNA polymerases I and II; required for expression of a subset of genes, including cyclin genes; involved in SER3 repression by helping to maintain SRG1 transcription-dependent nucleosome occupancy; contains TPR repeats
chrXV	976594	977740	1147	-0.339273	-0.066931	No	YOR344C	TYE7	PCG	977191	978066	876	-	326	549	ORF	No	No	2.05	0.403425	0.831723	Serine-rich protein that contains a bHLH DNA binding motif; binds E-boxes of glycolytic genes and contributes to their activation; may function as a transcriptional activator in Ty1-mediated gene expression; bHLH stands for basic-helix-loop-helix
chrXV	313023	314065	1043	-0.336427	-0.495511	Yes	YOL006C	TOP1	PCG	313079	315388	2310	-	1323	986	ORF	No	No	0.8	0.510097	0.830683	Topoisomerase I; nuclear enzyme that relieves torsional strain in DNA by cleaving and re-sealing the phosphodiester backbone; relaxes both positively and negatively supercoiled DNA; functions in replication, transcription, and recombination
chrIV	796116	799972	3857	-0.335284	-0.499189	Yes	YDR170C	SEC7	PCG	796190	802219	6030	-	2247	3782	ORF	No	No	1.45	0.0640518	0.909094	Guanine nucleotide exchange factor (GEF) for ADP ribosylation factors; involved in proliferation of the Golgi, intra-Golgi transport and ER-to-Golgi transport; found in the cytoplasm and on Golgi-associated coated vesicles
chrV	142759	143891	1133	-0.334088	-0.272193	Yes	YEL007W	MIT1	PCG	141891	143891	2001	+	868	1132	ORF	No	No	1.57	0.828224	0.966704	Transcriptional regulator of pseudohyphal growth; protein with sequence similarity to S. pombe gti1+ (gluconate transport inducer 1) and C. albicans Wor1
chrXIV	129455	134040	4586	-0.332928	-0.275593	Yes	YNL271C	BNI1	PCG	129523	135384	5862	-	1344	4517	ORF	No	No	0.8	0.618737	0.877373	Formin; nucleates the formation of linear actin filaments, involved in cell processes such as budding and mitotic spindle orientation which require the formation of polarized actin cables, functionally redundant with BNR1
chrI	153290	153934	645	-0.332228	-0.546778	Yes	YAR002W	NUP60	PCG	152259	153878	1620	+	1031	588	ORF	No	No	1.27	0.546138	0.921895	FG-nucleoporin component of central core of the nuclear pore complex; contributes directly to nucleocytoplasmic transport and maintenance of the nuclear pore complex (NPC) permeability barrier and is involved in gene tethering at the nuclear periphery; relocalizes to the cytosol in response to hypoxia; both NUP1 and NUP60 are homologous to human NUP153
chrXV	294713	295416	704	-0.331715	-0.0761115	No	YOL016C	CMK2	PCG	294778	296121	1344	-	705	638	ORF	No	No	0.6	1.42555	0.875275	Calmodulin-dependent protein kinase; may play a role in stress response, many CA++/calmodulan dependent phosphorylation substrates demonstrated in vitro, amino acid sequence similar to mammalian Cam Kinase II; CMK2 has a paralog, CMK1, that arose from the whole genome duplication
chrVIII	303385	311963	8579	-0.33156	-0.22738	No	YHR099W	TRA1	PCG	302764	313998	11235	+	621	10613	ORF	No	No	0.86	0.386189	0.929622	Subunit of SAGA and NuA4 histone acetyltransferase complexes; interacts with acidic activators (e.g., Gal4p) which leads to transcription activation; similar to human TRRAP, which is a cofactor for c-Myc mediated oncogenic transformation
chrXI	250450	253114	2665	-0.331471	-0.154921	No	YKL101W	HSL1	PCG	248564	253120	4557	+	1886	2670	ORF	Yes	No	0.6	0.776873	0.897109	Nim1p-related protein kinase; regulates the morphogenesis and septin checkpoints; associates with the assembled septin filament; required along with Hsl7p for bud neck recruitment, phosphorylation, and degradation of Swe1p
chrVII	1054585	1057247	2663	-0.326244	-0.679248	Yes	YGR281W	YOR1	PCG	1052830	1057263	4434	+	1755	2678	ORF	No	No	1.29	0.521665	0.91722	Plasma membrane ATP-binding cassette (ABC) transporter; multidrug transporter mediates export of many different organic anions including oligomycin; similar to human cystic fibrosis transmembrane receptor (CFTR)
chrI	110743	111384	642	-0.324752	-0.440043	Yes	YAL021C	CCR4	PCG	110847	113360	2514	-	1976	537	ORF	No	No	1.21	0.180762	0.895325	Component of the CCR4-NOT transcriptional complex; CCR4-NOT is involved in regulation of gene expression; component of the major cytoplasmic deadenylase, which is involved in mRNA poly(A) tail shortening
chrXV	89700	91454	1755	-0.323597	-1.21053	Yes	YOL122C	SMF1	PCG	89692	91419	1728	-	-35	1762	5' UTR	No	No	1.3	1.17191	0.974693	Divalent metal ion transporter; broad specificity for di-valent and tri-valent metals; post-translationally regulated by levels of metal ions; member of the Nramp family of metal transport proteins
chrIV	706250	709078	2829	-0.321929	-0.717699	Yes	YDR127W	ARO1	PCG	704481	709247	4767	+	1769	2997	ORF	No	No	1.96	-0.326997	0.906774	Pentafunctional arom protein; catalyzes steps 2 through 6 in the biosynthesis of chorismate, which is a precursor to aromatic amino acids
chrIV	323096	323662	567	-0.321357	-0.455111	Yes	snR63	SNR63	ncRNA	323217	323471	255	-	-191	445	5'	Yes	NA	NA	0.324251	0.986929	C/D box small nucleolar RNA (snoRNA); guides 2'-O-methylation of large subunit (LSU) rRNA at position A2256
chrV	407109	408749	1641	-0.320622	-0.806695	Yes	YER124C	DSE1	PCG	407338	409059	1722	-	310	1411	ORF	No	No	2	-0.17836	0.901019	Daughter cell-specific protein; may regulate cross-talk between the mating and filamentation pathways; deletion affects cell separation after division and sensitivity to alpha-factor and drugs affecting the cell wall; relocalizes from bud neck to cytoplasm upon DNA replication stress
chrXV	171804	179245	7442	-0.319652	-0.165419	No	YOL081W	IRA2	PCG	171070	180309	9240	+	734	8505	ORF	No	No	0.9	0.569594	0.95301	GTPase-activating protein; negatively regulates RAS by converting it from the GTP- to the GDP-bound inactive form, required for reducing cAMP levels under nutrient limiting conditions; similar to human neurofibromin; IRA2 has a paralog, IRA1, that arose from the whole genome duplication
chrXII	582354	585785	3432	-0.317475	-0.265269	Yes	YLR223C	IFH1	PCG	582235	585492	3258	-	-293	3550	5' intergenic	No	No	0.96	0.503631	0.855445	Coactivator, regulates transcription of ribosomal protein (RP) genes; recruited to RP gene promoters during optimal growth conditions via Fhl1p; subunit of CURI, a complex that coordinates RP production and pre-rRNA processing; IFH1 has a paralog, CRF1, that arose from the whole genome duplication
chrXI	636097	637374	1278	-0.317376	-0.40925	Yes	YKR099W	BAS1	PCG	635489	637924	2436	+	608	1827	ORF	No	No	0.96	0.579223	0.773545	Myb-related transcription factor; involved in regulating basal and induced expression of genes of the purine and histidine biosynthesis pathways; also involved in regulation of meiotic recombination at specific genes
chrXIV	360670	362215	1546	-0.316944	-0.341264	Yes	YNL139C	THO2	PCG	360926	365719	4794	-	3504	1289	ORF	No	No	1.49	0.549297	0.934802	Subunit of the THO complex; THO is required for efficient transcription elongation and involved in transcriptional elongation-associated recombination; required for LacZ RNA expression from certain plasmids
chrXIII	83314	85776	2463	-0.315914	-0.058514	No	YML093W	UTP14	PCG	83090	85789	2700	+	224	2475	ORF	No	Yes	1.51	0.282282	0.98575	Subunit of U3-containing Small Subunit (SSU) processome complex; involved in production of 18S rRNA and assembly of small ribosomal subunit
chrXIII	603798	605677	1880	-0.315895	-0.495257	Yes	YMR171C	EAR1	PCG	603867	605519	1653	-	-158	1810	5' UTR	No	No	NA	0.7606	0.924506	Specificity factor required for Rsp5p-dependent ubiquitination; also required for sorting of specific cargo proteins at the multivesicular body; mRNA is targeted to the bud via the mRNA transport system involving She2p
chrXII	55509	62379	6871	-0.313125	-0.291733	Yes	YLL040C	VPS13	PCG	54210	63644	9435	-	1265	8169	ORF	No	No	0.9	0.571839	0.884174	Protein of unknown function; heterooligomeric or homooligomeric complex; peripherally associated with membranes; involved in sporulation, vacuolar protein sorting, prospore membrane formation and protein-Golgi retention; homologous to human CHAC and COH1 which are involved in chorea acanthocytosis and Cohen syndrome, respectively
chrII	420198	420862	665	-0.31307	-0.375121	Yes	YBR086C	IST2	PCG	420195	423035	2841	-	2173	667	ORF	No	No	4.87	0.506769	0.758931	Cortical ER protein involved in ER-plasma membrane tethering; one of 6 proteins (Ist2p, Scs2p, Scs22p, Tcb1p, Tcb2p, Tcb3p) that connect ER to the plasma membrane (PM) and regulate PM phosphatidylinositol-4-phosphate (PI4P) levels by controlling access of Sac1p phosphatase to its substrate PI4P in the PM; localizes to the mother cell in small-budded cells and to the bud in medium- and large-budde…
chrIX	372599	372989	391	-0.311987	-0.560375	Yes	YIR007W	YIR007W	PCG	370701	372995	2295	+	1898	396	ORF	No	No	0.4	1.03512	0.874384	Putative glycosidase; green fluorescent protein (GFP)-fusion protein localizes to the cytoplasm; YIR007W is a non-essential gene
chrXV	527014	528800	1787	-0.311463	-0.574611	Yes	YOR109W	INP53	PCG	525279	528602	3324	+	1735	1588	ORF	No	No	0.8	0.422868	0.955638	Polyphosphatidylinositol phosphatase; dephosphorylates multiple phosphatidylinositol phosphates; involved in trans Golgi network-to-early endosome pathway; hyperosmotic stress causes translocation to actin patches; contains Sac1 and 5-ptase domains; INP53 has a paralog, INP52, that arose from the whole genome duplication
chrIII	250282	251572	1291	-0.311314	-0.336749	Yes	YCR077C	PAT1	PCG	250235	252625	2391	-	1053	1337	ORF	No	No	1.75	0.253998	0.872204	Deadenylation-dependent mRNA-decapping factor; also required for faithful chromosome transmission, maintenance of rDNA locus stability, and protection of mRNA 3'-UTRs from trimming; associated with topoisomerase II; functionally linked to Pab1p; forms cytoplasmic foci upon DNA replication stress
chrVII	979706	982006	2301	-0.308977	-0.172007	No	YGR245C	SDA1	PCG	979770	982073	2304	-	67	2236	ORF	No	No	1.56	0.121638	0.817441	Protein required for actin organization and passage through Start; highly conserved nuclear protein; required for actin cytoskeleton organization; plays a critical role in G1 events; binds Nap1p; involved in 60S ribosome biogenesis
chrXIV	377530	378318	789	-0.30793	-0.396432	Yes	YNL132W	KRE33	PCG	375323	378493	3171	+	2207	963	ORF	No	No	1.54	-0.138153	0.759882	Protein required for biogenesis of the small ribosomal subunit; required for biogenesis of the small ribosomal subunit; heterozygous mutant shows haploinsufficiency in K1 killer toxin resistance; essential gene
chrIII	83179	84035	857	-0.302176	-0.400663	Yes	YCLCdelta1	YCLCdelta1	long_terminal_repeat	83055	83194	140	-	-841	980	5' intergenic	No	NA	NA	NA	0.796305	Ty1 LTR
chrIII	133738	135772	2035	-0.301367	-0.698721	Yes	YCR011C	ADP1	PCG	133722	136871	3150	-	1099	2050	ORF	No	No	1.21	0.767521	0.913925	Putative ATP-dependent permease of the ABC transporter family
chrXV	749613	751310	1698	-0.300836	-0.571026	Yes	YOR217W	RFC1	PCG	749302	751887	2586	+	311	2274	ORF	No	No	1.1	0.470886	0.969866	Subunit of heteropentameric Replication factor C (RF-C); RF-C is a DNA binding protein and ATPase that acts as a clamp loader of the proliferating cell nuclear antigen (PCNA) processivity factor for DNA polymerases delta and epsilon
chrX	165615	171653	6039	-0.299505	-0.29992	Yes	YJL130C	URA2	PCG	165720	172364	6645	-	711	5933	ORF	No	No	8.2	-0.36496	0.891337	Carbamoylphosphate synthetase-aspartate transcarbamylase; catalyzes the first two enzymatic steps in the de novo biosynthesis of pyrimidines; both activities are subject to feedback inhibition by UTP; CPSase is short for carbamoylphosphate synthetase and ATCase is short for aspartate transcarbamylase
chrII	174857	177264	2408	-0.298043	-0.686399	Yes	YBL023C	MCM2	PCG	174923	177529	2607	-	265	2341	ORF	No	No	0.3	0.445047	0.90539	Protein involved in DNA replication; component of the Mcm2-7 hexameric helicase complex that binds chromatin as a part of the pre-replicative complex; relative distribution to the nucleus increases upon DNA replication stress
chrV	425125	429920	4796	-0.295761	-0.223811	No	YER132C	PMD1	PCG	425184	430445	5262	-	525	4736	ORF	No	No	0.4	0.787179	0.891661	Protein with an N-terminal kelch-like domain; putative negative regulator of early meiotic gene expression; required, with Mds3p, for growth under alkaline conditions; PMD1 has a paralog, MDS3, that arose from the whole genome duplication
chrXVI	520778	525018	4241	-0.294023	-0.166931	No	YPL016W	SWI1	PCG	521011	524955	3945	+	-233	4177	5' intergenic	No	No	0.4	0.756417	0.927194	Subunit of the SWI/SNF chromatin remodeling complex; regulates transcription by remodeling chromatin; required for transcription of many genes, including ADH1, ADH2, GAL1, HO, INO1 and SUC2; can form the prion [SWI+]; human homolog ARID1A is a candidate tumor suppressor gene in breast cancer
chrIV	142395	143893	1499	-0.292305	-0.871736	Yes	YDL176W	YDL176W	PCG	142098	144224	2127	+	297	1829	ORF	No	No	0.2	0.847386	0.882939	Protein of unknown function; predicted by computational methods to be involved in fructose-1,6-bisphosphatase (Fbp1p) degradation; interacts with components of the GID complex; YDL176W is not an essential gene
chrII	353648	355891	2244	-0.290824	-0.412793	Yes	YBR058C	UBP14	PCG	353670	356015	2346	-	124	2221	ORF	No	No	0.7	0.436637	0.90112	Ubiquitin-specific protease; specifically disassembles unanchored ubiquitin chains; involved in fructose-1,6-bisphosphatase (Fbp1p) degradation; similar to human isopeptidase T
chrV	423459	424394	936	-0.29068	0.0579059	No	YER131W	RPS26B	PCG	423948	424307	360	+	-489	848	5' UTR intron	No	No	8.4	-0.603749	0.943965	Protein component of the small (40S) ribosomal subunit; homologous to mammalian ribosomal protein S26, no bacterial homolog; RPS26B has a paralog, RPS26A, that arose from the whole genome duplication
chrVII	168896	171136	2241	-0.290658	-0.282625	Yes	YGL178W	MPT5	PCG	167358	170577	3220	+	1538	1681	ORF	No	No	1.1	0.854029	0.839237	mRNA-binding protein of the PUF family; binds to the 3' UTR of specific mRNAs, including those involved in mating type switching, cell wall integrity, chronological lifespan, chromatin modification, and spindle pole body architecture; recruits the CCR4-NOT deadenylase complex to mRNAs along with Dhh1p and Dcp1p to promote deadenylation, decapping, and decay; also interacts with the Caf20p transla…
chrVII	298199	299577	1379	-0.29048	-0.347553	Yes	YGL112C	TAF6	PCG	298181	299731	1551	-	154	1396	ORF	No	No	0.9	0.649225	0.865863	Subunit (60 kDa) of TFIID and SAGA complexes; involved in transcription initiation of RNA polymerase II and in chromatin modification, similar to histone H4; relocalizes to the cytosol in response to hypoxia
chrII	751575	753537	1963	-0.289062	-0.377087	Yes	YBR275C	RIF1	PCG	751351	757101	5751	-	3564	2186	ORF	No	No	0.2	0.535799	0.958152	Protein that binds to the Rap1p C-terminus; acts synergistically with Rif2p to help control telomere length and establish telomeric silencing; deletion results in telomere elongation
chrXIV	494646	494889	244	-0.287732	0.31014	No	YNL069Ci	RPL16Bi	PCG (intron)	494525	494973	449	-	84	364	ORF	No	NA	NA	-0.348726	0.945542	Ribosomal 60S subunit protein L16B; N-terminally acetylated, binds 5.8 S rRNA; transcriptionally regulated by Rap1p; homologous to mammalian ribosomal protein L13A and bacterial L13; RPL16B has a paralog, RPL16A, that arose from the whole genome duplication
chrX	582675	583551	877	-0.287699	-0.339023	Yes	YJR083C	ACF4	PCG	582601	583530	930	-	-21	950	5' UTR	No	No	0.3	0.520885	0.856621	Protein of unknown function; computational analysis of large-scale protein-protein interaction data suggests a possible role in actin cytoskeleton organization; potential Cdc28p substrate
chrVII	443965	445114	1150	-0.287085	-0.525007	Yes	YGL027C	CWH41	PCG	443647	446148	2502	-	1034	1467	ORF	No	No	0.4	0.402638	0.905417	Processing alpha glucosidase I; ER type II integral membrane N-glycoprotein involved in assembly of cell wall beta 1,6 glucan and asparagine-linked protein glycosylation; also involved in ER protein quality control and sensing of ER stress
chrXII	1015603	1016999	1397	-0.286555	-0.38091	Yes	YLR440C	SEC39	PCG	1015565	1017694	2130	-	695	1434	ORF	No	No	0.3	0.537978	0.880213	Component of the Dsl1p tethering complex; this complex interacts with ER SNAREs Sec20p and Use1p; proposed to be involved in protein secretion; localizes to the ER and nuclear envelope
chrII	127916	131239	3324	-0.286323	-0.150266	No	YBL047C	EDE1	PCG	127898	132043	4146	-	804	3341	ORF	No	No	0.8	0.187229	0.889979	Endocytic protein; involved in a network of interactions with other endocytic proteins, binds membranes in a ubiquitin-dependent manner, may also bind ubiquitinated membrane-associated proteins; interacts with Cmk2 and functions upstream of CMK2 in regulating non-apoptotic cell death
chrXII	525083	527905	2823	-0.285257	-0.697538	Yes	YLR187W	SKG3	PCG	524867	527947	3081	+	216	2864	ORF	No	No	0.3	0.988996	0.961616	Protein of unknown function; green fluorescent protein (GFP)-fusion protein localizes to the cell periphery, cytoplasm, bud, and bud neck; potential Cdc28p substrate; similar to Skg4p; relocalizes from bud neck to cytoplasm upon DNA replication stress; SKG3 has a paralog, CAF120, that arose from the whole genome duplication
chrIV	1045631	1050130	4500	-0.285254	-0.0738674	No	YDR293C	SSD1	PCG	1045636	1049388	3753	-	-742	4494	5' intergenic	No	No	0.8	0.948477	0.930102	Translational repressor with a role in polar growth and wall integrity; regulated by Cbk1p phosphorylation to effect bud-specific translational control and localization of specific mRNAs; interacts with TOR pathway components; contains a functional N-terminal nuclear localization sequence and nucleocytoplasmic shuttling appears to be critical to Ssd1p function
chrXIV	198562	199151	590	-0.285059	-0.438498	Yes	YNL240C	NAR1	PCG	198503	199978	1476	-	827	648	ORF	No	Yes	1.38	-0.0305948	0.894866	Subunit of the cytosolic iron-sulfur (FeS) protein assembly machinery; required for maturation of cytosolic and nuclear FeS proteins and for normal resistance to oxidative stress; homologous to human Narf
chrII	259473	265614	6142	-0.284483	-0.223469	No	YBRWTy1-2	YBRWTy1-2	long_terminal_repeat	259576	265492	5917	+	-103	6019	5' UTR	No	NA	NA	NA	0.984971	Ty1 element, LTR retrotransposon of the Copia (Pseudoviridae) group; contains co-transcribed genes TYA Gag and TYB Pol, encoding proteins involved in structure and function of virus-like particles, flanked by two direct repeats
chrII	519424	526445	7022	-0.2843	-0.287568	Yes	YBR140C	IRA1	PCG	517344	526622	9279	-	177	9101	ORF	No	No	0.86	0.617352	0.927078	GTPase-activating protein; negatively regulates RAS by converting it from the GTP- to the GDP-bound inactive form, required for reducing cAMP levels under nutrient limiting conditions, mediates membrane association of adenylate cyclase; IRA1 has a paralog, IRA2, that arose from the whole genome duplication
chrII	306945	307636	692	-0.284268	0.122352	No	snR161	SNR161	ncRNA	307185	307345	161	-	-291	451	5' intergenic	No	NA	NA	0.527245	0.932305	H/ACA small nucleolar RNA (snoRNA); guides pseudouridylation of small subunit (SSU) rRNA at positions U632 and U766
chrIV	381972	384846	2875	-0.284263	-0.312427	Yes	YDL037C	BSC1	PCG	384598	385584	987	-	738	248	ORF	No	No	1.35	-0.352336	0.980309	Protein of unconfirmed function; similar to cell surface flocculin Flo11p; ORF exhibits genomic organization compatible with a translational readthrough-dependent mode of expression
chrXIV	755759	759137	3379	-0.284134	-0.273428	Yes	YNR067C	DSE4	PCG	755746	759099	3354	-	-38	3391	5' UTR	No	No	2.93	0.0775304	0.905425	Daughter cell-specific secreted protein with similarity to glucanases; degrades cell wall from the daughter side causing daughter to separate from mother
chrII	782993	783645	653	-0.283364	-0.372049	Yes	YBR290W	BSD2	PCG	782587	783552	966	+	406	559	ORF	No	No	1.43	0.981238	0.925838	Heavy metal ion homeostasis protein; facilitates trafficking of Smf1p and Smf2p metal transporters to the vacuole where they are degraded, controls metal ion transport, prevents metal hyperaccumulation, functions in copper detoxification
chrIX	365480	368364	2885	-0.282705	-0.232819	No	YIR006C	PAN1	PCG	365463	369905	4443	-	1541	2901	ORF	No	No	1.58	0.365476	0.943258	Part of actin cytoskeleton-regulatory complex Pan1p-Sla1p-End3p; associates with actin patches on cell cortex; promotes protein-protein interactions essential for endocytosis; binds to and activates Arp2/3 complex in vitro; phosphorylation of Thr-1225 is regulated by MAPK Hog1p in response to osmotic stress; previously thought to be a subunit of poly(A) ribonuclease
chrXVI	488994	490885	1892	-0.282159	-0.260175	Yes	YPL032C	SVL3	PCG	488885	491362	2478	-	477	2000	ORF	No	No	1.54	0.087131	0.817743	Protein of unknown function; mutant phenotype suggests a potential role in vacuolar function; green fluorescent protein (GFP)-fusion protein localizes to the cell periphery, cytoplasm, bud, and bud neck; relocalizes from bud neck to cytoplasm upon DNA replication stress; SVL3 has a paralog, PAM1, that arose from the whole genome duplication
chrXVI	379160	380816	1657	-0.282044	-0.0761707	No	YPL089C	RLM1	PCG	379117	381147	2031	-	331	1699	ORF	No	No	0.9	0.814611	0.904074	MADS-box transcription factor; component of the protein kinase C-mediated MAP kinase pathway involved in the maintenance of cell integrity; phosphorylated and activated by the MAP-kinase Slt2p; RLM1 has a paralog, SMP1, that arose from the whole genome duplication
chrVIII	429791	437056	7266	-0.278545	-0.222823	No	YHR165C	PRP8	PCG	429709	436950	7242	-	-106	7347	5' UTR	No	No	1.23	0.527146	0.94299	Component of U4/U6-U5 snRNP complex; involved in second catalytic step of splicing; participates in spliceosomal assembly through its interaction with U1 snRNA; mutations of human Prp8 cause retinitis pigmentosa
chrXV	244821	246164	1344	-0.277688	-0.49695	Yes	YOL045W	PSK2	PCG	243496	246801	3306	+	1325	1980	ORF	No	No	0.4	0.447897	0.915951	PAS-domain containing serine/threonine protein kinase; regulates sugar flux and translation in response to an unknown metabolite by phosphorylating Ugp1p and Gsy2p (sugar flux) and Caf20p, Tif11p and Sro9p (translation); PSK2 has a paralog, PSK1, that arose from the whole genome duplication
chrVIII	41211	45486	4276	-0.276559	-0.341597	Yes	YHL030W	ECM29	PCG	40082	45688	5607	+	1129	4477	ORF	No	No	0.6	0.405006	0.9656	Scaffold protein; assists in association of the proteasome core particle with the regulatory particle; degraded by the mature proteasome after assembly; contains HEAT-like repeats; protein increases in abundance and relocalizes from nucleus to cytoplasm upon DNA replication stress
chrXIII	248241	250808	2568	-0.275987	-0.272291	Yes	YML010W	SPT5	PCG	247677	250868	3192	+	564	2627	ORF	No	No	1.3	-0.153094	0.977038	Component of the universally conserved Spt4/5 complex (DSIF complex); the complex has multiple roles in concert with RNA polymerases I and II, including regulation of transcription elongation, RNA processing, quality control, and transcription-coupled DNA repair
chrXI	336235	338436	2202	-0.275793	0.0375499	No	YKL054C	DEF1	PCG	336181	338397	2217	-	-39	2255	5' UTR	No	No	7.2	0.0101641	0.969699	RNAPII degradation factor; forms a complex with Rad26p in chromatin, enables ubiquitination and proteolysis of RNAPII present in an elongation complex; mutant is deficient in Zip1p loading onto chromosomes during meiosis
chrVIII	126537	126956	420	-0.27557	0.29093	No	YHR010Wi	RPL27Ai	PCG (intron)	126546	127106	561	+	-9	569	intron	No	NA	NA	-0.496025	0.790418	Ribosomal 60S subunit protein L27A; homologous to mammalian ribosomal protein L27, no bacterial homolog; RPL27A has a paralog, RPL27B, that arose from the whole genome duplication
chrXV	855270	860056	4787	-0.274464	-0.102242	No	YOR290C	SNF2	PCG	855146	860257	5112	-	201	4910	ORF	No	No	0.6	0.400363	0.945702	Catalytic subunit of the SWI/SNF chromatin remodeling complex; involved in transcriptional regulation; contains DNA-stimulated ATPase activity; functions interdependently in transcriptional activation with Snf5p and Snf6p
chrXII	296743	298750	2008	-0.274308	-0.504742	Yes	YLR084C	RAX2	PCG	296590	300252	3663	-	1502	2160	ORF	No	No	0.7	0.620775	0.87729	N-glycosylated protein; involved in the maintenance of bud site selection during bipolar budding; localization requires Rax1p; RAX2 mRNA stability is regulated by Mpt5p
chrXII	334037	335934	1898	-0.273595	-0.318577	Yes	YLR096W	KIN2	PCG	332591	336034	3444	+	1446	1997	ORF	No	No	0.7	0.553745	0.825522	Serine/threonine protein kinase involved in regulation of exocytosis; localizes to the cytoplasmic face of the plasma membrane; KIN2 has a paralog, KIN1, that arose from the whole genome duplication
chrIX	316782	317007	226	-0.272175	0.284213	No	YIL018Wi	RPL2Bi	PCG (intron)	316772	317171	400	+	10	389	intron	No	NA	NA	-1.03414	0.761086	Ribosomal 60S subunit protein L2B; homologous to mammalian ribosomal protein L2 and bacterial L2; RPL2B has a paralog, RPL2A, that arose from the whole genome duplication; expression is upregulated at low temperatures
chrVII	751431	752983	1553	-0.272089	-0.0535446	No	YGR130C	YGR130C	PCG	751399	753849	2451	-	866	1584	ORF	No	No	0.4	0.953356	0.762207	Component of the eisosome with unknown function; GFP-fusion protein localizes to the cytoplasm; specifically phosphorylated in vitro by mammalian diphosphoinositol pentakisphosphate (IP7)
chrIV	1135944	1137819	1876	-0.270335	-0.680299	Yes	YDR334W	SWR1	PCG	1135927	1140471	4545	+	17	4527	ORF	No	No	0.4	0.625384	0.900794	Swi2/Snf2-related ATPase; structural component of the SWR1 complex, which exchanges histone variant H2AZ (Htz1p) for chromatin-bound histone H2A; relocalizes to the cytosol in response to hypoxia
chrXIV	519085	525092	6008	-0.269853	0.259809	No	YNLWTy1-2	YNLWTy1-2	long_terminal_repeat	519164	525063	5900	+	-79	5978	5' UTR	No	NA	NA	NA	0.969932	Ty1 element, LTR retrotransposon of the Copia (Pseudoviridae) group; contains co-transcribed genes TYA Gag and TYB Pol, encoding proteins involved in structure and function of virus-like particles, flanked by two direct repeats
chrXII	607562	608124	563	-0.26984	-0.332134	Yes	YLR233C	EST1	PCG	607427	609526	2100	-	1402	697	ORF	Yes	No	0.2	0.595791	0.696504	TLC1 RNA-associated factor involved in telomere length regulation; recruitment subunit of telomerase; has G-quadruplex promoting activity required for telomere elongation; possible role in activating telomere-bound Est2p-TLC1-RNA; EST1 has a paralog, EBS1, that arose from the whole genome duplication
chrX	439706	440745	1040	-0.269563	-0.153645	No	YJR002W	MPP10	PCG	438858	440639	1782	+	848	933	ORF	No	No	0.9	0.201678	0.85919	Component of the SSU processome and 90S preribosome; required for pre-18S rRNA processing, interacts with and controls the stability of Imp3p and Imp4p, essential for viability; similar to human Mpp10p
chrIX	145161	146486	1326	-0.269148	-0.139725	No	YIL115C	NUP159	PCG	144324	148706	4383	-	2220	2162	ORF	No	No	0.9	0.36952	0.854484	FG-nucleoporin component of central core of the nuclear pore complex; also part of the nuclear pore complex (NPC) cytoplasmic filaments; contributes directly to nucleocytoplasmic transport; regulates ADP release from the ATP-dependent RNA helicase Dbp5p; forms a stable association with Nup82p, Gle2p and two other FG-nucleoporins (Nsp1p and Nup116p)
chrII	398626	400350	1725	-0.267453	-0.593309	Yes	YBR080C	SEC18	PCG	398608	400884	2277	-	534	1742	ORF	No	No	1	0.389433	0.916246	AAA ATPase and SNARE disassembly chaperone; required for vesicular transport between ER and Golgi, the 'priming' step in homotypic vacuole fusion, autophagy, and protein secretion; releases Sec17p from SNAP complexes; has similarity to mammalian N-ethylmaleimide-sensitive factor (NSF)
chrX	594977	597682	2706	-0.265751	-0.104037	No	YJR091C	JSN1	PCG	595054	598329	3276	-	647	2628	ORF	No	No	0.7	0.779713	0.871926	Member of the Puf family of RNA-binding proteins; interacts with mRNAs encoding membrane-associated proteins; involved in localizing the Arp2/3 complex to mitochondria; overexpression causes increased sensitivity to benomyl; JSN1 has a paralog, PUF2, that arose from the whole genome duplication
chrXV	320145	321558	1414	-0.264813	-0.26248	Yes	YOL004W	SIN3	PCG	316939	321549	4611	+	3206	1404	ORF	No	No	1.39	0.386757	0.822436	Component of both the Rpd3S and Rpd3L histone deacetylase complexes; involved in transcriptional repression and activation of diverse processes, including mating-type switching and meiosis; involved in the maintenance of chromosomal integrity
chrXV	301313	301544	232	-0.263756	-0.145273	No	YOL013C	HRD1	PCG	301381	303036	1656	-	1492	163	ORF	No	No	0.2	0.804563	0.594517	Ubiquitin-protein ligase; required for endoplasmic reticulum-associated degradation (ERAD) of misfolded proteins; genetically linked to the unfolded protein response (UPR); regulated through association with Hrd3p; contains an H2 ring finger; likely plays a general role in targeting proteins that persistently associate with and potentially obstruct the ER-localized translocon
chrVII	517812	520764	2953	-0.26349	-0.156004	No	YGR014W	MSB2	PCG	516947	520867	3921	+	865	3055	ORF	No	No	0.7	0.475372	0.870572	Mucin family member involved in signaling; functions in the Cdc42p- and MAP kinase-dependent filamentous growth signaling pathway; is processed into secreted and cell-associated forms by the aspartyl protease, Yps1p; also functions as an osmosensor in parallel to the Sho1p-mediated pathway; potential Cdc28p substrate
chrV	394988	396161	1174	-0.263259	-0.237842	No	YER116C	SLX8	PCG	395344	396168	825	-	7	817	ORF	No	No	0.2	0.687019	0.972138	Subunit of Slx5-Slx8 SUMO-targeted ubiquitin ligase (STUbL) complex; stimulated by prior attachment of SUMO to the substrate; contains a C-terminal RING domain; forms nuclear foci upon DNA replication stress
chrXI	379661	381369	1709	-0.262497	0.00324299	No	YKL032C	IXR1	PCG	379708	381501	1794	-	132	1661	ORF	No	No	0.6	0.500705	0.94732	Transcriptional repressor that regulates hypoxic genes during normoxia; involved in the aerobic repression of genes such as COX5b, TIR1, and HEM13; binds DNA intrastrand cross-links formed by cisplatin; HMG (high mobility group box) domain containing protein which binds and bends cisplatin-modified DNA, blocking excision repair; IXR1 has a paralog, ABF2, that arose from the whole genome duplicati…
chrVII	238804	240454	1651	-0.25974	-0.589194	Yes	YGL141W	HUL5	PCG	238358	241090	2733	+	446	2286	ORF	No	No	0.6	0.721321	0.820114	Multiubiquitin chain assembly factor (E4); proteasome processivity factor that elongates polyUb chains on substrates, opposing Ubp6p, a branched polyubiquitin protease; required for retrograde transport of misfolded proteins during ERAD
chrI	194017	197104	3088	-0.258787	-0.260325	Yes	YAR042W	SWH1	PCG	192613	196179	3567	+	1404	2162	ORF	No	No	NA	0.215223	0.874676	Protein similar to mammalian oxysterol-binding protein; contains ankyrin repeats; localizes to the Golgi and the nucleus-vacuole junction; SWH1 has a paralog, OSH2, that arose from the whole genome duplication
chrII	29625	35490	5866	-0.257665	0.254009	No	YBLWTy2-1	YBLWTy2-1	long_terminal_repeat	29641	35599	5959	+	-16	5974	5' UTR	No	NA	NA	NA	0.924783	Ty2 element, LTR retrotransposon of the Copia (Pseudoviridae) group; contains co-transcribed genes TYA Gag and TYB Pol, encoding proteins involved in structure and function of virus-like particles, flanked by two direct repeats
chrVIII	154846	157270	2425	-0.256965	-0.147424	No	YHR023W	MYO1	PCG	151659	157445	5787	+	3187	2599	ORF	No	No	0.6	0.588939	0.865884	Type II myosin heavy chain; required for wild-type cytokinesis and cell separation; localizes to the actomyosin ring; binds to myosin light chains Mlc1p and Mlc2p through its IQ1 and IQ2 motifs respectively
chrXIII	62821	66970	4150	-0.256113	-0.306495	Yes	YML103C	NUP188	PCG	62582	67549	4968	-	579	4388	ORF	No	No	0.8	0.382191	0.857158	Subunit of the inner ring of the nuclear pore complex (NPC); contributes to NPC organization and nucleocytoplasmic transport; homologous to human NUP188
chrIX	63049	66922	3874	-0.255688	-0.20607	No	YIL149C	MLP2	PCG	63028	68067	5040	-	1145	3894	ORF	No	No	0.7	0.325532	0.787625	Myosin-like protein associated with the nuclear envelope; connects the nuclear pore complex with the nuclear interior; involved in the Tel1p pathway that controls telomere length; MLP2 has a paralog, MLP1, that arose from the whole genome duplication
chrXII	1007524	1010948	3425	-0.254815	-0.17215	No	YLR436C	ECM30	PCG	1007418	1011242	3825	-	294	3530	ORF	No	No	0.8	0.681364	0.851054	Putative protein of unknown function; may play a role in cell wall biosynthesis, mutants have abormal relative levels of mannose and glucose and have Gap1p sorting and transport defects; (GFP)-fusion protein localizes to the cytoplasm
chrIV	1192087	1192658	572	-0.254806	-0.102784	No	YDR359C	EAF1	PCG	1191929	1194877	2949	-	2219	729	ORF	No	No	0.1	0.59912	0.823765	Component of the NuA4 histone acetyltransferase complex; acts as a platform for assembly of NuA4 subunits into the native complex; required for initiation of pre-meiotic DNA replication, likely due to its requirement for expression of IME1
chrVIII	326776	327491	716	-0.253979	-0.283249	Yes	YHR107C	CDC12	PCG	326816	328039	1224	-	548	675	ORF	No	No	1	0.372953	0.971112	Component of the septin ring that is required for cytokinesis; septins are GTP-binding proteins that assemble into rod-like hetero-oligomers that can associate with other rods to form filaments; septin rings at the mother-bud neck act as scaffolds for recruiting cell division factors and as barriers to prevent diffusion of specific proteins between mother and daughter cells
chrII	75408	79811	4404	-0.252781	-0.316868	Yes	YBL079W	NUP170	PCG	75256	79764	4509	+	152	4356	ORF	No	No	1.22	0.342801	0.978752	Subunit of the inner ring of the nuclear pore complex (NPC); contributes to NPC assembly and nucleocytoplasmic transport; both Nup170p and NUP157p are similar to human Nup155p; NUP170 has a paralog, NUP157, that arose from the whole genome duplication
chrXVI	154256	155428	1173	-0.252608	-0.170213	No	YPL210C	SRP72	PCG	154289	156211	1923	-	783	1139	ORF	No	No	1.34	0.266585	0.895442	Core component of the signal recognition particle (SRP); the SRP is a ribonucleoprotein (RNP) complex that functions in targeting nascent secretory proteins to the endoplasmic reticulum (ER) membrane
chrX	368383	370842	2460	-0.251862	-0.508912	Yes	YJL039C	NUP192	PCG	368743	373794	5052	-	2952	2099	ORF	No	No	0.3	0.40496	0.938306	Essential subunit of the inner ring of the nuclear pore complex (NPC); contributes to nucleocytoplasmic transport; homologous to human NUP205
chrXIII	707877	712066	4190	-0.251011	-0.11815	No	YMR219W	ESC1	PCG	707132	712108	4977	+	745	4231	ORF	No	No	NA	0.930699	0.886557	Protein localized to the nuclear periphery; involved in telomeric silencing; interacts with PAD4-domain of Sir4p
chrX	555854	557502	1649	-0.250679	-0.389963	Yes	YJR064W	CCT5	PCG	555907	557595	1689	+	-53	1741	5' UTR	No	No	5.98	-0.196587	0.874243	Subunit of the cytosolic chaperonin Cct ring complex; related to Tcp1p, required for the assembly of actin and tubulins in vivo
chrVII	800804	801882	1079	-0.250242	-0.257136	Yes	YGR156W	PTI1	PCG	800551	801828	1278	+	253	1024	ORF	No	No	0.3	0.611047	0.909295	Essential component of CPF (cleavage and polyadenylation factor); involved in 3' end formation of snoRNA and mRNA; interacts directly with Pta1p; relocalizes to the cytosol in response to hypoxia; similar to mammalian Cleavage-Stimulation Factor CstF-64
chrXVI	283408	284979	1572	-0.250027	-0.105215	No	YPL141C	FRK1	PCG	283463	286060	2598	-	1081	1516	ORF	No	No	0.4	0.69552	0.847385	Protein kinase of unknown cellular role; green fluorescent protein (GFP)-fusion protein localizes to the cytoplasm; interacts with rRNA transcription and ribosome biogenesis factors and the long chain fatty acyl-CoA synthetase Faa3p; FRK1 has a paralog, KIN4, that arose from the whole genome duplication
chrVII	974839	976663	1825	-0.249842	-0.173729	No	YGR241C	YAP1802	PCG	974880	976586	1707	-	-77	1783	5' UTR	No	No	0.9	0.598659	0.864319	Protein of the AP180 family, involved in clathrin cage assembly; binds Pan1p and clathrin; YAP1802 has a paralog, YAP1801, that arose from the whole genome duplication
chrXI	100691	105796	5106	-0.246802	-0.117833	No	YKL182W	FAS1	PCG	100676	106831	6156	+	15	6140	ORF	No	No	7.52	-0.586712	0.942805	Beta subunit of fatty acid synthetase; complex catalyzes the synthesis of long-chain saturated fatty acids; contains acetyltransacylase, dehydratase, enoyl reductase, malonyl transacylase, and palmitoyl transacylase activities
chrVII	1014377	1015651	1275	-0.246634	-0.76087	Yes	YGR261C	APL6	PCG	1014327	1016756	2430	-	1105	1324	ORF	No	No	1.18	0.470982	0.857365	Beta3-like subunit of the yeast AP-3 complex; functions in transport of alkaline phosphatase to the vacuole via the alternate pathway; exists in both cytosolic and peripherally associated membrane-bound pools
chrVII	241532	244369	2838	-0.246452	-0.640265	Yes	YGL140C	YGL140C	PCG	241358	245017	3660	-	648	3011	ORF	No	No	0.6	0.646052	0.914266	Putative protein of unknown function; non-essential gene; contains multiple predicted transmembrane domains
chrXII	1044965	1051560	6596	-0.246415	-0.256127	Yes	YLR454W	FMP27	PCG	1043996	1051882	7887	+	969	6917	ORF	No	No	0.9	0.707817	0.871729	Putative protein of unknown function; the authentic, non-tagged protein is detected in highly purified mitochondria in high-throughput studies
chrII	388252	389061	810	-0.246094	-0.46928	Yes	YBR074W	PFF1	PCG	386281	389211	2931	+	1971	959	ORF	No	No	0.3	0.384937	0.811328	Multi-spanning vacuolar membrane protease; glycosylated transmembrane protein bearing homology to the M28 family of metalloproteases; has a lumenal-facing protease domain; proposed role in vacuole physiology
chrX	234430	235482	1053	-0.244962	-0.179861	No	YJL101C	GSH1	PCG	234316	236352	2037	-	870	1166	ORF	No	No	1	0.525986	0.8909	Gamma glutamylcysteine synthetase; catalyzes the first step in glutathione (GSH) biosynthesis; expression induced by oxidants, cadmium, and mercury; protein abundance increases in response to DNA replication stress
chrV	167940	171756	3817	-0.243916	-0.241083	No	YER008C	SEC3	PCG	167807	171817	4011	-	61	3949	ORF	No	No	0.4	0.521515	0.971945	Subunit of the exocyst complex; the exocyst mediates polarized targeting and tethering of post-Golgi secretory vesicles to sites of exocytosis prior to SNARE-mediated fusion; PtdIns[4,5]P2-binding protein that localizes to exocytic sites in a Rho1p-dependent, actin-independent manner, targeting and anchoring the exocyst to the plasma membrane with Exo70p; direct GTP Rho1p effector; required for E…
NA indicates non-available data
Blank boxes indicate not applicable
The start and end indicate the genomic position where the cleavage segment starts and ends
PCG indicates protein coding gene
ncRNA indicates non-coding RNA
