# Supplementary material for: Transcriptome Wide Annotation of Eukaryotic RNase III Reactivity and Degradation Signals
Source: PLoS Genet. 2015 Feb 13;11(2):e1005000. doi: 10.1371/journal.pgen.1005000 (PMC4334505; doi:10.1371/journal.pgen.1005000)
Supplement: S12 Table — (XLSX) [file pgen.1005000.s019.xlsx]

## Sheet: S12. Top 30 Cut&Chip Targets
Table S12 (related to Figure 3): Top 30 Cleavage Targets Predicted by Cut and Chip
Chromosome Number	Start	End	Cleavage Segment Length	Relative Cleavage Level (Segment Log2 Expression Change in the Rnt1p Treated Sample)	Feature ID	Feature Name	Feature Type	Known Substrate	SGD Predicted Expression Level (RNA/cell)	Change in Expression Upon RNT1 deletion (log2)	Best Loop Score in the Overexpressed Segment	Gene Function
chrIX	96822	97179	358	-2.25798	snR68	SNR68	ncRNA	Yes	NA	0.431405	0.99374	C/D box small nucleolar RNA (snoRNA); guides 2'-O-methylation of large subunit (LSU) rRNA at position A2640
chrXII	348436	348662	227	-2.12237	snR79	SNR79	ncRNA	Yes	NA	2.22796	0.941031	C/D box small nucleolar RNA (snoRNA); guides 2'-O-methylation of small subunit (SSU) rRNA at position C1007
chrIV	541629	541819	191	-1.93603	snR47	SNR47	ncRNA	Yes	NA	-0.376512	0.995047	C/D box small nucleolar RNA (snoRNA); guides 2'-O-methylation of large subunit (LSU) rRNA at position A2220 and small subunit (SSU) rRNA at position A619
chrIV	331994	332968	975	-1.63165	YDL070W	BDF2	PCG	No	1.29	0.921381	0.958096	Protein involved in transcription initiation; acts at TATA-containing promoters; associates with the basal transcription factor TFIID; contains two bromodomains; corresponds to the C-terminal region of mammalian TAF1; redundant with Bdf1p; protein abundance increases in response to DNA replication stress; BDF2 has a paralog, BDF1, that arose from the whole genome duplication
chrXIII	67773	68001	229	-1.60072	snR85	SNR85	ncRNA	No	NA	0.423509	0.889893	H/ACA box small nucleolar RNA (snoRNA); predicted to guide pseudouridylation of small subunit (SSU) rRNA at position U1181
chrXIV	229760	230145	386	-1.57256	snR19	U1	ncRNA	Yes	NA	0.167156	0.947187	U1 spliceosomal RNA (U1 snRNA); snRNA U1 homolog
chrX	349131	349390	260	-1.52982	snR60	SNR60	ncRNA	Yes	NA	1.12515	0.988583	C/D box small nucleolar RNA (snoRNA); guides 2'-O-methylation of large subunit (LSU) rRNA at positions A817 and G908
chrIII	107515	107803	289	-1.42045	snR43	SNR43	ncRNA	Yes	NA	-0.288251	0.984554	H/ACA box small nucleolar RNA (snoRNA); guides pseudouridylation of large subunit (LSU) rRNA at position U966 and of 5.8S rRNA at position 73
chrVII	609385	609671	287	-1.35141	snR48	SNR48	ncRNA	Yes	NA	-0.00934175	0.393446	C/D box small nucleolar RNA (snoRNA); guides 2'-O-methylation of large subunit (LSU) rRNA at positions G2791 and G2793
chrXV	259323	259577	255	-1.17834	snR50	SNR50	ncRNA	Yes	NA	1.39488	0.866605	C/D box small nucleolar RNA (snoRNA); guides 2'-O-methylation of large subunit (LSU) rRNA at position G867
chrII	680052	680958	907	-1.1682	LSR1	U2	ncRNA	Yes	NA	-0.212697	0.998347	U2 spliceosomal RNA (U2 snRNA), component of the spliceosome; pairs with the branchpoint sequence; functionally equivalent to mammalian U2 snRNA; stress-induced pseudouridylations at positions 56 and 93 may contribute to regulation of splicing
chrXV	680740	681018	279	-1.13526	snR36	SNR36	ncRNA	Yes	NA	0.658283	0.955681	H/ACA box small nucleolar RNA (snoRNA); guides pseudouridylation of small subunit (SSU) rRNA at position U1187
chrXI	38624	38770	147	-1.10585	snR64	SNR64	ncRNA	Yes	NA	0.377041	0.938927	C/D box small nucleolar RNA (snoRNA); guides 2'-O-methylation of large subunit (LSU) rRNA at position C2337
chrXV	234216	234468	253	-1.10338	snR81	SNR81	ncRNA	No	NA	0.141289	0.842598	H/ACA box small nucleolar RNA (snoRNA); guides pseudouridylation of large subunit (LSU) rRNA at position U1052, constitutive pseudouridylation of U2 snRNA (LSR1) at position 42, and stress-induced U2 pseudouridylation at position 93
chrXVI	824013	824497	485	-1.07848	YPR145W	ASN1	PCG	No	12	-0.225214	0.978393	Asparagine synthetase; catalyzes the synthesis of L-asparagine from L-aspartate in the asparagine biosynthetic pathway; ASN1 has a paralog, ASN2, that arose from the whole genome duplication
chrII	308698	309042	345	-1.07163	TLC1	TLC1	ncRNA	No	NA	0.761749	0.569029	RNA template component of telomerase; TLC1 RNA contains a template sequence that Est2p uses to add irregular repeats of TG(1-3) residues onto a DNA end
chrXIII	297050	298665	1616	-1.06049	snR78, snR77, snR76, snR75, snR74, snR73, snR72	SNR78, SNR77, SNR76, SNR75, SNR74, SNR73, SNR72	ncRNA	Yes	NA	NA	0.977637	C/D box small nucleolar RNA (snoRNA)
chrXI	364214	364386	173	-1.00644	snR69	SNR69	ncRNA	Yes	NA	-0.0538276	0.937999	C/D box small nucleolar RNA (snoRNA); guides 2'-O-methylation of large subunit (LSU) rRNA at position C2948
chrV	504773	505168	396	-0.970482	YER164W	CHD1	ncRNA	No	0.86	0.657313	0.974422	Chromatin remodeler that regulates various aspects of transcription; acts in in conjunction with Isw1b to regulate chromatin structure and maintain chromatin integrity during transcription elongation by RNAP II by preventing trans-histone exchange over coding regions; contains a chromo domain, a helicase domain and a DNA-binding domain; component of both the SAGA and SLIK complexes
chrXVI	280696	281134	439	-0.847184	snR17b	U3b	ncRNA	No	NA	-0.181667	0.991756	Small nucleolar RNA (snoRNA) U3; part of small (ribosomal) subunit (SSU) processosome; SNR17A also encodes snoRNA U3
chrVIII	34425	35731	1307	-0.835428	YHL033C	RPL8A	PCG	Yes	20	-0.225182	0.960338	Ribosomal 60S subunit protein L8A; mutation results in decreased amounts of free 60S subunits; homologous to mammalian ribosomal protein L7A, no bacterial homolog; RPL8A has a paralog, RPL8B, that arose from the whole genome duplication
chrXIII	849967	851543	1577	-0.823463	YMR290C	HAS1	PCG	No	1.64	-0.00476637	0.915021	ATP-dependent RNA helicase; involved in the biogenesis of 40S and 60S ribosome subunits; localizes to both the nuclear periphery and nucleolus; highly enriched in nuclear pore complex fractions; constituent of 66S pre-ribosomal particles
chrIV	1330596	1332858	2263	-0.789591	chrIV_1330233_1331028, YDR434W	NPL3-GPI17	Intergenic	Yes	NA	NA	0.954875	NPL3: RNA-binding protein; promotes elongation, regulates termination, and carries poly(A) mRNA from nucleus to cytoplasm. GPI17: Transmembrane protein; subunit of the glycosylphosphatidylinositol transamidase complex that adds GPIs to newly synthesized proteins; human PIG-S homolog
chrXII	991546	992821	1276	-0.762256	YLR429W	CRN1	PCG	No	1.5	0.449746	0.879405	Coronin; cortical actin cytoskeletal component that associates with the Arp2p/Arp3p complex to regulate its activity; plays a role in regulation of actin patch assembly
chrIII	177053	177284	232	-0.755625	snR65	SNR65	ncRNA	Yes	NA	0.0444991	0.984769	C/D box small nucleolar RNA (snoRNA); guides 2'-O-methylation of large subunit (LSU) rRNA at position U2347
chrV	546271	546422	152	-0.707528	YER177W	BMH1	PCG	No	38	0.123484	0.849286	14-3-3 protein, major isoform; controls proteome at post-transcriptional level, binds proteins and DNA, involved in regulation of many processes including exocytosis, vesicle transport, Ras/MAPK signaling, aggresome formation and rapamycin-sensitive signaling; protein increases in abundance and relative distribution to the nucleus increases upon DNA replication stress; BMH1 has a paralog, BMH2, t…
chrXV	483206	484535	1330	-0.702962	YOR086C	TCB1	PCG	No	1.83	0.382679	0.859073	Lipid-binding ER protein involved in ER-plasma membrane tethering; one of 6 proteins (Ist2p, Scs2p, Scs22p, Tcb1p, Tcb2p, Tcb3p) that connect ER to plasma membrane and regulate PI4P levels by controlling access of Sac1p phosphatase to its substrate PI4P in PM; contains 3 calcium and lipid binding domains; non-tagged protein also localizes to mitochondria; C-termini of Tcb1p, Tcb2p and Tcb3p inter…
chrV	61090	62062	973	-0.673106	snR53, snR67	SNR53-SNR67	ncRNA	Yes	NA	NA	0.978155	C/D box small nucleolar RNA (snoRNA)
chrVII	673993	675453	1461	-0.671634	YGR094W	VAS1	PCG	No	6.5	-0.652207	0.909267	Mitochondrial and cytoplasmic valyl-tRNA synthetase
chrVII	96058	97135	1078	-0.661429	YGL209W	MIG2	PCG	Yes	2.45	0.389561	0.988247	Zinc finger transcriptional repressor; cooperates with Mig1p in glucose-induced repression of many genes; under low glucose conditions Mig2p relocalizes to mitochondrion, where it interacts with Ups1p and antagonizes mitochondrial fission factor, Dnm1p, indicative of a role in mitochondrial fusion or regulating morphology; regulates filamentous growth along with Mig2p in response to glucose deple…
NA indicates non-available data
The start and end indicate the genomic position where the cleavage segment starts and ends
PCG indicates protein coding gene
ncRNA indicates non-coding RNA
