# Supplementary material for: Transcriptome Wide Annotation of Eukaryotic RNase III Reactivity and Degradation Signals
Source: PLoS Genet. 2015 Feb 13;11(2):e1005000. doi: 10.1371/journal.pgen.1005000 (PMC4334505; doi:10.1371/journal.pgen.1005000)
Supplement: S13 Table — (XLSX) [file pgen.1005000.s020.xlsx]

## Sheet: S13. Enriched Reads Clusters
Table S13 (related to Figure 4): Sequence Reads Enriched in Rnt1p Treated RNA
Chromosome Number	Start	End	Read Cluster Length	Strand	Read Count	Feature ID Associated with Enriched Reads	Feature Name Associated with Enriched Reads	Feature Type Associated with Enriched Reads	Nearest Feature ID	Nearest Feature Name	Nearest Feature Type	Location of Enriched Reads Cluster	Loop Type	NGNN Loop Score	Known Substrate	SGD Predicted Expression Level (RNA/cell)	Change in Expression Upon RNT1 deletion (log2)	Gene Function
chrXV	259413	259447	34	+	791	snR50	snR50	ncRNA				5'	3-loop	NA	No	NA	1.39488	C/D box small nucleolar RNA (snoRNA); guides 2'-O-methylation of large subunit (LSU) rRNA at position G867
chrXI	364679	364712	33	+	15	snR69	snR69	ncRNA				3'	3-loop	NA	No	NA	-0.0538276	C/D box small nucleolar RNA (snoRNA); guides 2'-O-methylation of large subunit (LSU) rRNA at position C2948
chrXIII	808207	808245	38	-	15	tQ(CUG)M	tQ(CUG)M	ncRNA				Partial overlap	3-loop	NA	No	NA	0.773155	Glutamine tRNA (tRNA-Gln), predicted by tRNAscan-SE analysis; can mutate to cause constitutive pseudohyphal growth in homozygous diploids
chrIV	1425026	1425062	36	-	16	YDR485C	VPS72	PCG				Inside	3-loop	NA	No	0.3	0.669822	Htz1p-binding component of the SWR1 complex; exchanges histone variant H2AZ (Htz1p) for chromatin-bound histone H2A; may function as a lock that prevents removal of H2AZ from nucleosomes; required for vacuolar protein sorting
chrVII	486616	486650	34	+	28	YGL006W	PMC1	PCG				Inside	3-loop	NA	No	0.6	1.25628	Vacuolar Ca2+ ATPase involved in depleting cytosol of Ca2+ ions; prevents growth inhibition by activation of calcineurin in the presence of elevated concentrations of calcium; similar to mammalian PMCA1a
chrXI	163778	163812	34	-	23	YKL152C	GPM1	PCG				Inside	3-loop	NA	No	228	-0.660579	Tetrameric phosphoglycerate mutase; mediates the conversion of 3-phosphoglycerate to 2-phosphoglycerate during glycolysis and the reverse reaction during gluconeogenesis
chrXII	202117	202153	36	-	16	YLR029C	RPL15A	PCG				Inside	3-loop	NA	No	24.1	-0.815957	Ribosomal 60S subunit protein L15A; binds to 5.8 S rRNA; homologous to mammalian ribosomal protein L15, no bacterial homolog; RPL15A has a paralog, RPL15B, that arose from the whole genome duplication
chrXVI	351842	351875	33	-	26	YPL106C	SSE1	PCG				Inside	3-loop	NA	No	7.27	-0.258293	ATPase component of heat shock protein Hsp90 chaperone complex; plays a role in determining prion variants; binds unfolded proteins; member of the heat shock protein 70 (HSP70) family; localized to the cytoplasm; SSE1 has a paralog, SSE2, that arose from the whole genome duplication
chrXIII	652479	652514	35	+	28	snR11	snR11	ncRNA				Inside	5-loop	NA	No	NA	-0.0897562	H/ACA box small nucleolar RNA (snoRNA); guides pseudouridylation of large subunit (LSU) rRNA at position U2416
chrI	142431	142469	38	+	61	snR18	snR18	ncRNA				Inside	5-loop	NA	No	NA	-0.340392	C/D box small nucleolar RNA (snoRNA); commonly referred to as U18; guides 2'-O-methylation of large subunit (LSU) rRNA at positions A649 and C650
chrX	663881	663917	36	+	43	snR3	snR3	ncRNA				Inside	5-loop	NA	No	NA	-0.624863	H/ACA box small nucleolar RNA (snoRNA); guides pseudouridylation of large subunit (LSU) rRNA at positions U2129, U2133, and U2264
chrXVI	719334	719372	38	-	108	snR41	snR41	ncRNA				5'	5-loop	NA	No	NA	0.848385	C/D box small nucleolar RNA (snoRNA); guides 2'-O-methylation of small subunit (SSU) rRNA at positions A541 and G1126
chrXII	794953	794989	36	-	50	snR57	snR57	ncRNA				Inside	5-loop	NA	No	NA	2.6215	C/D box small nucleolar RNA (snoRNA); guides 2'-O-methylation of small subunit (SSU) rRNA at position G1572
chrXI	38709	38747	38	+	5954	snR64	snR64	ncRNA				5'	5-loop	0.938927	Yes	NA	0.377041	C/D box small nucleolar RNA (snoRNA); guides 2'-O-methylation of large subunit (LSU) rRNA at position C2337
chrVIII	411172	411206	34	+	44	snR71	snR71	ncRNA				5'	5-loop	NA	No	NA	0.50784	C/D box small nucleolar RNA (snoRNA); guides 2'-O-methylation of large subunit (LSU) rRNA at position A2946
chrXIII	298562	298599	37	+	24	snR72	snR72	ncRNA				Inside	5-loop	NA	No	NA	1.0136	C/D box small nucleolar RNA (snoRNA); guides 2'-O-methylation of large subunit (LSU) rRNA at position A876
chrXIII	297690	297728	38	+	15	snR76	snR76	ncRNA				Partial overlap	5-loop	NA	No	NA	3.11459	C/D box small nucleolar RNA (snoRNA); guides 2'-O-methylation of large subunit (LSU) rRNA at position C2197
chrVII	939490	939529	39	-	122	snR7-L	U5	ncRNA				Inside	5-loop	NA	No	NA	0.119853	U5 spliceosomal RNA (U5 snRNA), long form; associated with spliceosome
chrX	197915	197953	38	-	141	tA(AGC)J	tA(AGC)J	ncRNA				5'	5-loop	NA	No	NA	NA	Alanine tRNA (tRNA-Ala), predicted by tRNAscan-SE analysis; one of 11 nuclear tRNA genes containing the tDNA-anticodon AGC (converted to IGC in the mature tRNA), decodes GCU and GCC codons into alanine, one of 16 nuclear tRNAs for alanine
chrVII	779654	779690	36	+	850	tG(UCC)G	tG(UCC)G	ncRNA				Inside	5-loop	NA	No	NA	NA	Glycine tRNA (tRNA-Gly), predicted by tRNAscan-SE analysis; can mutate to suppress +1 frameshift mutations in glycine codons
chrI	122451	122488	37	+	44	YAL017W	PSK1	PCG				Inside	5-loop	NA	No	0.4	0.845933	PAS domain-containing serine/threonine protein kinase; coordinately regulates protein synthesis and carbohydrate metabolism and storage in response to a unknown metabolite that reflects nutritional status; PSK1 has a paralog, PSK2, that arose from the whole genome duplication
chrII	489871	489908	37	-	42	YBR126C	TPS1	PCG				Inside	5-loop	NA	No	3.01	0.730069	Synthase subunit of trehalose-6-P synthase/phosphatase complex; synthesizes the storage carbohydrate trehalose; also found in a monomeric form; expression is induced by the stress response and repressed by the Ras-cAMP pathway; protein abundance increases in response to DNA replication stress and in response to prolonged exposure to boric acid
chrVI	53838	53875	37	-	58	YFL039C	ACT1	PCG				Inside	5-loop	NA	No	81	-0.254764	Actin; structural protein involved in cell polarization, endocytosis, and other cytoskeletal functions
chrVI	152842	152877	35	-	16	YFR003C	YPI1	PCG				Inside	5-loop	NA	No	0.6	0.922163	Regulatory subunit of the type I protein phosphatase (PP1) Glc7p; Glc7p participates in the regulation of a variety of metabolic processes including mitosis and glycogen metabolism; in vitro evidence suggests Ypi1p is an inhibitor of Glc7p while in vivo evidence suggests it is an activator; overproduction causes decreased cellular content of glycogen; partial depletion causes lithium sensitivity,…
chrVII	619635	619668	33	-	21	YGR065C	VHT1	PCG				Inside	5-loop	NA	No	0.81	0.738526	High-affinity plasma membrane H+-biotin (vitamin H) symporter; mutation results in fatty acid auxotrophy; 12 transmembrane domain containing major facilitator subfamily member; mRNA levels negatively regulated by iron deprivation and biotin
chrVII	878094	878127	33	-	38	YGR189C	CRH1	PCG				Inside	5-loop	NA	No	5.65	1.06809	Chitin transglycosylase; functions in the transfer of chitin to beta(1-6) and beta(1-3) glucans in the cell wall; similar and functionally redundant to Utr2; localizes to sites of polarized growth; expression induced by cell wall stress
chrXI	326755	326791	36	-	31	YKL060C	FBA1	PCG				Inside	5-loop	NA	No	249	-0.738144	Fructose 1,6-bisphosphate aldolase; required for glycolysis and gluconeogenesis; catalyzes conversion of fructose 1,6 bisphosphate to glyceraldehyde-3-P and dihydroxyacetone-P; locates to mitochondrial outer surface upon oxidative stress
chrXI	283184	283216	32	+	17	YKL081W	TEF4	PCG				Inside	5-loop	NA	No	4.4	-0.895997	Gamma subunit of translational elongation factor eEF1B; stimulates the binding of aminoacyl-tRNA (AA-tRNA) to ribosomes by releasing eEF1A (Tef1p/Tef2p) from the ribosomal complex
chrXI	446238	446272	34	+	18	YKR003W	OSH6	PCG				Inside	5-loop	NA	No	0.6	0.816185	Member of an oxysterol-binding protein family; overlapping, redundant functions in sterol metabolism and which collectively perform a function essential for viability; GFP-fusion protein localizes to the cell periphery; overexpression extends lifespan by promoting vacuolar fusion; OSH6 has a paralog, OSH7, that arose from the whole genome duplication
chrXII	358382	358416	34	-	49	YLR106C	MDN1	PCG				Inside	5-loop	NA	No	1.23	0.285901	Huge dynein-related AAA-type ATPase (midasin); forms extended pre-60S particle with the Rix1 complex (Rix1p-Ipi1p-Ipi3p); acts in removal of ribosomal biogenesis factors at successive steps of pre-60S assembly and export from nucleus
chrXII	499302	499340	38	+	65	YLR167W	RPS31	PCG				Inside	5-loop	NA	No	52.5	-1.00495	Fusion protein cleaved to yield ribosomal protein S31 and ubiquitin; ubiquitin may facilitate assembly of the ribosomal protein into ribosomes; interacts genetically with translation factor eIF2B; homologous to mammalian ribosomal protein S27A, no bacterial homolog
chrXVI	100598	100634	36	+	160	YPL237W	SUI3	PCG				Inside	5-loop	NA	No	5.8	-0.311529	Beta subunit of the translation initiation factor eIF2; involved in the identification of the start codon; proposed to be involved in mRNA binding
chrXII	459964	460002	38	-	21	NTS1-2	NTS1-2	ncRNA				Inside	6-loop	NA	No	NA	0.334279	Non-transcribed region of the rDNA repeat between the 3' ETS and RDN5; required for rDNA repeat expansion
chrXII	199355	199392	37	+	42	snR30	snR30	ncRNA				Partial overlap	6-loop	NA	No	NA	-1.13727	H/ACA box small nucleolar RNA (snoRNA); essential gene required for cleavage of 35S primary rRNA transcript to release the precursor to the 18S rRNA
chrVII	365187	365223	36	-	53	snR39	snR39	ncRNA				Inside	6-loop	NA	No	NA	-0.393849	C/D box small nucleolar RNA (snoRNA); guides 2'-O-methylation of large subunit (LSU) rRNA at position A807
chrVII	609431	609469	38	+	58	snR48	snR48	ncRNA				5'	6-loop	NA	No	NA	-0.00934175	C/D box small nucleolar RNA (snoRNA); guides 2'-O-methylation of large subunit (LSU) rRNA at positions G2791 and G2793
chrXIV	586141	586176	35	+	194	snR66	snR66	ncRNA				Inside	6-loop	NA	No	NA	-0.428653	C/D box small nucleolar RNA (snoRNA); guides 2'-O-methylation of large subunit (LSU) rRNA at position U2417
chrIX	96945	96979	34	+	49	snR68	snR68	ncRNA				5'	6-loop	NA	No	NA	0.431405	C/D box small nucleolar RNA (snoRNA); guides 2'-O-methylation of large subunit (LSU) rRNA at position A2640
chrXI	364841	364877	36	+	31	snR69	snR69	ncRNA				3'	6-loop	NA	No	NA	-0.0538276	C/D box small nucleolar RNA (snoRNA); guides 2'-O-methylation of large subunit (LSU) rRNA at position C2948
chrXIII	297934	297971	37	+	826	snR75	snR75	ncRNA				Inside	6-loop	NA	No	NA	2.76316	C/D box small nucleolar RNA (snoRNA); guides 2'-O-methylation of large subunit (LSU) rRNA at position G2288
chrXIII	297144	297178	34	+	35	snR78	snR78	ncRNA				5'	6-loop	NA	No	NA	3.58781	C/D box small nucleolar RNA (snoRNA); guides 2'-O-methylation of large subunit (LSU) rRNA at position U2421
chrXII	348531	348567	36	-	838	snR79	snR79	ncRNA				5'	6-loop	NA	No	NA	2.22796	C/D box small nucleolar RNA (snoRNA); guides 2'-O-methylation of small subunit (SSU) rRNA at position C1007
chrXIII	626252	626287	35	+	101	snR83	snR83	ncRNA				5'	6-loop	NA	No	NA	-0.196724	H/ACA box small nucleolar RNA (snoRNA); guides pseudouridylation of small subunit (SSU) rRNA at positions U1290 and U1415
chrXI	46734	46769	35	-	56	tT(CGU)K	tT(CGU)K	ncRNA				Partial overlap	6-loop	NA	No	NA	0.44042	Threonine tRNA (tRNA-Thr), predicted by tRNAscan-SE analysis; correct folding and efficient aminoacylation require Lhp1p
chrI	131828	131863	35	+	22	YAL012W	CYS3	PCG				Inside	6-loop	NA	No	10.17	-0.39667	Cystathionine gamma-lyase; catalyzes one of the two reactions involved in the transsulfuration pathway that yields cysteine from homocysteine with the intermediary formation of cystathionine; protein abundance increases in response to DNA replication stress
chrIV	87557	87592	35	+	24	YDL208W	NHP2	PCG				Inside	6-loop	NA	No	14.44	-0.281025	Protein related to mammalian high mobility group (HMG) proteins; nuclear protein; essential for function of H/ACA-type snoRNPs, which are involved in 18S rRNA processing
chrXI	243995	244032	37	-	15	YKL104C	GFA1	PCG				Inside	6-loop	NA	No	2.38	0.925614	Glutamine-fructose-6-phosphate amidotransferase; catalyzes the formation of glucosamine-6-P and glutamate from fructose-6-P and glutamine in the first step of chitin biosynthesis; GFA1 has a paralogous region, comprising ORFs YMR084W-YMR085W, that arose from the whole genome duplication
chrXII	525360	525396	36	+	83	YLR187W	SKG3	PCG				Inside	6-loop	NA	No	0.3	0.988996	Protein of unknown function; green fluorescent protein (GFP)-fusion protein localizes to the cell periphery, cytoplasm, bud, and bud neck; potential Cdc28p substrate; similar to Skg4p; relocalizes from bud neck to cytoplasm upon DNA replication stress; SKG3 has a paralog, CAF120, that arose from the whole genome duplication
chrXIII	253898	253936	38	+	30	YML007W	YAP1	PCG				Inside	6-loop	NA	No	1.7	0.724593	Basic leucine zipper (bZIP) transcription factor; required for oxidative stress tolerance; activated by H2O2 through the multistep formation of disulfide bonds and transit from the cytoplasm to the nucleus; Yap1p is degraded in the nucleus after the oxidative stress has passed; mediates resistance to cadmium; YAP1 has a paralog, CAD1, that arose from the whole genome duplication; relative distrib…
chrXIII	591838	591873	35	-	17	YMR165C	PAH1	PCG				Inside	6-loop	NA	No	0.2	0.645415	Mg2+-dependent phosphatidate (PA) phosphatase; dephosphorylates PA to yield diacylglycerol; responsible for de novo lipid synthesis and formation of lipid droplets; phosphorylation by Pho80p-Pho85p decreases catalytic activity and alters Pah1p localization and abundance; phosphorylation by protein kinase A decreases catalytic efficiency; dephosphorylation by Nem1p-Spo7p anchors Pah1p to the membr…
chrXIII	729018	729056	38	-	101	YMR229C	RRP5	PCG				Inside	6-loop	NA	No	2.89	-0.332722	RNA binding protein involved in synthesis of both 18S and 5.8S rRNAs; component of both the ribosomal small subunit (SSU) processosome and the 90S preribosome; has binding preference for single stranded tracts of U's; relocalizes from nucleolus to nucleus upon DNA replication stress
chrXIII	878459	878493	34	+	38	YMR304W	UBP15	PCG				Inside	6-loop	NA	No	0.3	0.788497	Ubiquitin-specific protease involved in protein deubiquitination; catalytic activity regulated by an N-terminal TRAF-like domain and and C-terminal sequences; physically interacts with anaphase-promoting complex/cyclosome (APC/C) activator, Cdh1p; forms a complex with AAA peroxins Pex1p and Pex6p
chrXIV	33848	33884	36	-	18	YNL322C	KRE1	PCG				Inside	6-loop	NA	No	5.6	0.598966	Cell wall glycoprotein involved in beta-glucan assembly; serves as a K1 killer toxin membrane receptor
chrXV	775120	775153	33	+	19	YOR232W	MGE1	PCG				Inside	6-loop	NA	No	3.6	-0.178889	Mitochondrial matrix cochaperone; nucleotide release factor for Ssc1p in protein translocation and folding; also acts as cochaperone for Ssq1p in folding of Fe-S cluster proteins; acts as oxidative sensor to regulate mitochondrial Ssc1p; in presence of oxidative stress, dimeric Mge1p becomes a monomer and unable to regulate Ssc1p function; homolog of E. coli GrpE and human Mge1 (GRPEL1), which al…
chrXVI	763654	763691	37	+	41	YPR117W	YPR117W	PCG				Inside	6-loop	NA	No	0.3	0.998543	Putative protein of unknown function
chrVII	366564	366598	34	-	14	snR39B	snR39B	ncRNA				5'	AHNN	NA	No	NA	1.04341	C/D box small nucleolar RNA (snoRNA); guides 2'-O-methylation of large subunit (LSU) rRNA at position G805
chrVII	609469	609506	37	+	1096	snR48	snR48	ncRNA				5'	AHNN	NA	Yes	NA	-0.00934175	C/D box small nucleolar RNA (snoRNA); guides 2'-O-methylation of large subunit (LSU) rRNA at positions G2791 and G2793
chrVII	609505	609539	34	+	17	snR48	snR48	ncRNA				5'	AHNN	NA	No	NA	-0.00934175	C/D box small nucleolar RNA (snoRNA); guides 2'-O-methylation of large subunit (LSU) rRNA at positions G2791 and G2793
chrXII	794935	794967	32	-	18	snR57	snR57	ncRNA				Partial overlap	AHNN	NA	No	NA	2.6215	C/D box small nucleolar RNA (snoRNA); guides 2'-O-methylation of small subunit (SSU) rRNA at position G1572
chrXIII	297843	297881	38	+	803	snR76	snR76	ncRNA				3'	AHNN	NA	No	NA	3.11459	C/D box small nucleolar RNA (snoRNA); guides 2'-O-methylation of large subunit (LSU) rRNA at position C2197
chrI	72719	72754	35	+	45	YAL038W	CDC19	PCG				Inside	AHNN	NA	No	45.11	-0.582039	Pyruvate kinase; functions as a homotetramer in glycolysis to convert phosphoenolpyruvate to pyruvate, the input for aerobic (TCA cycle) or anaerobic (glucose fermentation) respiration; regulated via allosteric activation by fructose bisphosphate; CDC19 has a paralog, PYK2, that arose from the whole genome duplication
chrII	256627	256661	34	+	30	YBR010W	HHT1	PCG				Inside	AHNN	NA	No	40.77	-0.448426	Histone H3; core histone protein required for chromatin assembly, part of heterochromatin-mediated telomeric and HM silencing; one of two identical histone H3 proteins (see HHT2); regulated by acetylation, methylation, and phosphorylation
chrIV	150669	150705	36	-	16	YDL171C	GLT1	PCG				Inside	AHNN	NA	No	2.83	-0.0588121	NAD(+)-dependent glutamate synthase (GOGAT); synthesizes glutamate from glutamine and alpha-ketoglutarate; with Gln1p, forms the secondary pathway for glutamate biosynthesis from ammonia; expression regulated by nitrogen source
chrIV	937987	938024	37	-	22	YDR238C	SEC26	PCG				Inside	AHNN	NA	No	2.75	0.0748825	Essential beta-coat protein of the COPI coatomer; involved in ER-to-Golgi protein trafficking and maintenance of normal ER morphology; shares 43% sequence identity with mammalian beta-coat protein (beta-COP)
chrXI	148070	148105	35	-	34	YKL162C	YKL162C	PCG				Inside	AHNN	NA	No	0.1	0.722619	Putative protein of unknown function; green fluorescent protein (GFP)-fusion protein localizes to the mitochondrion
chrXII	637297	637333	36	+	28	YLR249W	YEF3	PCG				Inside	AHNN	NA	No	52	-0.657383	Gamma subunit of translational elongation factor eEF1B; stimulates the binding of aminoacyl-tRNA (AA-tRNA) to ribosomes by releasing eEF1A (Tef1p/Tef2p) from the ribosomal complex; contains two ABC cassettes; binds and hydrolyzes ATP; YEF3 has a paralog, HEF3, that arose from the whole genome duplication
chrXII	810847	810885	38	+	26	YLR342W	FKS1	PCG				Inside	AHNN	NA	No	5.68	-0.050726	Catalytic subunit of 1,3-beta-D-glucan synthase; functionally redundant with alternate catalytic subunit Gsc2p; binds to regulatory subunit Rho1p; involved in cell wall synthesis and maintenance; localizes to sites of cell wall remodeling; FKS1 has a paralog, GSC2, that arose from the whole genome duplication
chrXVI	637367	637405	38	-	71	YPR033C	HTS1	PCG				Partial overlap	AHNN	NA	No	5.8	-0.216211	Cytoplasmic and mitochondrial histidine tRNA synthetase; efficient mitochondrial localization requires both a presequence and an amino-terminal sequence; mutations in human ortholog HARS2 are associated with Perrault syndrome
chrII	88081	88115	34	+	149	snR56	snR56	ncRNA				5'	BHNN	0.902184	Yes	NA	0.0428591	C/D box small nucleolar RNA (snoRNA); guides 2'-O-methylation of small subunit (SSU) rRNA at position G1428
chrX	349337	349374	37	-	3262	snR60	snR60	ncRNA				5'	BHNN	NA	No	NA	1.12515	C/D box small nucleolar RNA (snoRNA); guides 2'-O-methylation of large subunit (LSU) rRNA at positions A817 and G908
chrIV	1493053	1493087	34	-	36	snR84	snR84	ncRNA				5'	BHNN	NA	No	NA	-0.215353	H/ACA box small nucleolar RNA (snoRNA); guides pseudouridylation of large subunit (LSU) rRNA at position U2266
chrII	355499	355531	32	-	26	YBR058C	UBP14	PCG				Inside	BHNN	NA	No	0.7	0.436637	Ubiquitin-specific protease; specifically disassembles unanchored ubiquitin chains; involved in fructose-1,6-bisphosphatase (Fbp1p) degradation; similar to human isopeptidase T
chrVII	720014	720048	34	+	24	YGR113W	DAM1	PCG				3'	BHNN	NA	No	0.4	0.81836	Essential subunit of the Dam1 complex (aka DASH complex); cooperates with Duo1p to connect the DASH complex with the microtubules (MT); couples kinetochores to the force produced by MT depolymerization thereby aiding in chromosome segregation; Ipl1p target for regulating kinetochore-MT attachments
chrVII	1001147	1001183	36	+	64	YGR254W	ENO1	PCG				Inside	BHNN	NA	No	17.1	-0.67577	Enolase I, a phosphopyruvate hydratase; catalyzes conversion of 2-phosphoglycerate to phosphoenolpyruvate during glycolysis and the reverse reaction during gluconeogenesis; expression repressed in response to glucose; protein abundance increases in response to DNA replication stress; ENO1 has a paralog, ENO2, that arose from the whole genome duplication
chrVIII	264047	264081	34	-	16	YHR080C	YHR080C	PCG				Inside	BHNN	NA	No	0.8	0.852059	Protein of unknown function; may interact with ribosomes, based on co-purification experiments; the authentic, non-tagged protein is detected in highly purified mitochondria in high-throughput studies; YHR080C has a paralog, YSP2, that arose from the whole genome duplication
chrVIII	270819	270856	37	-	112	YHR082C	KSP1	PCG				Inside	BHNN	NA	No	1.15	0.627017	Serine/threonine protein kinase; associates with TORC1 and likely involved in TOR signaling cascades; negative regulator of autophagy; nuclear translocation required for haploid filamentous growth; regulates filamentous growth induced nuclear translocation of Bcy1p, Fus3p, and Sks1p; overproduction causes allele-specific suppression of prp20-10; protein abundance increases in response to DNA repl…
chrVIII	482735	482771	36	-	69	YHR188C	GPI16	PCG				Inside	BHNN	NA	No	2.07	0.502691	Subunit of the glycosylphosphatidylinositol transamidase complex; transmembrane protein; adds GPIs to newly synthesized proteins; human PIG-Tp homolog
chrX	173805	173842	37	-	17	YJL129C	TRK1	PCG				Inside	BHNN	NA	No	0.9	0.625596	Component of the Trk1p-Trk2p potassium transport system; 180 kDa high affinity potassium transporter; phosphorylated in vivo and interacts physically with the phosphatase Ppz1p, suggesting Trk1p acitivy is regulated by phosphorylation; TRK1 has a paralog, TRK2, that arose from the whole genome duplication
chrXI	334799	334834	35	-	14	YKL055C	OAR1	PCG				3'	BHNN	NA	No	0.2	0.594704	Mitochondrial 3-oxoacyl-[acyl-carrier-protein] reductase; may comprise a type II mitochondrial fatty acid synthase along with Mct1p
chrXI	105748	105786	38	+	20	YKL182W	FAS1	PCG				Inside	BHNN	NA	No	7.52	-0.586712	Beta subunit of fatty acid synthetase; complex catalyzes the synthesis of long-chain saturated fatty acids; contains acetyltransacylase, dehydratase, enoyl reductase, malonyl transacylase, and palmitoyl transacylase activities
chrXII	353185	353223	38	-	34	YLR106C	MDN1	PCG				Inside	BHNN	NA	No	1.23	0.285901	Huge dynein-related AAA-type ATPase (midasin); forms extended pre-60S particle with the Rix1 complex (Rix1p-Ipi1p-Ipi3p); acts in removal of ribosomal biogenesis factors at successive steps of pre-60S assembly and export from nucleus
chrXVI	431006	431044	38	+	65	YPL063W	TIM50	PCG				Inside	BHNN	NA	No	1.38	0.0210801	Essential component of the TIM23 complex; acts as receptor for the translocase of the inner mitochondrial membrane (TIM23) complex guiding incoming precursors from the TOM complex; may control the gating of the Tim23p-Tim17p channel
chrV	504837	504872	35	+	14	chrV_503978_505186	NA	Intergenic	YER164W	CHD1	PCG	5'	NGNN	0.974422	No	NA	1.5491
chrVI	27120	27155	35	-	75	chrVI_25399_28031	NA	Intergenic	YFL051C	YFL051C	PCG	3'	NGNN	0.930898	No	NA	0.878052
chrXV	725049	725084	35	+	68	chrXV_724927_725364	NA	Intergenic	YOR204W	DED1	PCG	3'	NGNN	0.90597	No	NA	-1.22294
chrII	680626	680662	36	-	416	LSR1	U2	ncRNA				3'	NGNN	0.998347	Yes	NA	-0.212697	U2 spliceosomal RNA (U2 snRNA), component of the spliceosome; pairs with the branchpoint sequence; functionally equivalent to mammalian U2 snRNA; stress-induced pseudouridylations at positions 56 and 93 may contribute to regulation of splicing
chrXII	459899	459938	39	-	44	NTS1-2	NTS1-2	ncRNA				Inside	NGNN	0.990032	No	NA	0.334279	Non-transcribed region of the rDNA repeat between the 3' ETS and RDN5; required for rDNA repeat expansion
chrXIV	229986	230022	36	-	234	snR19	U1	ncRNA				3'	NGNN	0.947187	Yes	NA	0.167156	U1 spliceosomal RNA (U1 snRNA); snRNA U1 homolog
chrX	139991	140030	39	-	1955	snR190	snR190	ncRNA				5'	NGNN	0.727702	Yes	NA	0.70719	C/D box small nucleolar RNA (snoRNA); predicted to guide 2'-O-methylation of large subunit (LSU) rRNA at position G2395; not shown to be active
chrVII	366530	366568	38	-	1258	snR39B	snR39B	ncRNA				5'	NGNN	0.934268	Yes	NA	1.04341	C/D box small nucleolar RNA (snoRNA); guides 2'-O-methylation of large subunit (LSU) rRNA at position G805
chrXIV	89104	89142	38	+	245	snR40	snR40	ncRNA				5'	NGNN	0.978266	Yes	NA	0.0184513	C/D box small nucleolar RNA (snoRNA); guides 2'-O-methylation of large subunit (LSU) rRNA at position U898 and small subunit (SSU) rRNA at position G1271
chrXVI	719287	719324	37	-	1628	snR41	snR41	ncRNA				5'	NGNN	0.917718	No	NA	0.848385	C/D box small nucleolar RNA (snoRNA); guides 2'-O-methylation of small subunit (SSU) rRNA at positions A541 and G1126
chrIII	107752	107792	40	-	14763	snR43	snR43	ncRNA				5'	NGNN	0.984554	Yes	NA	-0.288251	H/ACA box small nucleolar RNA (snoRNA); guides pseudouridylation of large subunit (LSU) rRNA at position U966 and of 5.8S rRNA at position 73
chrVII	545240	545275	35	+	33	snR46	snR46	ncRNA				5'	NGNN	0	Yes	NA	0.219895	H/ACA box small nucleolar RNA (snoRNA); guides pseudouridylation of large subunit (LSU) rRNA at position U2865
chrIV	541737	541775	38	-	77	snR47	snR47	ncRNA				5'	NGNN	0.995047	Yes	NA	-0.376512	C/D box small nucleolar RNA (snoRNA); guides 2'-O-methylation of large subunit (LSU) rRNA at position A2220 and small subunit (SSU) rRNA at position A619
chrV	431284	431320	36	-	484	snR52	snR52	ncRNA				5'	NGNN	0.938636	Yes	NA	0.272189	C/D box small nucleolar RNA (snoRNA); guides 2'-O-methylation of large subunit (LSU) rRNA at position U2921 and small subunit (SSU) rRNA at position A420
chrXII	794818	794852	34	-	49	snR55	snR55	ncRNA				5'	NGNN	0.912354	Yes	NA	1.47555	C/D box small nucleolar RNA (snoRNA); predicted to guide 2'-O-methylation of small subunit (SSU) rRNA at position U1269
chrXII	795105	795143	38	-	166	snR57	snR57	ncRNA				5'	NGNN	0.949212	Yes	NA	2.6215	C/D box small nucleolar RNA (snoRNA); guides 2'-O-methylation of small subunit (SSU) rRNA at position G1572
chrXV	136222	136261	39	-	2170	snR58	snR58	ncRNA				5'	NGNN	0.986231	Yes	NA	0.658311	C/D box small nucleolar RNA (snoRNA); guides 2'-O-methylation of large subunit (LSU) rRNA at position C663
chrX	349301	349343	42	-	22883	snR60	snR60	ncRNA				5'	NGNN	0.988583	Yes	NA	1.12515	C/D box small nucleolar RNA (snoRNA); guides 2'-O-methylation of large subunit (LSU) rRNA at positions A817 and G908
chrXV	409886	409922	36	-	4597	snR62	snR62	ncRNA				5'	NGNN	0.973288	Yes	NA	NA	C/D box small nucleolar RNA (snoRNA); guides 2'-O-methylation of large subunit (LSU) rRNA at position U1888
chrIV	323532	323568	36	-	199	snR63	snR63	ncRNA				5'	NGNN	0.986929	Yes	NA	0.324251	C/D box small nucleolar RNA (snoRNA); guides 2'-O-methylation of large subunit (LSU) rRNA at position A2256
chrIII	177092	177128	36	+	1773	snR65	snR65	ncRNA				5'	NGNN	0.984769	Yes	NA	0.0444991	C/D box small nucleolar RNA (snoRNA); guides 2'-O-methylation of large subunit (LSU) rRNA at position U2347
chrV	61144	61179	35	+	19	snR67	snR67	ncRNA				5'	NGNN	0.978155	Yes	NA	0.985639	C/D box small nucleolar RNA (snoRNA); guides 2'-O-methylation of large subunit (LSU) rRNA at positions G2619 and U2724
chrIX	96978	97015	37	+	1875	snR68	snR68	ncRNA				5'	NGNN	0.99374	Yes	NA	0.431405	C/D box small nucleolar RNA (snoRNA); guides 2'-O-methylation of large subunit (LSU) rRNA at position A2640
chrXI	364643	364680	37	+	7070	snR69	snR69	ncRNA				3'	NGNN	0.937999	Yes	NA	-0.0538276	C/D box small nucleolar RNA (snoRNA); guides 2'-O-methylation of large subunit (LSU) rRNA at position C2948
chrVIII	411137	411172	35	+	221	snR71	snR71	ncRNA				5'	NGNN	0.95899	Yes	NA	0.50784	C/D box small nucleolar RNA (snoRNA); guides 2'-O-methylation of large subunit (LSU) rRNA at position A2946
chrXIII	298484	298521	37	+	1076	snR72	snR72	ncRNA				5'	NGNN	0.977637	Yes	NA	1.0136	C/D box small nucleolar RNA (snoRNA); guides 2'-O-methylation of large subunit (LSU) rRNA at position A876
chrXIII	298051	298093	42	+	147	snR74	snR74	ncRNA				5'	NGNN	0.897719	Yes	NA	3.45045	C/D box small nucleolar RNA (snoRNA); guides 2'-O-methylation of small subunit (SSU) rRNA at position A28
chrXIII	297399	297435	36	+	19	snR78	snR78	ncRNA				3'	NGNN	0.973938	Yes	NA	3.58781	C/D box small nucleolar RNA (snoRNA); guides 2'-O-methylation of large subunit (LSU) rRNA at position U2421
chrXII	348564	348602	38	-	11331	snR79	snR79	ncRNA				5'	NGNN	0.941031	Yes	NA	2.22796	C/D box small nucleolar RNA (snoRNA); guides 2'-O-methylation of small subunit (SSU) rRNA at position C1007
chrXIII	626287	626321	34	+	151	snR83	snR83	ncRNA				5'	NGNN	0.834384	No	NA	-0.196724	H/ACA box small nucleolar RNA (snoRNA); guides pseudouridylation of small subunit (SSU) rRNA at positions U1290 and U1415
chrXIII	67953	67992	39	-	55247	snR85	snR85	ncRNA				5'	NGNN	0.889893	No	NA	0.423509	H/ACA box small nucleolar RNA (snoRNA); predicted to guide pseudouridylation of small subunit (SSU) rRNA at position U1181
chrXI	431185	431220	35	-	30	snR87	snR87	ncRNA				5'	NGNN	0.981787	Yes	NA	0.92846	C/D box small nucleolar RNA (snoRNA); guides 2'-O-methylation of small subunit (SSU) rRNA at position A436
chrI	72639	72675	36	+	27	YAL038W	CDC19	PCG				Inside	NGNN	0.671526	No	45.11	-0.582039	Pyruvate kinase; functions as a homotetramer in glycolysis to convert phosphoenolpyruvate to pyruvate, the input for aerobic (TCA cycle) or anaerobic (glucose fermentation) respiration; regulated via allosteric activation by fructose bisphosphate; CDC19 has a paralog, PYK2, that arose from the whole genome duplication
chrII	186886	186924	38	-	42	YBL017C	PEP1	PCG				Inside	NGNN	0	No	1.37	0.581591	Type I transmembrane sorting receptor for multiple vacuolar hydrolases; cycles between the late-Golgi and prevacuolar endosome-like compartments
chrII	110186	110221	35	-	17	YBL059C-A	CMC2	PCG				Inside	NGNN	0.958353	No	NA	0.155061	Protein involved in respiratory chain complex assembly or maintenance; protein of the mitochondrial intermembrane space; contains twin Cx9C motifs that can form coiled coil-helix-coiled-coil helix fold
chrII	83508	83544	36	-	16	YBL076C	ILS1	PCG				Inside	NGNN	0.882407	No	5.8	-0.615013	Cytoplasmic isoleucine-tRNA synthetase; target of the G1-specific inhibitor reveromycin A
chrII	47296	47330	34	-	214	YBL091C	MAP2	PCG				3'	NGNN	0.884356	No	3.55	0.127302	Methionine aminopeptidase; catalyzes the cotranslational removal of N-terminal methionine from nascent polypeptides; function is partially redundant with that of Map1p
chrII	243849	243885	36	+	25	YBR003W	COQ1	PCG				Inside	NGNN	0.952163	No	0.8	0.619997	Hexaprenyl pyrophosphate synthetase; catalyzes the first step in ubiquinone (coenzyme Q) biosynthesis
chrII	414447	414482	35	-	33	YBR084C-A	RPL19A	PCG				Inside	NGNN	0.805202	No	NA	-0.59785	Ribosomal 60S subunit protein L19A; rpl19a and rpl19b single null mutations result in slow growth, while the double null mutation is lethal; homologous to mammalian ribosomal protein L19, no bacterial homolog; RPL19A has a paralog, RPL19B, that arose from the whole genome duplication
chrII	481850	481886	36	-	25	YBR121C	GRS1	PCG				Inside	NGNN	0.782108	No	7.62	-0.341005	Cytoplasmic and mitochondrial glycyl-tRNA synthase; ligates glycine to the cognate anticodon-bearing tRNA; transcription termination factor that may interact with the 3'-end of pre-mRNA to promote 3'-end formation; GRS1 has a paralog, GRS2, that arose from the whole genome duplication
chrII	575925	575960	35	-	41	YBR169C	SSE2	PCG				Inside	NGNN	0	No	0.4	1.02046	Member of the heat shock protein 70 (HSP70) family; may be involved in protein folding; localized to the cytoplasm; SSE2 has a paralog, SSE1, that arose from the whole genome duplication
chrII	630651	630688	37	+	29	YBR203W	COS111	PCG				Inside	NGNN	0.929937	No	0.3	1.05956	Protein required for antifungal drug ciclopirox olamine resistance; not related to the subtelomerically-encoded COS family; the authentic, non-tagged protein is detected in highly purified mitochondria in high-throughput studies
chrII	656997	657032	35	-	47	YBR216C	YBP1	PCG				Inside	NGNN	0.911169	No	0.4	0.555195	Protein involved in cellular response to oxidative stress; required for oxidation of specific cysteine residues of transcription factor Yap1p, resulting in nuclear localization of Yap1p in response to stress; YBP1 has a paralog, YBP2, that arose from the whole genome duplication
chrII	693993	694028	35	+	21	YBR237W	PRP5	PCG				Inside	NGNN	0.950517	No	0.6	0.914291	RNA helicase in the DEAD-box family; necessary for prespliceosome formation, bridges U1 and U2 snRNPs and enables stable U2 snRNP association with intron RNA
chrIII	51691	51727	36	+	15	YCL040W	GLK1	PCG				Inside	NGNN	0	No	3.7	1.05849	Glucokinase; catalyzes the phosphorylation of glucose at C6 in the first irreversible step of glucose metabolism; one of three glucose phosphorylating enzymes; expression regulated by non-fermentable carbon sources; GLK1 has a paralog, EMI2, that arose from the whole genome duplication
chrIV	397543	397576	33	+	42	YDL030W	PRP9	PCG				Inside	NGNN	0.934988	No	0.4	0.820429	Subunit of the SF3a splicing factor complex; required for spliceosome assembly; acts after the formation of the U1 snRNP-pre-mRNA complex
chrIV	198356	198390	34	-	16	YDL145C	COP1	PCG				5'	NGNN	0	No	2.44	-0.00820854	Alpha subunit of COPI vesicle coatomer complex; complex surrounds transport vesicles in the early secretory pathway
chrIV	127173	127209	36	+	14	YDL185W	VMA1	PCG				Inside	NGNN	0.667055	No	6.76	-0.370415	Subunit A of the V1 peripheral membrane domain of V-ATPase; protein precursor undergoes self-catalyzed splicing to yield the extein Tfp1p and the intein Vde (PI-SceI), which is a site-specific endonuclease; the V1 peripheral membrane domain of the vacuolar H+-ATPase (V-ATPase) has eight subunits
chrIV	580213	580251	38	+	14	YDR064W	RPS13	PCG				Inside	NGNN	0.879375	No	47	-1.06347	Protein component of the small (40S) ribosomal subunit; homologous to mammalian ribosomal protein S13 and bacterial S15
chrIV	742806	742840	34	-	17	YDR143C	SAN1	PCG				Inside	NGNN	0.864603	No	0.7	0.430681	Ubiquitin-protein ligase; involved in the proteasome-dependent degradation of aberrant nuclear proteins; targets substrates with regions of exposed hydrophobicity containing 5 or more contiguous hydrophobic residues; contains intrinsically disordered regions that contribute to substrate recognition
chrIV	752382	752418	36	+	20	YDR147W	EKI1	PCG				Inside	NGNN	0.926767	No	0.4	0.784856	Ethanolamine kinase; primarily responsible for phosphatidylethanolamine synthesis via the CDP-ethanolamine pathway; exhibits some choline kinase activity, thus contributing to phosphatidylcholine synthesis via the CDP-choline pathway; EKI1 has a paralog, CKI1, that arose from the whole genome duplication
chrIV	776938	776976	38	+	34	YDR160W	SSY1	PCG				Inside	NGNN	0.962648	No	0.4	0.791763	Component of the SPS plasma membrane amino acid sensor system; senses external amino acid concentration and transmits intracellular signals that result in regulation of expression of amino acid permease genes; other members are Ssy1p, Ptr3p, and Ssy5p
chrIV	885285	885319	34	+	105	YDR211W	GCD6	PCG				Inside	NGNN	0.766685	No	2.2	0.286375	Catalytic epsilon subunit of the translation initiation factor eIF2B; eIF2B is the guanine-nucleotide exchange factor for eIF2; activity subsequently regulated by phosphorylated eIF2; first identified as a negative regulator of GCN4 expression; forms cytoplasmic foci upon DNA replication stress
chrIV	1043356	1043392	36	-	54	YDR292C	SRP101	PCG				Inside	NGNN	0.897161	No	1.95	0.427189	Signal recognition particle (SRP) receptor alpha subunit; contain GTPase domains; involved in SRP-dependent protein targeting; interacts with the beta subunit, Srp102p
chrIV	1049233	1049267	34	-	45	YDR293C	SSD1	PCG				Inside	NGNN	0.805953	No	0.8	0.948477	Translational repressor with a role in polar growth and wall integrity; regulated by Cbk1p phosphorylation to effect bud-specific translational control and localization of specific mRNAs; interacts with TOR pathway components; contains a functional N-terminal nuclear localization sequence and nucleocytoplasmic shuttling appears to be critical to Ssd1p function
chrIV	1403903	1403936	33	+	23	YDR472W	TRS31	PCG				Inside	NGNN	0.863471	No	0.9	0.547163	One of 10 subunits of the transport protein particle (TRAPP) complex; the TRAPP complex is of the cis-Golgi and mediates vesicle docking and fusion; involved in endoplasmic reticulum (ER) to Golgi membrane traffic
chrIV	1490651	1490689	38	+	21	YDR525W-A	SNA2	PCG				Inside	NGNN	0.895002	No	NA	0.592294	Protein of unknown function; has similarity to Pmp3p, which is involved in cation transport; green fluorescent protein (GFP)-fusion protein localizes to the cytoplasm in a punctate pattern
chrV	168418	168455	37	-	16	YER008C	SEC3	PCG				Inside	NGNN	0.857014	No	0.4	0.521515	Subunit of the exocyst complex; the exocyst mediates polarized targeting and tethering of post-Golgi secretory vesicles to sites of exocytosis prior to SNARE-mediated fusion; PtdIns[4,5]P2-binding protein that localizes to exocytic sites in a Rho1p-dependent, actin-independent manner, targeting and anchoring the exocyst to the plasma membrane with Exo70p; direct GTP Rho1p effector; required for E…
chrV	336307	336344	37	-	15	YER089C	PTC2	PCG				Inside	NGNN	0.923326	No	0.8	0.0957612	Type 2C protein phosphatase (PP2C); dephosphorylates Hog1p to limit maximal osmostress induced kinase activity; dephosphorylates Ire1p to downregulate the unfolded protein response; dephosphorylates Cdc28p; inactivates the DNA damage checkpoint; PTC2 has a paralog, PTC3, that arose from the whole genome duplication
chrVI	61614	61650	36	+	69	YFL036W	RPO41	PCG				Inside	NGNN	0.912244	No	0.8	0.341768	Mitochondrial RNA polymerase; single subunit enzyme similar to those of T3 and T7 bacteriophages; requires a specificity subunit encoded by MTF1 for promoter recognition; Mtf1p interacts with and stabilizes the Rpo41p-promoter complex, enhancing DNA bending and melting to facilitate pre-initiation open complex formation
chrVI	62158	62193	35	+	32	YFL036W	RPO41	PCG				Inside	NGNN	0.942944	No	0.8	0.341768	Mitochondrial RNA polymerase; single subunit enzyme similar to those of T3 and T7 bacteriophages; requires a specificity subunit encoded by MTF1 for promoter recognition; Mtf1p interacts with and stabilizes the Rpo41p-promoter complex, enhancing DNA bending and melting to facilitate pre-initiation open complex formation
chrVI	254043	254078	35	-	206	YFR053C	HXK1	PCG				Inside	NGNN	0.926787	No	3.7	0.511995	Hexokinase isoenzyme 1; a cytosolic protein that catalyzes phosphorylation of glucose during glucose metabolism; expression is highest during growth on non-glucose carbon sources; glucose-induced repression involves hexokinase Hxk2p; HXK1 has a paralog, HXK2, that arose from the whole genome duplication
chrVII	482378	482411	33	-	51	YGL008C	PMA1	PCG				Inside	NGNN	0.904505	No	42.96	-0.198369	Plasma membrane H+-ATPase; pumps protons out of the cell; major regulator of cytoplasmic pH and plasma membrane potential; P2-type ATPase; Hsp30p plays a role in Pma1p regulation; interactions with Std1p appear to propagate [GAR+]
chrVII	259401	259436	35	+	36	YGL133W	ITC1	PCG				Inside	NGNN	0.836909	No	0.4	0.889434	Subunit of ATP-dependent Isw2p-Itc1p chromatin remodeling complex; required for repression of a-specific genes, repression of early meiotic genes during mitotic growth, and repression of INO1; similar to mammalian Acf1p, the regulatory subunit of the mammalian ATP-utilizing chromatin assembly and modifying factor (ACF) complex; ITC1 has a paralog, YPL216W, that arose from the whole genome duplica…
chrVII	212727	212759	32	+	130	YGL156W	AMS1	PCG				Inside	NGNN	0.79627	No	0.2	1.2972	Vacuolar alpha mannosidase; involved in free oligosaccharide (fOS) degradation; delivered to the vacuole in a novel pathway separate from the secretory pathway
chrVII	96095	96130	35	+	459	YGL209W	MIG2	PCG				Inside	NGNN	0.988247	Yes	2.45	0.389561	Zinc finger transcriptional repressor; cooperates with Mig1p in glucose-induced repression of many genes; under low glucose conditions Mig2p relocalizes to mitochondrion, where it interacts with Ups1p and antagonizes mitochondrial fission factor, Dnm1p, indicative of a role in mitochondrial fusion or regulating morphology; regulates filamentous growth along with Mig2p in response to glucose deple…
chrVII	674892	674927	35	+	26	YGR094W	VAS1	PCG				Inside	NGNN	0.909267	No	6.5	-0.652207	Mitochondrial and cytoplasmic valyl-tRNA synthetase
chrVII	805418	805453	35	-	30	YGR158C	MTR3	PCG				Inside	NGNN	0	No	1.4	0.124642	Exosome non-catalytic core component; involved in 3'-5' RNA processing and degradation in both the nucleus and the cytoplasm; has similarity to E. coli RNase PH and to human hMtr3p (EXOSC6)
chrVII	1051676	1051711	35	-	16	YGR280C	PXR1	PCG				Inside	NGNN	0.937167	No	1.9	0.133998	Essential protein involved in rRNA and snoRNA maturation; competes with TLC1 RNA for binding to Est2p, suggesting a role in negative regulation of telomerase; human homolog inhibits telomerase; contains a G-patch RNA interacting domain
chrVIII	339398	339435	37	+	58	YHR114W	BZZ1	PCG				Inside	NGNN	0	No	0.6	0.614003	SH3 domain protein implicated in regulating actin polymerization; able to recruit actin polymerization machinery through its SH3 domains; colocalizes with cortical actin patches and Las17p; interacts with type I myosins
chrVIII	362717	362752	35	+	20	YHR128W	FUR1	PCG				Inside	NGNN	0.911039	No	5.5	0.0271338	Uracil phosphoribosyltransferase; synthesizes UMP from uracil; involved in the pyrimidine salvage pathway
chrVIII	471465	471503	38	+	115	YHR183W	GND1	PCG				Inside	NGNN	0.852287	No	15.08	-0.307878	6-phosphogluconate dehydrogenase (decarboxylating); catalyzes an NADPH regenerating reaction in the pentose phosphate pathway; required for growth on D-glucono-delta-lactone and adaptation to oxidative stress; GND1 has a paralog, GND2, that arose from the whole genome duplication
chrIX	255662	255696	34	+	65	YIL053W	RHR2	PCG				Inside	NGNN	0.944996	No	21.68	-0.708307	Constitutively expressed DL-glycerol-3-phosphate phosphatase; also known as glycerol-1-phosphatase; involved in glycerol biosynthesis, induced in response to both anaerobic and osmotic stress; GPP1 has a paralog, GPP2, that arose from the whole genome duplication
chrIX	176623	176657	34	-	27	YIL101C	XBP1	PCG				Inside	NGNN	0.891871	No	0.8	1.2944	Transcriptional repressor; binds to promoter sequences of the cyclin genes, CYS3, and SMF2; expression is induced by stress or starvation during mitosis, and late in meiosis; member of the Swi4p/Mbp1p family; potential Cdc28p substrate; relative distribution to the nucleus increases upon DNA replication stress
chrIX	86255	86291	36	+	455	YIL140W	AXL2	PCG				Inside	NGNN	0.978495	No	0.4	0.864221	Integral plasma membrane protein; required for axial budding in haploid cells; localizes to the incipient bud site and bud neck; glycosylated by Pmt4p; potential Cdc28p substrate
chrIX	417089	417121	32	+	24	YIR033W	MGA2	PCG				Inside	NGNN	0.944172	No	0.2	0.317652	ER membrane protein involved in regulation of OLE1 transcription; inactive ER form dimerizes and one subunit is then activated by ubiquitin/proteasome-dependent processing followed by nuclear targeting; MGA2 has a paralog, SPT23, that arose from the whole genome duplication
chrX	145243	145281	38	+	68	YJL145W	SFH5	PCG				Inside	NGNN	0.913061	No	1.7	0.356729	Non-classical phosphatidylinositol transfer protein (PITP); exhibits PI- but not PC-transfer activity; localizes to the peripheral endoplasmic reticulum, cytosol and microsomes; similar to Sec14p; partially relocalizes to the plasma membrane upon DNA replication stress
chrX	531311	531347	36	+	34	YJR051W	OSM1	PCG				Inside	NGNN	0.789691	No	0.4	0.378133	Fumarate reductase, catalyzes the reduction of fumarate to succinate; required for the reoxidation of intracellular NADH under anaerobic conditions; mutations cause osmotic sensitivity; OSM1 has a paralog, FRD1, that arose from the whole genome duplication
chrX	569650	569684	34	-	25	YJR070C	LIA1	PCG				Inside	NGNN	0.761805	No	3.48	-0.171059	Deoxyhypusine hydroxylase; HEAT-repeat containing metalloenzyme that catalyzes hypusine formation; binds to and is required for the modification of Hyp2p (eIF5A); complements S. pombe mmd1 mutants defective in mitochondrial positioning; protein abundance increases in response to DNA replication stress
chrXI	555026	555060	34	+	55	YKR059W	TIF1	PCG				Inside	NGNN	0.875111	No	23.83	-0.433214	Translation initiation factor eIF4A; DEA(D/H)-box RNA helicase that couples ATPase activity to RNA binding and unwinding; forms a dumbbell structure of two compact domains connected by a linker; interacts with eIF4G; protein abundance increases in response to DNA replication stress; TIF1 has a paralog, TIF2, that arose from the whole genome duplication
chrXII	64837	64872	35	-	15	YLL039C	UBI4	PCG				Inside	NGNN	0.793831	No	2.78	1.09298	Ubiquitin; becomes conjugated to proteins, marking them for selective degradation via the ubiquitin-26S proteasome system; essential for the cellular stress response; encoded as a polyubiquitin precursor comprised of 5 head-to-tail repeats; protein abundance increases in response to DNA replication stress
chrXII	361766	361800	34	-	45	YLR106C	MDN1	PCG				Inside	NGNN	0.94406	No	1.23	0.285901	Huge dynein-related AAA-type ATPase (midasin); forms extended pre-60S particle with the Rix1 complex (Rix1p-Ipi1p-Ipi3p); acts in removal of ribosomal biogenesis factors at successive steps of pre-60S assembly and export from nucleus
chrXII	369024	369060	36	+	18	YLR109W	AHP1	PCG				Inside	NGNN	0.802229	No	26.1	-0.341759	Thiol-specific peroxiredoxin; reduces hydroperoxides to protect against oxidative damage; function in vivo requires covalent conjugation to Urm1p
chrXII	499265	499300	35	+	34	YLR167W	RPS31	PCG				Inside	NGNN	0.877141	No	52.5	-1.00495	Fusion protein cleaved to yield ribosomal protein S31 and ubiquitin; ubiquitin may facilitate assembly of the ribosomal protein into ribosomes; interacts genetically with translation factor eIF2B; homologous to mammalian ribosomal protein S27A, no bacterial homolog
chrXII	663295	663332	37	-	5438	YLR259C	HSP60	PCG				Inside	NGNN	0.986474	No	8.74	-0.848364	Tetradecameric mitochondrial chaperonin; required for ATP-dependent folding of precursor polypeptides and complex assembly; prevents aggregation and mediates protein refolding after heat shock; role in mtDNA transmission; phosphorylated
chrXII	813988	814026	38	+	96	YLR342W	FKS1	PCG				Inside	NGNN	0.958534	No	5.68	-0.050726	Catalytic subunit of 1,3-beta-D-glucan synthase; functionally redundant with alternate catalytic subunit Gsc2p; binds to regulatory subunit Rho1p; involved in cell wall synthesis and maintenance; localizes to sites of cell wall remodeling; FKS1 has a paralog, GSC2, that arose from the whole genome duplication
chrXII	812534	812572	38	+	22	YLR342W	FKS1	PCG				Inside	NGNN	0.914265	No	5.68	-0.050726	Catalytic subunit of 1,3-beta-D-glucan synthase; functionally redundant with alternate catalytic subunit Gsc2p; binds to regulatory subunit Rho1p; involved in cell wall synthesis and maintenance; localizes to sites of cell wall remodeling; FKS1 has a paralog, GSC2, that arose from the whole genome duplication
chrXII	851981	852015	34	+	41	YLR362W	STE11	PCG				Inside	NGNN	0.774697	No	0.4	0.79265	Signal transducing MEK kinase; involved in pheromone response and pseudohyphal/invasive growth pathways where it phosphorylates Ste7p, and the high osmolarity response pathway, via phosphorylation of Pbs2p; regulated by Ste20p and Ste50p; protein abundance increases in response to DNA replication stress
chrXIII	159625	159662	37	+	41	YML058W	SML1	PCG				Inside	NGNN	0.84917	No	9.29	0.498931	Ribonucleotide reductase inhibitor; involved in regulating dNTP production; regulated by Mec1p and Rad53p during DNA damage and S phase; SML1 has a paralog, DIF1, that arose from the whole genome duplication
chrXIII	98234	98268	34	-	590	YML085C	TUB1	PCG				Inside	NGNN	0.917918	No	2.6	0.160198	Alpha-tubulin; associates with beta-tubulin (Tub2p) to form tubulin dimer, which polymerizes to form microtubules; relative distribution to nuclear foci increases upon DNA replication stress; TUB1 has a paralog, TUB3, that arose from the whole genome duplication
chrXIII	580686	580719	33	-	26	YMR162C	DNF3	PCG				Inside	NGNN	0	No	0.3	0.814004	Trans-golgi network aminophospholipid translocase (flippase); maintains membrane lipid asymmetry in post-Golgi secretory vesicles; localizes to the trans-Golgi network; likely involved in protein transport; type 4 P-type ATPase
chrXIII	649252	649288	36	+	51	YMR192W	GYL1	PCG				Partial overlap	NGNN	0.865809	No	0.3	0.651911	Putative GTPase activating protein (GAP) with a role in exocytosis; stimulates Gyp5p GAP activity on Ypt1p, colocalizes with Gyp5p at sites of polarized growth; interacts with Gyp5p, Rvs161p, and Rvs167p; involved in recruiting Rvs167p to the bud tip during polarized growth; increases in abundance and relocalizes from bud neck to cytoplasm upon DNA replication stress; GYL1 has a paralog, GYP5, th…
chrXIII	851023	851060	37	-	75	YMR290C	HAS1	PCG				Inside	NGNN	0.915021	No	1.64	-0.00476637	ATP-dependent RNA helicase; involved in the biogenesis of 40S and 60S ribosome subunits; localizes to both the nuclear periphery and nucleolus; highly enriched in nuclear pore complex fractions; constituent of 66S pre-ribosomal particles
chrXIV	410137	410171	34	-	28	YNL115C	YNL115C	PCG				Inside	NGNN	0.930642	No	0.6	0.961673	Putative protein of unknown function; green fluorescent protein (GFP)-fusion protein localizes to mitochondria; YNL115C is not an essential gene
chrXIV	349443	349479	36	-	60	YNL149C	PGA2	PCG				Inside	NGNN	0.978572	No	4	0.158634	Essential protein required for maturation of Gas1p and Pho8p; involved in protein trafficking; GFP-fusion protein localizes to the ER and YFP-fusion protein to the nuclear envelope-ER network; null mutants have a cell separation defect
chrXIV	198998	199032	34	-	154	YNL240C	NAR1	PCG				Inside	NGNN	0.894866	No	1.38	-0.0305948	Subunit of the cytosolic iron-sulfur (FeS) protein assembly machinery; required for maturation of cytosolic and nuclear FeS proteins and for normal resistance to oxidative stress; homologous to human Narf
chrXV	212878	212915	37	+	50	YOL061W	PRS5	PCG				Inside	NGNN	0.756532	No	5.9	0.0290883	5-phospho-ribosyl-1(alpha)-pyrophosphate synthetase; synthesizes PRPP, which is required for nucleotide, histidine, and tryptophan biosynthesis; one of five related enzymes, which are active as heteromultimeric complexes; forms cytoplasmic foci upon DNA replication stress
chrXV	91327	91363	36	-	21	YOL122C	SMF1	PCG				Inside	NGNN	0.974693	No	1.3	1.17191	Divalent metal ion transporter; broad specificity for di-valent and tri-valent metals; post-translationally regulated by levels of metal ions; member of the Nramp family of metal transport proteins
chrXV	805868	805900	32	-	17	YOR254C	SEC63	PCG				Inside	NGNN	0.874447	No	4.6	0.360428	Essential subunit of Sec63 complex; with Sec61 complex, Kar2p/BiP and Lhs1p forms a channel competent for SRP-dependent and post-translational SRP-independent protein targeting and import into the ER; other members are Sec63p, Sec62p, Sec66p and Sec72p
chrXVI	538875	538908	33	-	26	YPL009C	TAE2	PCG				Inside	NGNN	0.863447	No	1	0.441485	Component of the ribosome quality control complex (RQC); RQC (Rqc1p-Rkr1p-Tae2p-Cdc48p-Npl4p-Ufd1p) is a ribosome-bound complex required for the degradation of polypeptides arising from stalled translation involved in protein translation; monitors translation stress and signals this to Hsf1p; may interact with ribosomes, based on co-purification experiments; green fluorescent protein (GFP)-fusion…
chrXVI	416601	416638	37	+	206	YPL074W	YTA6	PCG				Inside	NGNN	0.875575	No	0.6	0.891518	Putative ATPase of the CDC48/PAS1/SEC18 (AAA) family; localized to the cortex of mother cells but not to daughter cells; relocalizes from cytoplasm to plasma membrane foci upon DNA replication stress
chrXVI	186238	186273	35	-	29	YPL190C	NAB3	PCG				Inside	NGNN	0.774837	No	0.8	0.569618	RNA-binding protein, subunit of Nrd1 complex (Nrd1p-Nab3p-Sen1p); complex interacts with the exosome to mediate 3&#8242; end formation of some mRNAs, snRNAs, snoRNAs, and CUTs; required for termination of non-poly(A) transcripts and efficient splicing
chrXVI	16243	16278	35	-	93	YPL277C	YPL277C	PCG				Inside	NGNN	0.912939	No	0.1	1.06878	Putative protein of unknown function; localized to the membranes; gene expression regulated by copper levels
chrXVI	685147	685181	34	-	53	YPR069C	SPE3	PCG				Inside	NGNN	0.882279	No	3.18	-0.205106	Spermidine synthase; involved in biosynthesis of spermidine and also in biosynthesis of pantothenic acid; spermidine is required for growth of wild-type cells
chrXVI	729936	729970	34	+	20	YPR100W	MRPL51	PCG				Inside	NGNN	0	No	1.81	0.216221	Mitochondrial ribosomal protein of the large subunit
chrXVI	824113	824148	35	+	116	YPR145W	ASN1	PCG				Inside	NGNN	0.978393	No	12	-0.225214	Asparagine synthetase; catalyzes the synthesis of L-asparagine from L-aspartate in the asparagine biosynthetic pathway; ASN1 has a paralog, ASN2, that arose from the whole genome duplication
chrV	504911	504947	36	+	37	chrV_503978_505186	NA	Intergenic	YER164W	CHD1	PCG	5'	other (12-loop)	NA	No	NA	1.5491
chrXIV	585886	585922	36	+	73	NME1	NME1	ncRNA				Inside	other (11-loop)	NA	No	NA	-0.48275	RNA component of RNase MRP; RNase MRP cleaves pre-rRNA and has a role in cell cycle-regulated degradation of daughter cell-specific mRNAs; human ortholog is implicated in cartilage-hair hypoplasia (CHH)
chrV	442472	442507	35	+	21	SCR1	SCR1	ncRNA				Partial overlap	other (not centered)	NA	No	NA	-0.860077	RNA subunit of the Signal Recognition Particle (SRP)
chrVII	346194	346231	37	+	19	snR10	snR10	ncRNA				Inside	other (not centered)	NA	No	NA	-0.144291	H/ACA box small nucleolar RNA (snoRNA); essential gene required for for preRNA processing, specifically for cleavage at sites A1 and A2; also guides pseudouridylation of large subunit (LSU) rRNA at position U2923
chrX	139710	139748	38	-	730	snR190	snR190	ncRNA				3'	other (7-loop)	NA	No	NA	0.70719	C/D box small nucleolar RNA (snoRNA); predicted to guide 2'-O-methylation of large subunit (LSU) rRNA at position G2395; not shown to be active
chrXV	680908	680941	33	-	38	snR36	snR36	ncRNA				5'	other (no loop)	NA	No	NA	0.658283	H/ACA box small nucleolar RNA (snoRNA); guides pseudouridylation of small subunit (SSU) rRNA at position U1187
chrXIV	89269	89306	37	+	22	snR40	snR40	ncRNA				Inside	other (no loop)	NA	No	NA	0.0184513	C/D box small nucleolar RNA (snoRNA); guides 2'-O-methylation of large subunit (LSU) rRNA at position U898 and small subunit (SSU) rRNA at position G1271
chrIII	107721	107754	33	-	60	snR43	snR43	ncRNA				5'	other (9-loop)	NA	No	NA	-0.288251	H/ACA box small nucleolar RNA (snoRNA); guides pseudouridylation of large subunit (LSU) rRNA at position U966 and of 5.8S rRNA at position 73
chrXII	856885	856919	34	+	56	snR44	snR44	ncRNA				Inside	other (no loop)	NA	No	NA	-0.461077	H/ACA box small nucleolar RNA (snoRNA); guides pseudouridylation of large subunit (LSU) rRNA at position U1056 and small subunit (SSU) rRNA at position U106
chrIV	541699	541737	38	-	734	snR47	snR47	ncRNA				5'	other (7-loop)	NA	No	NA	-0.376512	C/D box small nucleolar RNA (snoRNA); guides 2'-O-methylation of large subunit (LSU) rRNA at position A2220 and small subunit (SSU) rRNA at position A619
chrII	88242	88277	35	+	16	snR56	snR56	ncRNA				Partial overlap	other (8-loop)	NA	No	NA	0.0428591	C/D box small nucleolar RNA (snoRNA); guides 2'-O-methylation of small subunit (SSU) rRNA at position G1428
chrXV	136086	136119	33	-	22	snR58	snR58	ncRNA				Partial overlap	other (not centered)	NA	No	NA	0.658311	C/D box small nucleolar RNA (snoRNA); guides 2'-O-methylation of large subunit (LSU) rRNA at position C663
chrXII	794615	794650	35	-	73	snR61	snR61	ncRNA				5'	other (10-loop)	NA	No	NA	2.3742	C/D box small nucleolar RNA (snoRNA); guides 2'-O-methylation of large subunit (LSU) rRNA at position A1133
chrIX	97014	97050	36	+	19	snR68	snR68	ncRNA				5'	other (not centered)	NA	No	NA	0.431405	C/D box small nucleolar RNA (snoRNA); guides 2'-O-methylation of large subunit (LSU) rRNA at position A2640
chrXIII	298451	298484	33	+	36	snR73	snR73	ncRNA				3'	other (not centered)	NA	No	NA	1.88648	C/D box small nucleolar RNA (snoRNA); guides 2'-O-methylation of large subunit (LSU) rRNA at position C2959
chrXIII	297648	297681	33	+	15	snR76	snR76	ncRNA				5'	other (not centered)	0.968548	Yes	NA	3.11459	C/D box small nucleolar RNA (snoRNA); guides 2'-O-methylation of large subunit (LSU) rRNA at position C2197
chrXIII	297598	297648	50	+	63	snR77	snR77	ncRNA				3'	other (not centered)	NA	No	NA	0.924449	C/D box small nucleolar RNA (snoRNA); guides 2'-O-methylation of small subunit (SSU) rRNA at position U578
chrXIII	297556	297588	32	+	14	snR77	snR77	ncRNA				Inside	other (not centered)	NA	No	NA	0.924449	C/D box small nucleolar RNA (snoRNA); guides 2'-O-methylation of small subunit (SSU) rRNA at position U578
chrXIII	297256	297288	32	+	34	snR78	snR78	ncRNA				Partial overlap	other (10-loop)	NA	No	NA	3.58781	C/D box small nucleolar RNA (snoRNA); guides 2'-O-methylation of large subunit (LSU) rRNA at position U2421
chrV	52181	52216	35	-	15	snR80	snR80	ncRNA				Inside	other (not centered)	NA	No	NA	0.279702	H/ACA box small nucleolar RNA (snoRNA); guides pseudouridylation of large subunit (LSU) rRNA at position U776 and small subunit (SSU) rRNA at position U759
chrXIII	67921	67954	33	-	16	snR85	snR85	ncRNA				Partial overlap	other (not centered)	NA	No	NA	0.423509	H/ACA box small nucleolar RNA (snoRNA); predicted to guide pseudouridylation of small subunit (SSU) rRNA at position U1181
chrI	166306	166341	35	+	218	tA(UGC)A	tA(UGC)A	ncRNA				Partial overlap	other (7-loop)	NA	No	NA	NA	Alanine tRNA (tRNA-Ala), predicted by tRNAscan-SE analysis; one of 5 nuclear tRNA genes containing the tDNA-anticodon TGC (mature tRNA may be UGC or may contain modified bases), decodes GCA and probably GCG codons into alanine, one of 16 nuclear tRNAs for alanine
chrVII	794456	794491	35	+	175	tA(UGC)G	tA(UGC)G	ncRNA				Inside	other (7-loop)	NA	No	NA	NA	Alanine tRNA (tRNA-Ala), predicted by tRNAscan-SE analysis; one of 5 nuclear tRNA genes containing the tDNA-anticodon TGC (mature tRNA may be UGC or may contain modified bases), decodes GCA and probably GCG codons into alanine, one of 16 nuclear tRNAs for alanine
chrIX	197628	197666	38	+	1737	tE(CUC)I	tE(CUC)I	ncRNA				Partial overlap	other (not centered)	NA	No	NA	NA	Glutamate tRNA (tRNA-Glu), predicted by tRNAscan-SE analysis
chrXIII	290834	290874	40	+	818	tE(UUC)M	tE(UUC)M	ncRNA				Partial overlap	other (7-loop)	NA	No	NA	NA	Glutamate tRNA (tRNA-Glu), predicted by tRNAscan-SE analysis; thiolation of uridine at wobble position (34) requires Ncs6p
chrXIV	374923	374961	38	+	23	tF(GAA)N	tF(GAA)N	ncRNA				Inside	other (8-loop)	NA	No	NA	NA	Phenylalanine tRNA (tRNA-Phe), predicted by tRNAscan-SE analysis
chrIV	1257005	1257043	38	-	903	tG(CCC)D	tG(CCC)D	ncRNA				Inside	other (7-loop)	NA	No	NA	0.731598	Glycine tRNA (tRNA-Gly), predicted by tRNAscan-SE analysis; can mutate to suppress +1 frameshift mutations in glycine codons
chrIV	1257042	1257080	38	-	36	tG(CCC)D	tG(CCC)D	ncRNA				Partial overlap	other (7-loop)	NA	No	NA	0.731598	Glycine tRNA (tRNA-Gly), predicted by tRNAscan-SE analysis; can mutate to suppress +1 frameshift mutations in glycine codons
chrXV	594351	594391	40	-	1052	tG(CCC)O	tG(CCC)O	ncRNA				Partial overlap	other (7-loop)	NA	No	NA	0.518952	Glycine tRNA (tRNA-Gly), predicted by tRNAscan-SE analysis; can mutate to suppress +1 frameshift mutations in glycine codons
chrII	350863	350900	37	+	38	tQ(UUG)B	tQ(UUG)B	ncRNA				Partial overlap	other (7-loop)	NA	No	NA	NA	Glutamine tRNA (tRNA-Gln), predicted by tRNAscan-SE analysis; thiolation of uridine at wobble position (34) requires Ncs6p
chrV	131079	131116	37	-	26	tQ(UUG)E2	tQ(UUG)E2	ncRNA				Partial overlap	other (7-loop)	NA	No	NA	NA	Glutamine tRNA (tRNA-Gln), predicted by tRNAscan-SE analysis; thiolation of uridine at wobble position (34) requires Ncs6p
chrX	233975	234009	34	+	60	tR(ACG)J	tR(ACG)J	ncRNA				Partial overlap	other (not centered)	NA	No	NA	0.0279829	Arginine tRNA (tRNA-Arg), predicted by tRNAscan-SE analysis; one of 6 nuclear tRNA genes containing the tDNA-anticodon ACG (converted to ICG in the mature tRNA), decodes CGU, CGC, and probably CGA codons into arginine, one of 19 nuclear tRNAs for arginine
chrXII	818645	818682	37	+	756	tR(CCG)L	tR(CCG)L	ncRNA				Partial overlap	other (7-loop)	NA	No	NA	-0.840378	Arginine tRNA (tRNA-Arg), predicted by tRNAscan-SE analysis; single essential nuclear tRNA gene containing the tDNA-anticodon CCG (presumably CCG in the mature tRNA), decodes CGG codons into arginine, one of 19 nuclear tRNAs for arginine; correct folding and efficient aminoacylation require Lhp1p
chrX	538589	538628	39	+	1810	tR(CCU)J	tR(CCU)J	ncRNA				Partial overlap	other (7-loop)	NA	No	NA	0.152244	Arginine tRNA (tRNA-Arg), predicted by tRNAscan-SE analysis; low abundance tRNA required for growth on nonfermentable carbon sources at high temperatures, for synthesis of heat shock protein Ssc1p, and for Ty1 retrotransposition through the regulation of translational frameshifting
chrIII	227941	227977	36	+	19	tS(CGA)C	tS(CGA)C	ncRNA				Inside	other (not centered)	NA	No	NA	0.125726	Serine tRNA (tRNA-Ser), predicted by tRNAscan-SE analysis; i6A37 modification is catalyzed by Mod5p; can mutate to suppress amber or ochre nonsense mutations; suppressor mutant alleles are recessive lethal and can only be maintained when an additional wild-type copy of the gene is present, because SUP61 encodes the only tRNA species that can decode UCG codons
chrII	169080	169113	33	+	70	YBL027W	RPL19B	PCG				Inside	other (not centered)	NA	No	42	-0.877395	Ribosomal 60S subunit protein L19B; rpl19a and rpl19b single null mutations result in slow growth, while the double null mutation is lethal; homologous to mammalian ribosomal protein L19, no bacterial homolog; RPL19B has a paralog, RPL19A, that arose from the whole genome duplication
chrIII	131258	131294	36	-	25	YCR009C	RVS161	PCG				Inside	other (7-loop)	NA	No	3.27	0.698619	Amphiphysin-like lipid raft protein; interacts with Rvs167p and regulates polarization of the actin cytoskeleton, endocytosis, cell polarity, cell fusion and viability following starvation or osmotic stress
chrIV	416089	416121	32	-	16	YDL020C	RPN4	PCG				Inside	other (not centered)	NA	No	1.32	0.618736	Transcription factor that stimulates expression of proteasome genes; Rpn4p levels are in turn regulated by the 26S proteasome in a negative feedback control mechanism; RPN4 is transcriptionally regulated by various stress responses; relative distribution to the nucleus increases upon DNA replication stress
chrIV	915588	915622	34	+	14	YDR225W	HTA1	PCG				Inside	other (10-loop)	NA	No	28.56	-0.596546	Histone H2A; core histone protein required for chromatin assembly and chromosome function; one of two nearly identical subtypes (see also HTA2); DNA damage-dependent phosphorylation by Mec1p facilitates DNA repair; acetylated by Nat4p
chrV	34458	34495	37	+	32	YEL062W	NPR2	PCG				Inside	other (not centered)	NA	No	0.2	0.933012	Subunit of SEA (Seh1-associated), Npr2/3, and Iml1p complexes; Npr2/3 complex mediates downregulation of TORC1 activity upon amino acid limitation; SEA complex is a coatomer-related complex that associates dynamically with the vacuole; Iml1p complex is required for non-nitrogen-starvation (NNS)-induced autophagy; Iml1p interacts primarily with phosphorylated Npr2p; homolog of human tumor suppress…
chrVI	75419	75452	33	+	36	YFL031W	HAC1	PCG				Inside	other (not centered)	NA	No	4	-0.313114	Basic leucine zipper (bZIP) transcription factor (ATF/CREB1 homolog); regulates the unfolded protein response, via UPRE binding, and membrane biogenesis; ER stress-induced splicing pathway facilitates efficient Hac1p synthesis; protein abundance increases in response to DNA replication stress
chrVII	427658	427694	36	-	51	YGL037C	PNC1	PCG				Inside	other (8-loop)	NA	No	6.5	1.41356	Nicotinamidase that converts nicotinamide to nicotinic acid; part of the NAD(+) salvage pathway; required for life span extension by calorie restriction; PNC1 expression responds to all known stimuli that extend replicative life span; protein increases in abundance and relative distribution to cytoplasmic foci decreases upon DNA replication stress
chrVII	773232	773265	33	+	14	YGR142W	BTN2	PCG				Inside	other (no loop)	NA	No	0.3	1.05706	v-SNARE binding protein; facilitates specific protein retrieval from a late endosome to the Golgi; modulates arginine uptake, possible role in mediating pH homeostasis between the vacuole and plasma membrane H(+)-ATPase; BTN2 has a paralog, CUR1, that arose from the whole genome duplication
chrVIII	300857	300893	36	-	17	YHR098C	SFB3	PCG				Inside	other (not centered)	NA	No	1.44	0.235147	Component of the Sec23p-Sfb3p heterodimer of the COPII vesicle coat; COPII coat is required for cargo selection during vesicle formation in ER to Golgi transport; homologous to Sec24p and Sfb2p
chrVIII	323838	323870	32	+	23	YHR104W	GRE3	PCG				Inside	other (7-loop)	NA	No	1	0.553122	Aldose reductase; involved in methylglyoxal, d-xylose, arabinose, and galactose metabolism; stress induced (osmotic, ionic, oxidative, heat shock, starvation and heavy metals); regulated by the HOG pathway; protein abundance increases in response to DNA replication stress
chrXI	418897	418931	34	+	16	YKL012W	PRP40	PCG				Inside	other (no loop)	NA	No	1.2	0.958703	U1 snRNP protein involved in splicing; interacts with the branchpoint-binding protein during the formation of the second commitment complex
chrXI	215664	215699	35	+	18	YKL121W	DGR2	PCG				Inside	other (not centered)	NA	No	0.4	1.05022	Protein of unknown function; null mutant is resistant to 2-deoxy-D-glucose and displays abnormally elongated buds; DGR2 has a paralog, YMR102C, that arose from the whole genome duplication
chrXII	90338	90370	32	+	40	YLL026W	HSP104	PCG				Inside	other (8-loop)	NA	No	4.46	0.919295	Disaggregase; heat shock protein that cooperates with Ydj1p (Hsp40) and Ssa1p (Hsp70) to refold and reactivate previously denatured, aggregated proteins; responsive to stresses including: heat, ethanol, and sodium arsenite; involved in [PSI+] propagation; protein becomes more abundant and forms cytoplasmic foci in response to DNA replication stress
chrXII	283345	283379	34	+	33	YLR075W	RPL10	PCG				Inside	other (7-loop)	NA	No	55.5	-0.645611	Ribosomal 60S subunit protein L10; responsible for joining the 40S and 60S subunits; regulates translation initiation; similar to members of the QM gene family; homologous to mammalian ribosomal protein L10 and bacterial L16; protein abundance increases in response to DNA replication stress; mutations in the human ortholog are associated with development of T-cell acute lymphoblastic leukemia and…
chrXII	499172	499205	33	+	33	YLR167W	RPS31	PCG				Inside	other (not centered)	NA	No	52.5	-1.00495	Fusion protein cleaved to yield ribosomal protein S31 and ubiquitin; ubiquitin may facilitate assembly of the ribosomal protein into ribosomes; interacts genetically with translation factor eIF2B; homologous to mammalian ribosomal protein S27A, no bacterial homolog
chrXII	814112	814145	33	+	25	YLR342W	FKS1	PCG				Inside	other (7-loop)	NA	No	5.68	-0.050726	Catalytic subunit of 1,3-beta-D-glucan synthase; functionally redundant with alternate catalytic subunit Gsc2p; binds to regulatory subunit Rho1p; involved in cell wall synthesis and maintenance; localizes to sites of cell wall remodeling; FKS1 has a paralog, GSC2, that arose from the whole genome duplication
chrXIII	850991	851023	32	-	25	YMR290C	HAS1	PCG				Inside	other (10-loop)	NA	No	1.64	-0.00476637	ATP-dependent RNA helicase; involved in the biogenesis of 40S and 60S ribosome subunits; localizes to both the nuclear periphery and nucleolus; highly enriched in nuclear pore complex fractions; constituent of 66S pre-ribosomal particles
chrXIV	94487	94523	36	+	35	YNL287W	SEC21	PCG				Inside	other (no loop)	NA	No	2.06	-0.111667	Gamma subunit of coatomer; coatomer is a heptameric protein complex that together with Arf1p forms the COPI coat; involved in ER to Golgi transport of selective cargo
chrXVI	110863	110900	37	+	20	YPL231W	FAS2	PCG				Inside	other (8-loop)	NA	No	6.3	-0.719061	Alpha subunit of fatty acid synthetase; complex catalyzes the synthesis of long-chain saturated fatty acids; contains the acyl-carrier protein domain and beta-ketoacyl reductase, beta-ketoacyl synthase and self-pantetheinylation activities
chrXVI	731740	731777	37	-	16	YPR102C	RPL11A	PCG				Partial overlap	other (not centered)	NA	No	33.66	-0.456389	Ribosomal 60S subunit protein L11A; expressed at twice the level of Rpl11Bp; involved in ribosomal assembly; depletion causes degradation of 60S proteins and RNA; homologous to mammalian ribosomal protein L11 and bacterial L5; RPL11A has a paralog, RPL11B, that arose from the whole genome duplication
NA indicates non-available data
Blank boxes indicate not applicable
The start and end indicate the genomic position where the enriched read cluster starts and ends
PCG indicates protein coding gene
ncRNA indicates non-coding RNA
Intergenic means clusters found between two genes without known overlapping features
