# Supplementary material for: Transcriptome Wide Annotation of Eukaryotic RNase III Reactivity and Degradation Signals
Source: PLoS Genet. 2015 Feb 13;11(2):e1005000. doi: 10.1371/journal.pgen.1005000 (PMC4334505; doi:10.1371/journal.pgen.1005000)
Supplement: S14 Table — (XLSX) [file pgen.1005000.s021.xlsx]

## Sheet: S14. False Positive Estimation
Table S14 (related to figures 2, 3 and 4): Estimation of False Positive Rate Using 30 PCGs Without Detected Cleavage by Northern Blot
Gene ID	Gene Name	Cleavage by Northern Blot	Overexpression	Cleavage in Cut and Chip	Cleavage in SALI
YBL032W	HEK2	No	No	No	No
YBR200W	BEM1	No	No	No	No
YDL035C	GPR1	No	No	No	No
YDL132W	CDC53	No	No	No	No
YDL145C	COP1	No	No	No	Yes
YDR103W	STE5	No	No	No	No
YDR118W	APC4	No	No	No	No
YDR216W	ADR1	No	No	No	No
YDR477W	SNF1	No	No	No	No
YER020W	GPA2	No	No	No	No
YER028C	MIG3	No	No	No	No
YER148W	SPT15	No	No	No	No
YER151C	UBP3	No	No	No	No
YFL039C	ACT1	No	Yes	No	Yes
YGL035C	MIG1	No	No	No	No
YGL237C	HAP2	No	No	No	No
YGR093W	YGR093W	No	No	No	No
YGR162W	TIF4631	No	No	No	No
YHL047C	ARN2	No	No	No	No
YHR030C	SLT2	No	Yes	No	No
YIL162W	SUC2	No	No	No	No
YJL095W	BCK1	No	No	No	No
YJL219W	HXT9	No	Yes	No	No
YJR158W	HXT16	No	No	No	No
YMR009W	ADI1	No	Yes	No	No
YMR011W	HXT2	No	No	No	No
YNL289W	PCL1	No	Yes	No	No
YOR047C	STD1	No	No	No	No
YOR382W	FIT2	No	No	No	No
YPL023C	MET12	No	Yes	No	No
