# Supplementary material for: Transcriptome Wide Annotation of Eukaryotic RNase III Reactivity and Degradation Signals
Source: PLoS Genet. 2015 Feb 13;11(2):e1005000. doi: 10.1371/journal.pgen.1005000 (PMC4334505; doi:10.1371/journal.pgen.1005000)
Supplement: S15 Table — (XLSX) [file pgen.1005000.s022.xlsx]

## Sheet: S15. SALI Targets
Table S15 (related to Figure 4) : Cleavage Target Predicted by SALI
Feature ID Associated with Enriched Reads	Feature Name Associated with Enriched Reads	Feature Type Associated with Enriched Reads	Known Substrate	Cleavage Product Detected in Harigaya and Parker, PNAS 109 (2012)	SGD Predicted Expression Level (RNA/cell)	Change in Expression Upon RNT1 deletion (log2)	Gene Function
chrV_503978_505186	NA	Intergenic	No	NA	NA	1.5491	NA
chrVI_25399_28031	NA	Intergenic	No	NA	NA	0.878052	NA
chrXV_724927_725364	NA	Intergenic	No	NA	NA	-1.22294	NA
LSR1	U2	ncRNA	Yes	NA	NA	-0.212697	U2 spliceosomal RNA (U2 snRNA), component of the spliceosome; pairs with the branchpoint sequence; functionally equivalent to mammalian U2 snRNA; stress-induced pseudouridylations at positions 56 and 93 may contribute to regulation of splicing
NME1	NME1	ncRNA	No	NA	NA	-0.48275	RNA component of RNase MRP; RNase MRP cleaves pre-rRNA and has a role in cell cycle-regulated degradation of daughter cell-specific mRNAs; human ortholog is implicated in cartilage-hair hypoplasia (CHH)
NTS1-2	NTS1-2	ncRNA	No	NA	NA	0.334279	Non-transcribed region of the rDNA repeat between the 3' ETS and RDN5; required for rDNA repeat expansion
SCR1	SCR1	ncRNA	No	NA	NA	-0.860077	RNA subunit of the Signal Recognition Particle (SRP)
snR10	snR10	ncRNA	No	NA	NA	-0.144291	H/ACA box small nucleolar RNA (snoRNA); essential gene required for for preRNA processing, specifically for cleavage at sites A1 and A2; also guides pseudouridylation of large subunit (LSU) rRNA at position U2923
snR11	snR11	ncRNA	No	NA	NA	-0.0897562	H/ACA box small nucleolar RNA (snoRNA); guides pseudouridylation of large subunit (LSU) rRNA at position U2416
snR18	snR18	ncRNA	No	NA	NA	-0.340392	C/D box small nucleolar RNA (snoRNA); commonly referred to as U18; guides 2'-O-methylation of large subunit (LSU) rRNA at positions A649 and C650
snR19	U1	ncRNA	Yes	NA	NA	0.167156	U1 spliceosomal RNA (U1 snRNA); snRNA U1 homolog
snR190	snR190	ncRNA	Yes	NA	NA	0.70719	C/D box small nucleolar RNA (snoRNA); predicted to guide 2'-O-methylation of large subunit (LSU) rRNA at position G2395; not shown to be active
snR3	snR3	ncRNA	No	NA	NA	-0.624863	H/ACA box small nucleolar RNA (snoRNA); guides pseudouridylation of large subunit (LSU) rRNA at positions U2129, U2133, and U2264
snR30	snR30	ncRNA	No	NA	NA	-1.13727	H/ACA box small nucleolar RNA (snoRNA); essential gene required for cleavage of 35S primary rRNA transcript to release the precursor to the 18S rRNA
snR36	snR36	ncRNA	Yes	NA	NA	0.658283	H/ACA box small nucleolar RNA (snoRNA); guides pseudouridylation of small subunit (SSU) rRNA at position U1187
snR39	snR39	ncRNA	Yes	NA	NA	-0.393849	C/D box small nucleolar RNA (snoRNA); guides 2'-O-methylation of large subunit (LSU) rRNA at position A807
snR39B	snR39B	ncRNA	Yes	NA	NA	1.04341	C/D box small nucleolar RNA (snoRNA); guides 2'-O-methylation of large subunit (LSU) rRNA at position G805
snR40	snR40	ncRNA	Yes	NA	NA	0.0184513	C/D box small nucleolar RNA (snoRNA); guides 2'-O-methylation of large subunit (LSU) rRNA at position U898 and small subunit (SSU) rRNA at position G1271
snR41	snR41	ncRNA	No	NA	NA	0.848385	C/D box small nucleolar RNA (snoRNA); guides 2'-O-methylation of small subunit (SSU) rRNA at positions A541 and G1126
snR43	snR43	ncRNA	Yes	NA	NA	-0.288251	H/ACA box small nucleolar RNA (snoRNA); guides pseudouridylation of large subunit (LSU) rRNA at position U966 and of 5.8S rRNA at position 73
snR44	snR44	ncRNA	No	NA	NA	-0.461077	H/ACA box small nucleolar RNA (snoRNA); guides pseudouridylation of large subunit (LSU) rRNA at position U1056 and small subunit (SSU) rRNA at position U106
snR46	snR46	ncRNA	Yes	NA	NA	0.219895	H/ACA box small nucleolar RNA (snoRNA); guides pseudouridylation of large subunit (LSU) rRNA at position U2865
snR47	snR47	ncRNA	Yes	NA	NA	-0.376512	C/D box small nucleolar RNA (snoRNA); guides 2'-O-methylation of large subunit (LSU) rRNA at position A2220 and small subunit (SSU) rRNA at position A619
snR48	snR48	ncRNA	Yes	NA	NA	-0.00934175	C/D box small nucleolar RNA (snoRNA); guides 2'-O-methylation of large subunit (LSU) rRNA at positions G2791 and G2793
snR50	snR50	ncRNA	Yes	NA	NA	1.39488	C/D box small nucleolar RNA (snoRNA); guides 2'-O-methylation of large subunit (LSU) rRNA at position G867
snR52	snR52	ncRNA	Yes	NA	NA	0.272189	C/D box small nucleolar RNA (snoRNA); guides 2'-O-methylation of large subunit (LSU) rRNA at position U2921 and small subunit (SSU) rRNA at position A420
snR55	snR55	ncRNA	Yes	NA	NA	1.47555	C/D box small nucleolar RNA (snoRNA); predicted to guide 2'-O-methylation of small subunit (SSU) rRNA at position U1269
snR56	snR56	ncRNA	Yes	NA	NA	0.0428591	C/D box small nucleolar RNA (snoRNA); guides 2'-O-methylation of small subunit (SSU) rRNA at position G1428
snR57	snR57	ncRNA	Yes	NA	NA	2.6215	C/D box small nucleolar RNA (snoRNA); guides 2'-O-methylation of small subunit (SSU) rRNA at position G1572
snR58	snR58	ncRNA	Yes	NA	NA	0.658311	C/D box small nucleolar RNA (snoRNA); guides 2'-O-methylation of large subunit (LSU) rRNA at position C663
snR60	snR60	ncRNA	Yes	NA	NA	1.12515	C/D box small nucleolar RNA (snoRNA); guides 2'-O-methylation of large subunit (LSU) rRNA at positions A817 and G908
snR61	snR61	ncRNA	No	NA	NA	2.3742	C/D box small nucleolar RNA (snoRNA); guides 2'-O-methylation of large subunit (LSU) rRNA at position A1133
snR62	snR62	ncRNA	Yes	NA	NA	NA	C/D box small nucleolar RNA (snoRNA); guides 2'-O-methylation of large subunit (LSU) rRNA at position U1888
snR63	snR63	ncRNA	Yes	NA	NA	0.324251	C/D box small nucleolar RNA (snoRNA); guides 2'-O-methylation of large subunit (LSU) rRNA at position A2256
snR64	snR64	ncRNA	Yes	NA	NA	0.377041	C/D box small nucleolar RNA (snoRNA); guides 2'-O-methylation of large subunit (LSU) rRNA at position C2337
snR65	snR65	ncRNA	Yes	NA	NA	0.0444991	C/D box small nucleolar RNA (snoRNA); guides 2'-O-methylation of large subunit (LSU) rRNA at position U2347
snR66	snR66	ncRNA	Yes	NA	NA	-0.428653	C/D box small nucleolar RNA (snoRNA); guides 2'-O-methylation of large subunit (LSU) rRNA at position U2417
snR67	snR67	ncRNA	Yes	NA	NA	0.985639	C/D box small nucleolar RNA (snoRNA); guides 2'-O-methylation of large subunit (LSU) rRNA at positions G2619 and U2724
snR68	snR68	ncRNA	Yes	NA	NA	0.431405	C/D box small nucleolar RNA (snoRNA); guides 2'-O-methylation of large subunit (LSU) rRNA at position A2640
snR69	snR69	ncRNA	Yes	NA	NA	-0.0538276	C/D box small nucleolar RNA (snoRNA); guides 2'-O-methylation of large subunit (LSU) rRNA at position C2948
snR71	snR71	ncRNA	Yes	NA	NA	0.50784	C/D box small nucleolar RNA (snoRNA); guides 2'-O-methylation of large subunit (LSU) rRNA at position A2946
snR72	snR72	ncRNA	No	NA	NA	1.0136	C/D box small nucleolar RNA (snoRNA); guides 2'-O-methylation of large subunit (LSU) rRNA at position A876
snR73	snR73	ncRNA	Yes	NA	NA	1.88648	C/D box small nucleolar RNA (snoRNA); guides 2'-O-methylation of large subunit (LSU) rRNA at position C2959
snR74	snR74	ncRNA	No	NA	NA	3.45045	C/D box small nucleolar RNA (snoRNA); guides 2'-O-methylation of small subunit (SSU) rRNA at position A28
snR75	snR75	ncRNA	Yes	NA	NA	2.76316	C/D box small nucleolar RNA (snoRNA); guides 2'-O-methylation of large subunit (LSU) rRNA at position G2288
snR76	snR76	ncRNA	Yes	NA	NA	3.11459	C/D box small nucleolar RNA (snoRNA); guides 2'-O-methylation of large subunit (LSU) rRNA at position C2197
snR77	snR77	ncRNA	No	NA	NA	0.924449	C/D box small nucleolar RNA (snoRNA); guides 2'-O-methylation of small subunit (SSU) rRNA at position U578
snR78	snR78	ncRNA	Yes	NA	NA	3.58781	C/D box small nucleolar RNA (snoRNA); guides 2'-O-methylation of large subunit (LSU) rRNA at position U2421
snR79	snR79	ncRNA	Yes	NA	NA	2.22796	C/D box small nucleolar RNA (snoRNA); guides 2'-O-methylation of small subunit (SSU) rRNA at position C1007
snR7-L	U5	ncRNA	Yes	NA	NA	0.119853	U5 spliceosomal RNA (U5 snRNA), long form; associated with spliceosome
snR80	snR80	ncRNA	No	NA	NA	0.279702	H/ACA box small nucleolar RNA (snoRNA); guides pseudouridylation of large subunit (LSU) rRNA at position U776 and small subunit (SSU) rRNA at position U759
snR83	snR83	ncRNA	No	NA	NA	-0.196724	H/ACA box small nucleolar RNA (snoRNA); guides pseudouridylation of small subunit (SSU) rRNA at positions U1290 and U1415
snR84	snR84	ncRNA	No	NA	NA	-0.215353	H/ACA box small nucleolar RNA (snoRNA); guides pseudouridylation of large subunit (LSU) rRNA at position U2266
snR85	snR85	ncRNA	No	NA	NA	0.423509	H/ACA box small nucleolar RNA (snoRNA); predicted to guide pseudouridylation of small subunit (SSU) rRNA at position U1181
snR87	snR87	ncRNA	No	NA	NA	0.92846	C/D box small nucleolar RNA (snoRNA); guides 2'-O-methylation of small subunit (SSU) rRNA at position A436
tA(AGC)J	tA(AGC)J	ncRNA	No	NA	NA	NA	Alanine tRNA (tRNA-Ala), predicted by tRNAscan-SE analysis; one of 11 nuclear tRNA genes containing the tDNA-anticodon AGC (converted to IGC in the mature tRNA), decodes GCU and GCC codons into alanine, one of 16 nuclear tRNAs for alanine
tA(UGC)A	tA(UGC)A	ncRNA	No	NA	NA	NA	Alanine tRNA (tRNA-Ala), predicted by tRNAscan-SE analysis; one of 5 nuclear tRNA genes containing the tDNA-anticodon TGC (mature tRNA may be UGC or may contain modified bases), decodes GCA and probably GCG codons into alanine, one of 16 nuclear tRNAs for alanine
tA(UGC)G	tA(UGC)G	ncRNA	No	NA	NA	NA	Alanine tRNA (tRNA-Ala), predicted by tRNAscan-SE analysis; one of 5 nuclear tRNA genes containing the tDNA-anticodon TGC (mature tRNA may be UGC or may contain modified bases), decodes GCA and probably GCG codons into alanine, one of 16 nuclear tRNAs for alanine
tE(CUC)I	tE(CUC)I	ncRNA	No	NA	NA	NA	Glutamate tRNA (tRNA-Glu), predicted by tRNAscan-SE analysis
tE(UUC)M	tE(UUC)M	ncRNA	No	NA	NA	NA	Glutamate tRNA (tRNA-Glu), predicted by tRNAscan-SE analysis; thiolation of uridine at wobble position (34) requires Ncs6p
tF(GAA)N	tF(GAA)N	ncRNA	No	NA	NA	NA	Phenylalanine tRNA (tRNA-Phe), predicted by tRNAscan-SE analysis
tG(CCC)D	tG(CCC)D	ncRNA	No	NA	NA	0.731598	Glycine tRNA (tRNA-Gly), predicted by tRNAscan-SE analysis; can mutate to suppress +1 frameshift mutations in glycine codons
tG(CCC)O	tG(CCC)O	ncRNA	No	NA	NA	0.518952	Glycine tRNA (tRNA-Gly), predicted by tRNAscan-SE analysis; can mutate to suppress +1 frameshift mutations in glycine codons
tG(UCC)G	tG(UCC)G	ncRNA	No	NA	NA	NA	Glycine tRNA (tRNA-Gly), predicted by tRNAscan-SE analysis; can mutate to suppress +1 frameshift mutations in glycine codons
tQ(CUG)M	tQ(CUG)M	ncRNA	No	NA	NA	0.773155	Glutamine tRNA (tRNA-Gln), predicted by tRNAscan-SE analysis; can mutate to cause constitutive pseudohyphal growth in homozygous diploids
tQ(UUG)B	tQ(UUG)B	ncRNA	No	NA	NA	NA	Glutamine tRNA (tRNA-Gln), predicted by tRNAscan-SE analysis; thiolation of uridine at wobble position (34) requires Ncs6p
tQ(UUG)E2	tQ(UUG)E2	ncRNA	No	NA	NA	NA	Glutamine tRNA (tRNA-Gln), predicted by tRNAscan-SE analysis; thiolation of uridine at wobble position (34) requires Ncs6p
tR(ACG)J	tR(ACG)J	ncRNA	No	NA	NA	0.0279829	Arginine tRNA (tRNA-Arg), predicted by tRNAscan-SE analysis; one of 6 nuclear tRNA genes containing the tDNA-anticodon ACG (converted to ICG in the mature tRNA), decodes CGU, CGC, and probably CGA codons into arginine, one of 19 nuclear tRNAs for arginine
tR(CCG)L	tR(CCG)L	ncRNA	No	NA	NA	-0.840378	Arginine tRNA (tRNA-Arg), predicted by tRNAscan-SE analysis; single essential nuclear tRNA gene containing the tDNA-anticodon CCG (presumably CCG in the mature tRNA), decodes CGG codons into arginine, one of 19 nuclear tRNAs for arginine; correct folding and efficient aminoacylation require Lhp1p
tR(CCU)J	tR(CCU)J	ncRNA	No	NA	NA	0.152244	Arginine tRNA (tRNA-Arg), predicted by tRNAscan-SE analysis; low abundance tRNA required for growth on nonfermentable carbon sources at high temperatures, for synthesis of heat shock protein Ssc1p, and for Ty1 retrotransposition through the regulation of translational frameshifting
tS(CGA)C	tS(CGA)C	ncRNA	No	NA	NA	0.125726	Serine tRNA (tRNA-Ser), predicted by tRNAscan-SE analysis; i6A37 modification is catalyzed by Mod5p; can mutate to suppress amber or ochre nonsense mutations; suppressor mutant alleles are recessive lethal and can only be maintained when an additional wild-type copy of the gene is present, because SUP61 encodes the only tRNA species that can decode UCG codons
tT(CGU)K	tT(CGU)K	ncRNA	No	NA	NA	0.44042	Threonine tRNA (tRNA-Thr), predicted by tRNAscan-SE analysis; correct folding and efficient aminoacylation require Lhp1p
YAL012W	CYS3	PCG	No	Yes	NA	-0.39667	Cystathionine gamma-lyase; catalyzes one of the two reactions involved in the transsulfuration pathway that yields cysteine from homocysteine with the intermediary formation of cystathionine; protein abundance increases in response to DNA replication stress
YAL017W	PSK1	PCG	No	No	NA	0.845933	PAS domain-containing serine/threonine protein kinase; coordinately regulates protein synthesis and carbohydrate metabolism and storage in response to a unknown metabolite that reflects nutritional status; PSK1 has a paralog, PSK2, that arose from the whole genome duplication
YAL038W	CDC19	PCG	No	Yes	NA	-0.582039	Pyruvate kinase; functions as a homotetramer in glycolysis to convert phosphoenolpyruvate to pyruvate, the input for aerobic (TCA cycle) or anaerobic (glucose fermentation) respiration; regulated via allosteric activation by fructose bisphosphate; CDC19 has a paralog, PYK2, that arose from the whole genome duplication
YBL017C	PEP1	PCG	No	No	1.37	0.581591	Type I transmembrane sorting receptor for multiple vacuolar hydrolases; cycles between the late-Golgi and prevacuolar endosome-like compartments
YBL027W	RPL19B	PCG	No	No	42	-0.877395	Ribosomal 60S subunit protein L19B; rpl19a and rpl19b single null mutations result in slow growth, while the double null mutation is lethal; homologous to mammalian ribosomal protein L19, no bacterial homolog; RPL19B has a paralog, RPL19A, that arose from the whole genome duplication
YBL059C-A	CMC2	PCG	No	Yes	NA	0.155061	Protein involved in respiratory chain complex assembly or maintenance; protein of the mitochondrial intermembrane space; contains twin Cx9C motifs that can form coiled coil-helix-coiled-coil helix fold
YBL076C	ILS1	PCG	No	No	5.8	-0.615013	Cytoplasmic isoleucine-tRNA synthetase; target of the G1-specific inhibitor reveromycin A
YBL091C	MAP2	PCG	No	No	3.55	0.127302	Methionine aminopeptidase; catalyzes the cotranslational removal of N-terminal methionine from nascent polypeptides; function is partially redundant with that of Map1p
YBR003W	COQ1	PCG	No	No	0.8	0.619997	Hexaprenyl pyrophosphate synthetase; catalyzes the first step in ubiquinone (coenzyme Q) biosynthesis
YBR010W	HHT1	PCG	No	Yes	40.77	-0.448426	Histone H3; core histone protein required for chromatin assembly, part of heterochromatin-mediated telomeric and HM silencing; one of two identical histone H3 proteins (see HHT2); regulated by acetylation, methylation, and phosphorylation
YBR058C	UBP14	PCG	No	No	0.7	0.436637	Ubiquitin-specific protease; specifically disassembles unanchored ubiquitin chains; involved in fructose-1,6-bisphosphatase (Fbp1p) degradation; similar to human isopeptidase T
YBR084C-A	RPL19A	PCG	No	No	NA	-0.59785	Ribosomal 60S subunit protein L19A; rpl19a and rpl19b single null mutations result in slow growth, while the double null mutation is lethal; homologous to mammalian ribosomal protein L19, no bacterial homolog; RPL19A has a paralog, RPL19B, that arose from the whole genome duplication
YBR121C	GRS1	PCG	No	Yes	7.62	-0.341005	Cytoplasmic and mitochondrial glycyl-tRNA synthase; ligates glycine to the cognate anticodon-bearing tRNA; transcription termination factor that may interact with the 3'-end of pre-mRNA to promote 3'-end formation; GRS1 has a paralog, GRS2, that arose from the whole genome duplication
YBR126C	TPS1	PCG	No	Yes	3.01	0.730069	Synthase subunit of trehalose-6-P synthase/phosphatase complex; synthesizes the storage carbohydrate trehalose; also found in a monomeric form; expression is induced by the stress response and repressed by the Ras-cAMP pathway; protein abundance increases in response to DNA replication stress and in response to prolonged exposure to boric acid
YBR169C	SSE2	PCG	No	No	0.4	1.02046	Member of the heat shock protein 70 (HSP70) family; may be involved in protein folding; localized to the cytoplasm; SSE2 has a paralog, SSE1, that arose from the whole genome duplication
YBR203W	COS111	PCG	No	No	0.3	1.05956	Protein required for antifungal drug ciclopirox olamine resistance; not related to the subtelomerically-encoded COS family; the authentic, non-tagged protein is detected in highly purified mitochondria in high-throughput studies
YBR216C	YBP1	PCG	No	No	0.4	0.555195	Protein involved in cellular response to oxidative stress; required for oxidation of specific cysteine residues of transcription factor Yap1p, resulting in nuclear localization of Yap1p in response to stress; YBP1 has a paralog, YBP2, that arose from the whole genome duplication
YBR237W	PRP5	PCG	No	No	0.6	0.914291	RNA helicase in the DEAD-box family; necessary for prespliceosome formation, bridges U1 and U2 snRNPs and enables stable U2 snRNP association with intron RNA
YCL040W	GLK1	PCG	No	Yes	3.7	1.05849	Glucokinase; catalyzes the phosphorylation of glucose at C6 in the first irreversible step of glucose metabolism; one of three glucose phosphorylating enzymes; expression regulated by non-fermentable carbon sources; GLK1 has a paralog, EMI2, that arose from the whole genome duplication
YCR009C	RVS161	PCG	No	No	3.27	0.698619	Amphiphysin-like lipid raft protein; interacts with Rvs167p and regulates polarization of the actin cytoskeleton, endocytosis, cell polarity, cell fusion and viability following starvation or osmotic stress
YDL020C	RPN4	PCG	No	Yes	1.32	0.618736	Transcription factor that stimulates expression of proteasome genes; Rpn4p levels are in turn regulated by the 26S proteasome in a negative feedback control mechanism; RPN4 is transcriptionally regulated by various stress responses; relative distribution to the nucleus increases upon DNA replication stress
YDL030W	PRP9	PCG	No	No	0.4	0.820429	Subunit of the SF3a splicing factor complex; required for spliceosome assembly; acts after the formation of the U1 snRNP-pre-mRNA complex
YDL145C	COP1	PCG	No	No	2.44	-0.00820854	Alpha subunit of COPI vesicle coatomer complex; complex surrounds transport vesicles in the early secretory pathway
YDL171C	GLT1	PCG	No	No	2.83	-0.0588121	NAD(+)-dependent glutamate synthase (GOGAT); synthesizes glutamate from glutamine and alpha-ketoglutarate; with Gln1p, forms the secondary pathway for glutamate biosynthesis from ammonia; expression regulated by nitrogen source
YDL185W	VMA1	PCG	No	No	6.76	-0.370415	Subunit A of the V1 peripheral membrane domain of V-ATPase; protein precursor undergoes self-catalyzed splicing to yield the extein Tfp1p and the intein Vde (PI-SceI), which is a site-specific endonuclease; the V1 peripheral membrane domain of the vacuolar H+-ATPase (V-ATPase) has eight subunits
YDL208W	NHP2	PCG	No	Yes	14.44	-0.281025	Protein related to mammalian high mobility group (HMG) proteins; nuclear protein; essential for function of H/ACA-type snoRNPs, which are involved in 18S rRNA processing
YDR064W	RPS13	PCG	No	Yes	47	-1.06347	Protein component of the small (40S) ribosomal subunit; homologous to mammalian ribosomal protein S13 and bacterial S15
YDR143C	SAN1	PCG	No	No	0.7	0.430681	Ubiquitin-protein ligase; involved in the proteasome-dependent degradation of aberrant nuclear proteins; targets substrates with regions of exposed hydrophobicity containing 5 or more contiguous hydrophobic residues; contains intrinsically disordered regions that contribute to substrate recognition
YDR147W	EKI1	PCG	No	No	0.4	0.784856	Ethanolamine kinase; primarily responsible for phosphatidylethanolamine synthesis via the CDP-ethanolamine pathway; exhibits some choline kinase activity, thus contributing to phosphatidylcholine synthesis via the CDP-choline pathway; EKI1 has a paralog, CKI1, that arose from the whole genome duplication
YDR160W	SSY1	PCG	No	No	0.4	0.791763	Component of the SPS plasma membrane amino acid sensor system; senses external amino acid concentration and transmits intracellular signals that result in regulation of expression of amino acid permease genes; other members are Ssy1p, Ptr3p, and Ssy5p
YDR211W	GCD6	PCG	No	No	2.2	0.286375	Catalytic epsilon subunit of the translation initiation factor eIF2B; eIF2B is the guanine-nucleotide exchange factor for eIF2; activity subsequently regulated by phosphorylated eIF2; first identified as a negative regulator of GCN4 expression; forms cytoplasmic foci upon DNA replication stress
YDR225W	HTA1	PCG	No	No	28.56	-0.596546	Histone H2A; core histone protein required for chromatin assembly and chromosome function; one of two nearly identical subtypes (see also HTA2); DNA damage-dependent phosphorylation by Mec1p facilitates DNA repair; acetylated by Nat4p
YDR238C	SEC26	PCG	No	No	2.75	0.0748825	Essential beta-coat protein of the COPI coatomer; involved in ER-to-Golgi protein trafficking and maintenance of normal ER morphology; shares 43% sequence identity with mammalian beta-coat protein (beta-COP)
YDR292C	SRP101	PCG	No	Yes	1.95	0.427189	Signal recognition particle (SRP) receptor alpha subunit; contain GTPase domains; involved in SRP-dependent protein targeting; interacts with the beta subunit, Srp102p
YDR293C	SSD1	PCG	No	No	0.8	0.948477	Translational repressor with a role in polar growth and wall integrity; regulated by Cbk1p phosphorylation to effect bud-specific translational control and localization of specific mRNAs; interacts with TOR pathway components; contains a functional N-terminal nuclear localization sequence and nucleocytoplasmic shuttling appears to be critical to Ssd1p function
YDR472W	TRS31	PCG	No	No	0.9	0.547163	One of 10 subunits of the transport protein particle (TRAPP) complex; the TRAPP complex is of the cis-Golgi and mediates vesicle docking and fusion; involved in endoplasmic reticulum (ER) to Golgi membrane traffic
YDR485C	VPS72	PCG	No	No	0.3	0.669822	Htz1p-binding component of the SWR1 complex; exchanges histone variant H2AZ (Htz1p) for chromatin-bound histone H2A; may function as a lock that prevents removal of H2AZ from nucleosomes; required for vacuolar protein sorting
YDR525W-A	SNA2	PCG	No	Yes	NA	0.592294	Protein of unknown function; has similarity to Pmp3p, which is involved in cation transport; green fluorescent protein (GFP)-fusion protein localizes to the cytoplasm in a punctate pattern
YEL062W	NPR2	PCG	No	No	0.2	0.933012	Subunit of SEA (Seh1-associated), Npr2/3, and Iml1p complexes; Npr2/3 complex mediates downregulation of TORC1 activity upon amino acid limitation; SEA complex is a coatomer-related complex that associates dynamically with the vacuole; Iml1p complex is required for non-nitrogen-starvation (NNS)-induced autophagy; Iml1p interacts primarily with phosphorylated Npr2p; homolog of human tumor suppress…
YER008C	SEC3	PCG	No	No	0.4	0.521515	Subunit of the exocyst complex; the exocyst mediates polarized targeting and tethering of post-Golgi secretory vesicles to sites of exocytosis prior to SNARE-mediated fusion; PtdIns[4,5]P2-binding protein that localizes to exocytic sites in a Rho1p-dependent, actin-independent manner, targeting and anchoring the exocyst to the plasma membrane with Exo70p; direct GTP Rho1p effector; required for E…
YER089C	PTC2	PCG	No	Yes	0.8	0.0957612	Type 2C protein phosphatase (PP2C); dephosphorylates Hog1p to limit maximal osmostress induced kinase activity; dephosphorylates Ire1p to downregulate the unfolded protein response; dephosphorylates Cdc28p; inactivates the DNA damage checkpoint; PTC2 has a paralog, PTC3, that arose from the whole genome duplication
YFL031W	HAC1	PCG	No	Yes	4	-0.313114	Basic leucine zipper (bZIP) transcription factor (ATF/CREB1 homolog); regulates the unfolded protein response, via UPRE binding, and membrane biogenesis; ER stress-induced splicing pathway facilitates efficient Hac1p synthesis; protein abundance increases in response to DNA replication stress
YFL036W	RPO41	PCG	No	No	0.8	0.341768	Mitochondrial RNA polymerase; single subunit enzyme similar to those of T3 and T7 bacteriophages; requires a specificity subunit encoded by MTF1 for promoter recognition; Mtf1p interacts with and stabilizes the Rpo41p-promoter complex, enhancing DNA bending and melting to facilitate pre-initiation open complex formation
YFL039C	ACT1	PCG	No	Yes	81	-0.254764	Actin; structural protein involved in cell polarization, endocytosis, and other cytoskeletal functions
YFR003C	YPI1	PCG	No	Yes	0.6	0.922163	Regulatory subunit of the type I protein phosphatase (PP1) Glc7p; Glc7p participates in the regulation of a variety of metabolic processes including mitosis and glycogen metabolism; in vitro evidence suggests Ypi1p is an inhibitor of Glc7p while in vivo evidence suggests it is an activator; overproduction causes decreased cellular content of glycogen; partial depletion causes lithium sensitivity,…
YFR053C	HXK1	PCG	No	No	3.7	0.511995	Hexokinase isoenzyme 1; a cytosolic protein that catalyzes phosphorylation of glucose during glucose metabolism; expression is highest during growth on non-glucose carbon sources; glucose-induced repression involves hexokinase Hxk2p; HXK1 has a paralog, HXK2, that arose from the whole genome duplication
YGL006W	PMC1	PCG	No	No	0.6	1.25628	Vacuolar Ca2+ ATPase involved in depleting cytosol of Ca2+ ions; prevents growth inhibition by activation of calcineurin in the presence of elevated concentrations of calcium; similar to mammalian PMCA1a
YGL008C	PMA1	PCG	No	Yes	42.96	-0.198369	Plasma membrane H+-ATPase; pumps protons out of the cell; major regulator of cytoplasmic pH and plasma membrane potential; P2-type ATPase; Hsp30p plays a role in Pma1p regulation; interactions with Std1p appear to propagate [GAR+]
YGL037C	PNC1	PCG	No	Yes	6.5	1.41356	Nicotinamidase that converts nicotinamide to nicotinic acid; part of the NAD(+) salvage pathway; required for life span extension by calorie restriction; PNC1 expression responds to all known stimuli that extend replicative life span; protein increases in abundance and relative distribution to cytoplasmic foci decreases upon DNA replication stress
YGL133W	ITC1	PCG	No	No	0.4	0.889434	Subunit of ATP-dependent Isw2p-Itc1p chromatin remodeling complex; required for repression of a-specific genes, repression of early meiotic genes during mitotic growth, and repression of INO1; similar to mammalian Acf1p, the regulatory subunit of the mammalian ATP-utilizing chromatin assembly and modifying factor (ACF) complex; ITC1 has a paralog, YPL216W, that arose from the whole genome duplica…
YGL156W	AMS1	PCG	No	No	0.2	1.2972	Vacuolar alpha mannosidase; involved in free oligosaccharide (fOS) degradation; delivered to the vacuole in a novel pathway separate from the secretory pathway
YGL209W	MIG2	PCG	Yes	No	2.45	0.389561	Zinc finger transcriptional repressor; cooperates with Mig1p in glucose-induced repression of many genes; under low glucose conditions Mig2p relocalizes to mitochondrion, where it interacts with Ups1p and antagonizes mitochondrial fission factor, Dnm1p, indicative of a role in mitochondrial fusion or regulating morphology; regulates filamentous growth along with Mig2p in response to glucose deple…
YGR065C	VHT1	PCG	No	No	0.81	0.738526	High-affinity plasma membrane H+-biotin (vitamin H) symporter; mutation results in fatty acid auxotrophy; 12 transmembrane domain containing major facilitator subfamily member; mRNA levels negatively regulated by iron deprivation and biotin
YGR094W	VAS1	PCG	No	Yes	6.5	-0.652207	Mitochondrial and cytoplasmic valyl-tRNA synthetase
YGR113W	DAM1	PCG	No	No	0.4	0.81836	Essential subunit of the Dam1 complex (aka DASH complex); cooperates with Duo1p to connect the DASH complex with the microtubules (MT); couples kinetochores to the force produced by MT depolymerization thereby aiding in chromosome segregation; Ipl1p target for regulating kinetochore-MT attachments
YGR142W	BTN2	PCG	No	Yes	0.3	1.05706	v-SNARE binding protein; facilitates specific protein retrieval from a late endosome to the Golgi; modulates arginine uptake, possible role in mediating pH homeostasis between the vacuole and plasma membrane H(+)-ATPase; BTN2 has a paralog, CUR1, that arose from the whole genome duplication
YGR158C	MTR3	PCG	No	Yes	1.4	0.124642	Exosome non-catalytic core component; involved in 3'-5' RNA processing and degradation in both the nucleus and the cytoplasm; has similarity to E. coli RNase PH and to human hMtr3p (EXOSC6)
YGR189C	CRH1	PCG	No	No	5.65	1.06809	Chitin transglycosylase; functions in the transfer of chitin to beta(1-6) and beta(1-3) glucans in the cell wall; similar and functionally redundant to Utr2; localizes to sites of polarized growth; expression induced by cell wall stress
YGR254W	ENO1	PCG	No	Yes	17.1	-0.67577	Enolase I, a phosphopyruvate hydratase; catalyzes conversion of 2-phosphoglycerate to phosphoenolpyruvate during glycolysis and the reverse reaction during gluconeogenesis; expression repressed in response to glucose; protein abundance increases in response to DNA replication stress; ENO1 has a paralog, ENO2, that arose from the whole genome duplication
YGR280C	PXR1	PCG	No	Yes	1.9	0.133998	Essential protein involved in rRNA and snoRNA maturation; competes with TLC1 RNA for binding to Est2p, suggesting a role in negative regulation of telomerase; human homolog inhibits telomerase; contains a G-patch RNA interacting domain
YHR080C	YHR080C	PCG	No	No	0.8	0.852059	Protein of unknown function; may interact with ribosomes, based on co-purification experiments; the authentic, non-tagged protein is detected in highly purified mitochondria in high-throughput studies; YHR080C has a paralog, YSP2, that arose from the whole genome duplication
YHR082C	KSP1	PCG	No	No	1.15	0.627017	Serine/threonine protein kinase; associates with TORC1 and likely involved in TOR signaling cascades; negative regulator of autophagy; nuclear translocation required for haploid filamentous growth; regulates filamentous growth induced nuclear translocation of Bcy1p, Fus3p, and Sks1p; overproduction causes allele-specific suppression of prp20-10; protein abundance increases in response to DNA repl…
YHR098C	SFB3	PCG	No	No	1.44	0.235147	Component of the Sec23p-Sfb3p heterodimer of the COPII vesicle coat; COPII coat is required for cargo selection during vesicle formation in ER to Golgi transport; homologous to Sec24p and Sfb2p
YHR104W	GRE3	PCG	No	Yes	1	0.553122	Aldose reductase; involved in methylglyoxal, d-xylose, arabinose, and galactose metabolism; stress induced (osmotic, ionic, oxidative, heat shock, starvation and heavy metals); regulated by the HOG pathway; protein abundance increases in response to DNA replication stress
YHR114W	BZZ1	PCG	No	No	0.6	0.614003	SH3 domain protein implicated in regulating actin polymerization; able to recruit actin polymerization machinery through its SH3 domains; colocalizes with cortical actin patches and Las17p; interacts with type I myosins
YHR128W	FUR1	PCG	No	Yes	5.5	0.0271338	Uracil phosphoribosyltransferase; synthesizes UMP from uracil; involved in the pyrimidine salvage pathway
YHR183W	GND1	PCG	No	Yes	15.08	-0.307878	6-phosphogluconate dehydrogenase (decarboxylating); catalyzes an NADPH regenerating reaction in the pentose phosphate pathway; required for growth on D-glucono-delta-lactone and adaptation to oxidative stress; GND1 has a paralog, GND2, that arose from the whole genome duplication
YHR188C	GPI16	PCG	No	Yes	2.07	0.502691	Subunit of the glycosylphosphatidylinositol transamidase complex; transmembrane protein; adds GPIs to newly synthesized proteins; human PIG-Tp homolog
YIL053W	RHR2	PCG	No	Yes	21.68	-0.708307	Constitutively expressed DL-glycerol-3-phosphate phosphatase; also known as glycerol-1-phosphatase; involved in glycerol biosynthesis, induced in response to both anaerobic and osmotic stress; GPP1 has a paralog, GPP2, that arose from the whole genome duplication
YIL101C	XBP1	PCG	No	No	0.8	1.2944	Transcriptional repressor; binds to promoter sequences of the cyclin genes, CYS3, and SMF2; expression is induced by stress or starvation during mitosis, and late in meiosis; member of the Swi4p/Mbp1p family; potential Cdc28p substrate; relative distribution to the nucleus increases upon DNA replication stress
YIL140W	AXL2	PCG	No	No	0.4	0.864221	Integral plasma membrane protein; required for axial budding in haploid cells; localizes to the incipient bud site and bud neck; glycosylated by Pmt4p; potential Cdc28p substrate
YIR033W	MGA2	PCG	No	No	0.2	0.317652	ER membrane protein involved in regulation of OLE1 transcription; inactive ER form dimerizes and one subunit is then activated by ubiquitin/proteasome-dependent processing followed by nuclear targeting; MGA2 has a paralog, SPT23, that arose from the whole genome duplication
YJL129C	TRK1	PCG	No	No	0.9	0.625596	Component of the Trk1p-Trk2p potassium transport system; 180 kDa high affinity potassium transporter; phosphorylated in vivo and interacts physically with the phosphatase Ppz1p, suggesting Trk1p acitivy is regulated by phosphorylation; TRK1 has a paralog, TRK2, that arose from the whole genome duplication
YJL145W	SFH5	PCG	No	Yes	1.7	0.356729	Non-classical phosphatidylinositol transfer protein (PITP); exhibits PI- but not PC-transfer activity; localizes to the peripheral endoplasmic reticulum, cytosol and microsomes; similar to Sec14p; partially relocalizes to the plasma membrane upon DNA replication stress
YJR051W	OSM1	PCG	No	No	0.4	0.378133	Fumarate reductase, catalyzes the reduction of fumarate to succinate; required for the reoxidation of intracellular NADH under anaerobic conditions; mutations cause osmotic sensitivity; OSM1 has a paralog, FRD1, that arose from the whole genome duplication
YJR070C	LIA1	PCG	No	Yes	3.48	-0.171059	Deoxyhypusine hydroxylase; HEAT-repeat containing metalloenzyme that catalyzes hypusine formation; binds to and is required for the modification of Hyp2p (eIF5A); complements S. pombe mmd1 mutants defective in mitochondrial positioning; protein abundance increases in response to DNA replication stress
YKL012W	PRP40	PCG	No	No	1.2	0.958703	U1 snRNP protein involved in splicing; interacts with the branchpoint-binding protein during the formation of the second commitment complex
YKL055C	OAR1	PCG	No	Yes	0.2	0.594704	Mitochondrial 3-oxoacyl-[acyl-carrier-protein] reductase; may comprise a type II mitochondrial fatty acid synthase along with Mct1p
YKL060C	FBA1	PCG	No	Yes	249	-0.738144	Fructose 1,6-bisphosphate aldolase; required for glycolysis and gluconeogenesis; catalyzes conversion of fructose 1,6 bisphosphate to glyceraldehyde-3-P and dihydroxyacetone-P; locates to mitochondrial outer surface upon oxidative stress
YKL081W	TEF4	PCG	No	Yes	4.4	-0.895997	Gamma subunit of translational elongation factor eEF1B; stimulates the binding of aminoacyl-tRNA (AA-tRNA) to ribosomes by releasing eEF1A (Tef1p/Tef2p) from the ribosomal complex
YKL104C	GFA1	PCG	No	Yes	2.38	0.925614	Glutamine-fructose-6-phosphate amidotransferase; catalyzes the formation of glucosamine-6-P and glutamate from fructose-6-P and glutamine in the first step of chitin biosynthesis; GFA1 has a paralogous region, comprising ORFs YMR084W-YMR085W, that arose from the whole genome duplication
YKL121W	DGR2	PCG	No	No	0.4	1.05022	Protein of unknown function; null mutant is resistant to 2-deoxy-D-glucose and displays abnormally elongated buds; DGR2 has a paralog, YMR102C, that arose from the whole genome duplication
YKL152C	GPM1	PCG	No	Yes	228	-0.660579	Tetrameric phosphoglycerate mutase; mediates the conversion of 3-phosphoglycerate to 2-phosphoglycerate during glycolysis and the reverse reaction during gluconeogenesis
YKL162C	YKL162C	PCG	No	No	0.1	0.722619	Putative protein of unknown function; green fluorescent protein (GFP)-fusion protein localizes to the mitochondrion
YKL182W	FAS1	PCG	No	No	7.52	-0.586712	Beta subunit of fatty acid synthetase; complex catalyzes the synthesis of long-chain saturated fatty acids; contains acetyltransacylase, dehydratase, enoyl reductase, malonyl transacylase, and palmitoyl transacylase activities
YKR003W	OSH6	PCG	No	No	0.6	0.816185	Member of an oxysterol-binding protein family; overlapping, redundant functions in sterol metabolism and which collectively perform a function essential for viability; GFP-fusion protein localizes to the cell periphery; overexpression extends lifespan by promoting vacuolar fusion; OSH6 has a paralog, OSH7, that arose from the whole genome duplication
YKR059W	TIF1	PCG	No	No	23.83	-0.433214	Translation initiation factor eIF4A; DEA(D/H)-box RNA helicase that couples ATPase activity to RNA binding and unwinding; forms a dumbbell structure of two compact domains connected by a linker; interacts with eIF4G; protein abundance increases in response to DNA replication stress; TIF1 has a paralog, TIF2, that arose from the whole genome duplication
YLL026W	HSP104	PCG	No	Yes	4.46	0.919295	Disaggregase; heat shock protein that cooperates with Ydj1p (Hsp40) and Ssa1p (Hsp70) to refold and reactivate previously denatured, aggregated proteins; responsive to stresses including: heat, ethanol, and sodium arsenite; involved in [PSI+] propagation; protein becomes more abundant and forms cytoplasmic foci in response to DNA replication stress
YLL039C	UBI4	PCG	No	No	2.78	1.09298	Ubiquitin; becomes conjugated to proteins, marking them for selective degradation via the ubiquitin-26S proteasome system; essential for the cellular stress response; encoded as a polyubiquitin precursor comprised of 5 head-to-tail repeats; protein abundance increases in response to DNA replication stress
YLR029C	RPL15A	PCG	No	Yes	24.1	-0.815957	Ribosomal 60S subunit protein L15A; binds to 5.8 S rRNA; homologous to mammalian ribosomal protein L15, no bacterial homolog; RPL15A has a paralog, RPL15B, that arose from the whole genome duplication
YLR075W	RPL10	PCG	No	Yes	55.5	-0.645611	Ribosomal 60S subunit protein L10; responsible for joining the 40S and 60S subunits; regulates translation initiation; similar to members of the QM gene family; homologous to mammalian ribosomal protein L10 and bacterial L16; protein abundance increases in response to DNA replication stress; mutations in the human ortholog are associated with development of T-cell acute lymphoblastic leukemia and…
YLR106C	MDN1	PCG	No	No	1.23	0.285901	Huge dynein-related AAA-type ATPase (midasin); forms extended pre-60S particle with the Rix1 complex (Rix1p-Ipi1p-Ipi3p); acts in removal of ribosomal biogenesis factors at successive steps of pre-60S assembly and export from nucleus
YLR109W	AHP1	PCG	No	Yes	26.1	-0.341759	Thiol-specific peroxiredoxin; reduces hydroperoxides to protect against oxidative damage; function in vivo requires covalent conjugation to Urm1p
YLR167W	RPS31	PCG	No	Yes	52.5	-1.00495	Fusion protein cleaved to yield ribosomal protein S31 and ubiquitin; ubiquitin may facilitate assembly of the ribosomal protein into ribosomes; interacts genetically with translation factor eIF2B; homologous to mammalian ribosomal protein S27A, no bacterial homolog
YLR187W	SKG3	PCG	No	No	0.3	0.988996	Protein of unknown function; green fluorescent protein (GFP)-fusion protein localizes to the cell periphery, cytoplasm, bud, and bud neck; potential Cdc28p substrate; similar to Skg4p; relocalizes from bud neck to cytoplasm upon DNA replication stress; SKG3 has a paralog, CAF120, that arose from the whole genome duplication
YLR249W	YEF3	PCG	No	Yes	52	-0.657383	Gamma subunit of translational elongation factor eEF1B; stimulates the binding of aminoacyl-tRNA (AA-tRNA) to ribosomes by releasing eEF1A (Tef1p/Tef2p) from the ribosomal complex; contains two ABC cassettes; binds and hydrolyzes ATP; YEF3 has a paralog, HEF3, that arose from the whole genome duplication
YLR259C	HSP60	PCG	No	Yes	8.74	-0.848364	Tetradecameric mitochondrial chaperonin; required for ATP-dependent folding of precursor polypeptides and complex assembly; prevents aggregation and mediates protein refolding after heat shock; role in mtDNA transmission; phosphorylated
YLR342W	FKS1	PCG	No	No	5.68	-0.050726	Catalytic subunit of 1,3-beta-D-glucan synthase; functionally redundant with alternate catalytic subunit Gsc2p; binds to regulatory subunit Rho1p; involved in cell wall synthesis and maintenance; localizes to sites of cell wall remodeling; FKS1 has a paralog, GSC2, that arose from the whole genome duplication
YLR362W	STE11	PCG	No	No	0.4	0.79265	Signal transducing MEK kinase; involved in pheromone response and pseudohyphal/invasive growth pathways where it phosphorylates Ste7p, and the high osmolarity response pathway, via phosphorylation of Pbs2p; regulated by Ste20p and Ste50p; protein abundance increases in response to DNA replication stress
YML007W	YAP1	PCG	No	No	1.7	0.724593	Basic leucine zipper (bZIP) transcription factor; required for oxidative stress tolerance; activated by H2O2 through the multistep formation of disulfide bonds and transit from the cytoplasm to the nucleus; Yap1p is degraded in the nucleus after the oxidative stress has passed; mediates resistance to cadmium; YAP1 has a paralog, CAD1, that arose from the whole genome duplication; relative distrib…
YML058W	SML1	PCG	No	Yes	9.29	0.498931	Ribonucleotide reductase inhibitor; involved in regulating dNTP production; regulated by Mec1p and Rad53p during DNA damage and S phase; SML1 has a paralog, DIF1, that arose from the whole genome duplication
YML085C	TUB1	PCG	No	Yes	2.6	0.160198	Alpha-tubulin; associates with beta-tubulin (Tub2p) to form tubulin dimer, which polymerizes to form microtubules; relative distribution to nuclear foci increases upon DNA replication stress; TUB1 has a paralog, TUB3, that arose from the whole genome duplication
YMR162C	DNF3	PCG	No	No	0.3	0.814004	Trans-golgi network aminophospholipid translocase (flippase); maintains membrane lipid asymmetry in post-Golgi secretory vesicles; localizes to the trans-Golgi network; likely involved in protein transport; type 4 P-type ATPase
YMR165C	PAH1	PCG	No	No	0.2	0.645415	Mg2+-dependent phosphatidate (PA) phosphatase; dephosphorylates PA to yield diacylglycerol; responsible for de novo lipid synthesis and formation of lipid droplets; phosphorylation by Pho80p-Pho85p decreases catalytic activity and alters Pah1p localization and abundance; phosphorylation by protein kinase A decreases catalytic efficiency; dephosphorylation by Nem1p-Spo7p anchors Pah1p to the membr…
YMR192W	GYL1	PCG	No	No	0.3	0.651911	Putative GTPase activating protein (GAP) with a role in exocytosis; stimulates Gyp5p GAP activity on Ypt1p, colocalizes with Gyp5p at sites of polarized growth; interacts with Gyp5p, Rvs161p, and Rvs167p; involved in recruiting Rvs167p to the bud tip during polarized growth; increases in abundance and relocalizes from bud neck to cytoplasm upon DNA replication stress; GYL1 has a paralog, GYP5, th…
YMR229C	RRP5	PCG	No	Yes	2.89	-0.332722	RNA binding protein involved in synthesis of both 18S and 5.8S rRNAs; component of both the ribosomal small subunit (SSU) processosome and the 90S preribosome; has binding preference for single stranded tracts of U's; relocalizes from nucleolus to nucleus upon DNA replication stress
YMR290C	HAS1	PCG	No	Yes	1.64	-0.00476637	ATP-dependent RNA helicase; involved in the biogenesis of 40S and 60S ribosome subunits; localizes to both the nuclear periphery and nucleolus; highly enriched in nuclear pore complex fractions; constituent of 66S pre-ribosomal particles
YMR304W	UBP15	PCG	No	No	0.3	0.788497	Ubiquitin-specific protease involved in protein deubiquitination; catalytic activity regulated by an N-terminal TRAF-like domain and and C-terminal sequences; physically interacts with anaphase-promoting complex/cyclosome (APC/C) activator, Cdh1p; forms a complex with AAA peroxins Pex1p and Pex6p
YNL115C	YNL115C	PCG	No	No	0.6	0.961673	Putative protein of unknown function; green fluorescent protein (GFP)-fusion protein localizes to mitochondria; YNL115C is not an essential gene
YNL149C	PGA2	PCG	No	No	4	0.158634	Essential protein required for maturation of Gas1p and Pho8p; involved in protein trafficking; GFP-fusion protein localizes to the ER and YFP-fusion protein to the nuclear envelope-ER network; null mutants have a cell separation defect
YNL240C	NAR1	PCG	No	Yes	1.38	-0.0305948	Subunit of the cytosolic iron-sulfur (FeS) protein assembly machinery; required for maturation of cytosolic and nuclear FeS proteins and for normal resistance to oxidative stress; homologous to human Narf
YNL287W	SEC21	PCG	No	No	2.06	-0.111667	Gamma subunit of coatomer; coatomer is a heptameric protein complex that together with Arf1p forms the COPI coat; involved in ER to Golgi transport of selective cargo
YNL322C	KRE1	PCG	No	No	5.6	0.598966	Cell wall glycoprotein involved in beta-glucan assembly; serves as a K1 killer toxin membrane receptor
YOL061W	PRS5	PCG	No	No	5.9	0.0290883	5-phospho-ribosyl-1(alpha)-pyrophosphate synthetase; synthesizes PRPP, which is required for nucleotide, histidine, and tryptophan biosynthesis; one of five related enzymes, which are active as heteromultimeric complexes; forms cytoplasmic foci upon DNA replication stress
YOL122C	SMF1	PCG	No	No	1.3	1.17191	Divalent metal ion transporter; broad specificity for di-valent and tri-valent metals; post-translationally regulated by levels of metal ions; member of the Nramp family of metal transport proteins
YOR232W	MGE1	PCG	No	Yes	3.6	-0.178889	Mitochondrial matrix cochaperone; nucleotide release factor for Ssc1p in protein translocation and folding; also acts as cochaperone for Ssq1p in folding of Fe-S cluster proteins; acts as oxidative sensor to regulate mitochondrial Ssc1p; in presence of oxidative stress, dimeric Mge1p becomes a monomer and unable to regulate Ssc1p function; homolog of E. coli GrpE and human Mge1 (GRPEL1), which al…
YOR254C	SEC63	PCG	No	No	4.6	0.360428	Essential subunit of Sec63 complex; with Sec61 complex, Kar2p/BiP and Lhs1p forms a channel competent for SRP-dependent and post-translational SRP-independent protein targeting and import into the ER; other members are Sec63p, Sec62p, Sec66p and Sec72p
YPL009C	TAE2	PCG	No	No	1	0.441485	Component of the ribosome quality control complex (RQC); RQC (Rqc1p-Rkr1p-Tae2p-Cdc48p-Npl4p-Ufd1p) is a ribosome-bound complex required for the degradation of polypeptides arising from stalled translation involved in protein translation; monitors translation stress and signals this to Hsf1p; may interact with ribosomes, based on co-purification experiments; green fluorescent protein (GFP)-fusion…
YPL063W	TIM50	PCG	No	Yes	1.38	0.0210801	Essential component of the TIM23 complex; acts as receptor for the translocase of the inner mitochondrial membrane (TIM23) complex guiding incoming precursors from the TOM complex; may control the gating of the Tim23p-Tim17p channel
YPL074W	YTA6	PCG	No	No	0.6	0.891518	Putative ATPase of the CDC48/PAS1/SEC18 (AAA) family; localized to the cortex of mother cells but not to daughter cells; relocalizes from cytoplasm to plasma membrane foci upon DNA replication stress
YPL106C	SSE1	PCG	No	Yes	7.27	-0.258293	ATPase component of heat shock protein Hsp90 chaperone complex; plays a role in determining prion variants; binds unfolded proteins; member of the heat shock protein 70 (HSP70) family; localized to the cytoplasm; SSE1 has a paralog, SSE2, that arose from the whole genome duplication
YPL190C	NAB3	PCG	No	No	0.8	0.569618	RNA-binding protein, subunit of Nrd1 complex (Nrd1p-Nab3p-Sen1p); complex interacts with the exosome to mediate 3&#8242; end formation of some mRNAs, snRNAs, snoRNAs, and CUTs; required for termination of non-poly(A) transcripts and efficient splicing
YPL231W	FAS2	PCG	No	Yes	6.3	-0.719061	Alpha subunit of fatty acid synthetase; complex catalyzes the synthesis of long-chain saturated fatty acids; contains the acyl-carrier protein domain and beta-ketoacyl reductase, beta-ketoacyl synthase and self-pantetheinylation activities
YPL237W	SUI3	PCG	No	Yes	5.8	-0.311529	Beta subunit of the translation initiation factor eIF2; involved in the identification of the start codon; proposed to be involved in mRNA binding
YPL277C	YPL277C	PCG	No	No	0.1	1.06878	Putative protein of unknown function; localized to the membranes; gene expression regulated by copper levels
YPR033C	HTS1	PCG	No	Yes	5.8	-0.216211	Cytoplasmic and mitochondrial histidine tRNA synthetase; efficient mitochondrial localization requires both a presequence and an amino-terminal sequence; mutations in human ortholog HARS2 are associated with Perrault syndrome
YPR069C	SPE3	PCG	No	Yes	3.18	-0.205106	Spermidine synthase; involved in biosynthesis of spermidine and also in biosynthesis of pantothenic acid; spermidine is required for growth of wild-type cells
YPR100W	MRPL51	PCG	No	No	1.81	0.216221	Mitochondrial ribosomal protein of the large subunit
YPR102C	RPL11A	PCG	No	Yes	33.66	-0.456389	Ribosomal 60S subunit protein L11A; expressed at twice the level of Rpl11Bp; involved in ribosomal assembly; depletion causes degradation of 60S proteins and RNA; homologous to mammalian ribosomal protein L11 and bacterial L5; RPL11A has a paralog, RPL11B, that arose from the whole genome duplication
YPR117W	YPR117W	PCG	No	No	0.3	0.998543	Putative protein of unknown function
YPR145W	ASN1	PCG	No	Yes	12	-0.225214	Asparagine synthetase; catalyzes the synthesis of L-asparagine from L-aspartate in the asparagine biosynthetic pathway; ASN1 has a paralog, ASN2, that arose from the whole genome duplication
NA indicates non-available data
Blank boxes indicate not applicable
The start and end indicate the genomic position where the enriched read cluster starts and ends
PCG indicates protein coding gene
ncRNA indicates non-coding RNA
Intergenic means clusters found between two genes without known overlapping features
