# Supplementary material for: Transcriptome Wide Annotation of Eukaryotic RNase III Reactivity and Degradation Signals
Source: PLoS Genet. 2015 Feb 13;11(2):e1005000. doi: 10.1371/journal.pgen.1005000 (PMC4334505; doi:10.1371/journal.pgen.1005000)
Supplement: S17 Table — (XLSX) [file pgen.1005000.s024.xlsx]

## Sheet: S17. Conditional Target Expres.
Table S17 (related to Figure 5): Quantitative Measurement of Rnt1p Target's Expression in Different Growth Conditions (Relative Expression Upon RNT1 deletion (log2))
		2% Dextrose		4% Galactose		20min in Nitrogen
Gene tested	Tiling Array	qPCR	p-value	qPCR	p-value	qPCR	p-value	Venn diagram group (Dextrose/Galactose/N2)	Known Substrate	SGD Predicted Expression Level (RNA/cell)	Gene Function
AXL2	0.864221	1.99667	1.59516e-05	1.22667	0.000349487	2.59667	0.000508029	DGN	No	0.4	Integral plasma membrane protein; required for axial budding in haploid cells; localizes to the incipient bud site and bud neck; glycosylated by Pmt4p; potential Cdc28p substrate
SEC3	0.521515	0.413333	0.000255016	0.646667	0.00709003	0.676667	0.000355492	DGN	No	0.4	Subunit of the exocyst complex; the exocyst mediates polarized targeting and tethering of post-Golgi secretory vesicles to sites of exocytosis prior to SNARE-mediated fusion; PtdIns[4,5]P2-binding protein that localizes to exocytic sites in a Rho1p-dependent, actin-independent manner, targeting and anchoring the exocyst to the plasma membrane with Exo70p; direct GTP Rho1p effector; required for E…
PGA2	0.158634	0.663333	0.000296075	0.88	0.00261138	0.583333	0.00812328	DGN	No	4	Essential protein required for maturation of Gas1p and Pho8p; involved in protein trafficking; GFP-fusion protein localizes to the ER and YFP-fusion protein to the nuclear envelope-ER network; null mutants have a cell separation defect
SNF2	0.400363	0.383333	0.000334151	0.233333	0.0293028	0.466667	0.000312693	DN	No	0.6	Catalytic subunit of the SWI/SNF chromatin remodeling complex; involved in transcriptional regulation; contains DNA-stimulated ATPase activity; functions interdependently in transcriptional activation with Snf5p and Snf6p
ESC1	0.930699	0.85	0.000336906	0.726667	0.00696864	0.946667	0.013737	DG	No	NA	Protein localized to the nuclear periphery; involved in telomeric silencing; interacts with PAD4-domain of Sir4p
RLM1	0.814611	1.44667	0.00034149	0.553333	0.0768259	1.59	1.2891e-05	DN	No	0.9	MADS-box transcription factor; component of the protein kinase C-mediated MAP kinase pathway involved in the maintenance of cell integrity; phosphorylated and activated by the MAP-kinase Slt2p; RLM1 has a paralog, SMP1, that arose from the whole genome duplication
EAR1	0.7606	0.673333	0.00035866	0.596667	0.0619507	0.623333	0.00273971	DN	No	NA	Specificity factor required for Rsp5p-dependent ubiquitination; also required for sorting of specific cargo proteins at the multivesicular body; mRNA is targeted to the bud via the mRNA transport system involving She2p
IRA2	0.569594	0.723333	0.000490152	0.293333	0.00881372	0.466667	0.0213846	DG	No	0.9	GTPase-activating protein; negatively regulates RAS by converting it from the GTP- to the GDP-bound inactive form, required for reducing cAMP levels under nutrient limiting conditions; similar to human neurofibromin; IRA2 has a paralog, IRA1, that arose from the whole genome duplication
PMD1	0.787179	0.86	0.000533808	0.52	0.0112402	0.946667	0.000891011	DN	No	0.4	Protein with an N-terminal kelch-like domain; putative negative regulator of early meiotic gene expression; required, with Mds3p, for growth under alkaline conditions; PMD1 has a paralog, MDS3, that arose from the whole genome duplication
YAP1	0.724593	0.536667	0.000549862	1.09667	0.0302059	0.76	0.00116671	DN	No	1.7	Basic leucine zipper (bZIP) transcription factor; required for oxidative stress tolerance; activated by H2O2 through the multistep formation of disulfide bonds and transit from the cytoplasm to the nucleus; Yap1p is degraded in the nucleus after the oxidative stress has passed; mediates resistance to cadmium; relative distribution to the nucleus increases upon DNA replication stress; YAP1 has a p…
YTA6	0.891518	0.786667	0.000579642	0.333333	0.0124906	0.896667	0.00195638	DN	No	0.6	Putative ATPase of the CDC48/PAS1/SEC18 (AAA) family; localized to the cortex of mother cells but not to daughter cells; relocalizes from cytoplasm to plasma membrane foci upon DNA replication stress
PRP5	0.914291	1.21667	0.000884993	1.11667	1.44101e-05	1.42333	0.00106545	DGN	No	0.6	RNA helicase in the DEAD-box family; necessary for prespliceosome formation, bridges U1 and U2 snRNPs and enables stable U2 snRNP association with intron RNA
TAF6	0.649225	0.49	0.000910409	0.52	0.000882152	0.553333	0.0276288	DG	No	0.9	Subunit (60 kDa) of TFIID and SAGA complexes; involved in transcription initiation of RNA polymerase II and in chromatin modification, similar to histone H4; relocalizes to the cytosol in response to hypoxia
IFH1	0.503631	0.883333	0.00133907	0.903333	0.00111358	0.313333	0.0242329	DG	No	0.96	Coactivator, regulates transcription of ribosomal protein (RP) genes; recruited to RP gene promoters during optimal growth conditions via Fhl1p; subunit of CURI, a complex that coordinates RP production and pre-rRNA processing; IFH1 has a paralog, CRF1, that arose from the whole genome duplication
PRP40	0.958703	0.796667	0.00141981	0.646667	0.00176884	0.943333	0.000114437	DGN	No	1.2	U1 snRNP protein involved in splicing; interacts with the branchpoint-binding protein during the formation of the second commitment complex
TOP1	0.510097	0.516667	0.00148443	0.46	0.00542741	0.253333	0.0682007	DG	No	0.8	Topoisomerase I; nuclear enzyme that relieves torsional strain in DNA by cleaving and re-sealing the phosphodiester backbone; relaxes both positively and negatively supercoiled DNA; functions in replication, transcription, and recombination; role in processing ribonucleoside monophosphates in genomic DNA into irreversible single-strand breaks
STE11	0.79265	0.906667	0.0016253	0.763333	0.0108802	1.03667	0.000108387	DN	No	0.4	Signal transducing MEK kinase; involved in pheromone response and pseudohyphal/invasive growth pathways where it phosphorylates Ste7p, and the high osmolarity response pathway, via phosphorylation of Pbs2p; regulated by Ste20p and Ste50p; protein abundance increases in response to DNA replication stress
MIG2	0.389561	2.47333	0.00190926	1.29333	0.00559197	1.49667	0.00227197	DGN	Yes	2.45	Zinc finger transcriptional repressor; cooperates with Mig1p in glucose-induced repression of many genes; under low glucose conditions Mig2p relocalizes to mitochondrion, where it interacts with Ups1p and antagonizes mitochondrial fission factor, Dnm1p, indicative of a role in mitochondrial fusion or regulating morphology; regulates filamentous growth along with Mig2p in response to glucose deple…
INP53	0.422868	0.176667	0.00208315	0.186667	0.0739986	0.36	0.0295326	None	No	0.8	Polyphosphatidylinositol phosphatase; dephosphorylates multiple phosphatidylinositol phosphates; involved in trans Golgi network-to-early endosome pathway; hyperosmotic stress causes translocation to actin patches; contains Sac1 and 5-ptase domains; INP53 has a paralog, INP52, that arose from the whole genome duplication
SSD1	0.948477	0.643333	0.00220366	0.736667	0.000938889	1.36	0.00135285	DGN	No	0.8	Translational repressor with a role in polar growth and wall integrity; regulated by Cbk1p phosphorylation to effect bud-specific translational control and localization of specific mRNAs; interacts with TOR pathway components; contains a functional N-terminal nuclear localization sequence and nucleocytoplasmic shuttling appears to be critical to Ssd1p function
ITC1	0.889434	0.746667	0.00235604	0.56	0.000486691	0.73	0.0020956	DGN	No	0.4	Subunit of ATP-dependent Isw2p-Itc1p chromatin remodeling complex; required for repression of a-specific genes, repression of early meiotic genes during mitotic growth, and repression of INO1; similar to mammalian Acf1p, the regulatory subunit of the mammalian ATP-utilizing chromatin assembly and modifying factor (ACF) complex; ITC1 has a paralog, YPL216W, that arose from the whole genome duplica…
PEX25	0.568098	0.973333	0.00249585	0.563333	0.0548727	1.32667	0.000539404	DN	No	0.9	Peripheral peroxisomal membrane peroxin; required for the regulation of peroxisome size and maintenance, recruits GTPase Rho1p to peroxisomes, induced by oleate, interacts with Pex27p; PEX25 has a paralog, PEX27, that arose from the whole genome duplication
BMH1	0.123484	0.576667	0.00259242	0.2	0.0389371	0.546667	0.00510245	DN	No	38	14-3-3 protein, major isoform; controls proteome at post-transcriptional level, binds proteins and DNA, involved in regulation of exocytosis, vesicle transport, Ras/MAPK signaling, aggresome formation and rapamycin-sensitive signaling; protein increases in abundance and relative distribution to the nucleus increases upon DNA replication stress; antiapoptotic gene that has a functional 14-3-3 huma…
GCV2	0.793009	2.69333	0.00291806	2.79667	0.00683855	1.72667	0.0130291	DG	No	1.2	P subunit of the mitochondrial glycine decarboxylase complex; glycine decarboxylase is required for the catabolism of glycine to 5,10-methylene-THF; expression is regulated by levels of 5,10-methylene-THF in the cytoplasm
NPR2	0.933012	0.8	0.00304247	0.54	0.000906838	1.16333	0.00033733	DGN	No	0.2	Subunit of SEA (Seh1-associated), Npr2/3, and Iml1p complexes; Npr2/3 complex mediates downregulation of TORC1 activity upon amino acid limitation; SEA complex is a coatomer-related complex that associates dynamically with the vacuole; Iml1p complex is required for non-nitrogen-starvation (NNS)-induced autophagy; Iml1p interacts primarily with phosphorylated Npr2p; homolog of human tumor suppress…
YSP2	0.64389	0.496667	0.00308724	0.75	0.00944753	0.706667	0.0157225	DG	No	0.81	Protein involved in programmed cell death; mutant shows resistance to cell death induced by amiodarone or intracellular acidification; YSP2 has a paralog, YHR080C, that arose from the whole genome duplication
SKG3	0.988996	1.06667	0.00345192	0.68	0.00913722	1.32	0.00145783	DGN	No	0.3	Protein of unknown function; green fluorescent protein (GFP)-fusion protein localizes to the cell periphery, cytoplasm, bud, and bud neck; potential Cdc28p substrate; similar to Skg4p; relocalizes from bud neck to cytoplasm upon DNA replication stress; SKG3 has a paralog, CAF120, that arose from the whole genome duplication
KIN2	0.553745	0.46	0.00366018	0.593333	0.000750324	0.316667	0.00140428	DGN	No	0.7	Serine/threonine protein kinase involved in regulation of exocytosis; localizes to the cytoplasmic face of the plasma membrane; KIN2 has a paralog, KIN1, that arose from the whole genome duplication
TAE2	0.441485	0.233333	0.00381753	0.1	0.208027	0.0733333	0.19832	None	No	1	Component of the ribosome quality control complex (RQC); RQC (Rqc1p-Rkr1p-Tae2p-Cdc48p-Npl4p-Ufd1p) is a ribosome-bound complex required for the degradation of polypeptides arising from stalled translation involved in protein translation; monitors translation stress and signals this to Hsf1p; may interact with ribosomes, based on co-purification experiments; green fluorescent protein (GFP)-fusion…
KCS1	0.420916	0.46	0.00390872	0.553333	0.0152836	0.636667	0.000414429	DN	No	1.27	Inositol hexakisphosphate and inositol heptakisphosphate kinase; generation of high energy inositol pyrophosphates by Kcs1p is required for many processes such as vacuolar biogenesis, stress response, and telomere maintenance; inositol hexakisphosphate is also known as IP6; inositol heptakisphosphate is also known as IP7
TAF7	0.56292	0.71	0.00402062	0.8	0.0172425	0.473333	0.00600458	DN	No	0.4	TFIID subunit (67 kDa); involved in RNA polymerase II transcription initiation
CEG1	0.686489	0.603333	0.00437613	0.6	0.0292883	1.03667	0.000684553	DN	No	1.1	Guanylyltransferase involved in mRNA 5' capping; subunit of the mRNA capping enzyme, which is a heterotetramer composed of two molecules of Ceg1p and a homodimer of Cet1p, the mRNA 5?-triphosphatase subunit; nuclear import of Ceg1p requires interaction with Cet1p; mammalian capping enzyme is a single bifunctional polypeptide
NAB3	0.569618	0.523333	0.00453328	0.35	0.00996002	0.646667	0.0018647	DGN	No	0.8	RNA-binding protein, subunit of Nrd1 complex (Nrd1p-Nab3p-Sen1p); complex interacts with exosome to mediate 3'-end formation of some mRNAs, snRNAs, snoRNAs, and CUTs; required for termination of non-poly(A) transcripts and efficient splicing; Nrd1-Nab3 pathway appears to have a role in rapid suppression of some genes when cells are shifted to poor growth conditions, indicating role for Nrd1-Nab3 …
PAN6	0.424623	0.483333	0.00514702	0.616667	0.000966591	0.416667	0.0027923	DGN	No	1.6	Pantothenate synthase; also known as pantoate-beta-alanine ligase, required for pantothenic acid biosynthesis, deletion causes pantothenic acid auxotrophy, homologous to E. coli panC
PRP8	0.527146	0.523333	0.00530425	0.693333	0.00147378	0.466667	0.0349671	DG	No	1.23	Component of U4/U6-U5 snRNP complex; involved in second catalytic step of splicing; participates in spliceosomal assembly through its interaction with U1 snRNA; mutations of human Prp8 cause retinitis pigmentosa
NUP188	0.382191	0.61	0.00553437	0.54	0.0280368	0.21	0.0753411	D	No	0.8	Subunit of the inner ring of the nuclear pore complex (NPC); contributes to NPC organization and nucleocytoplasmic transport; homologous to human NUP188
MDN1	0.285901	0.673333	0.00556033	0.583333	0.0117945	0.16	0.121712	D	No	1.23	Huge dynein-related AAA-type ATPase (midasin); forms extended pre-60S particle with the Rix1 complex (Rix1p-Ipi1p-Ipi3p); acts in removal of ribosomal biogenesis factors at successive steps of pre-60S assembly and export from nucleus
MDL2	0.537852	0.236667	0.0056831	0.00333333	0.490748	0.286667	0.0634875	None	No	0.6	Mitochondrial inner membrane half-type ABC transporter; required for respiratory growth at high temperature; localizes to vacuole membrane in response to H2O2; similar to human TAP1 and TAP2 implicated in bare lymphocyte syndrome and Wegener-like granulomatosis
YAP1802	0.598659	0.41	0.00581475	0.626667	0.017221	0.813333	0.00016941	DN	No	0.9	Protein of the AP180 family, involved in clathrin cage assembly; binds Pan1p and clathrin; YAP1802 has a paralog, YAP1801, that arose from the whole genome duplication
PEP1	0.581591	0.726667	0.00592334	0.683333	3.67062e-05	0.956667	0.000725697	DGN	No	1.37	Type I transmembrane sorting receptor for multiple vacuolar hydrolases; cycles between the late-Golgi and prevacuolar endosome-like compartments
BAS1	0.579223	1.24	0.00594154	0.733333	0.002535	0.73	0.00125394	DGN	No	0.96	Myb-related transcription factor; involved in regulating basal and induced expression of genes of the purine and histidine biosynthesis pathways; also involved in regulation of meiotic recombination at specific genes
BNI1	0.618737	0.55	0.00629961	0.65	0.0144764	0.76	0.00639796	DN	No	0.8	Formin; polarisome component; nucleates the formation of linear actin filaments, involved in cell processes such as budding and mitotic spindle orientation which require the formation of polarized actin cables, functionally redundant with BNR1
FKS1	-0.050726	0.82	0.00633539	0.89	0.001024	0.66	0.00311515	DGN	No	5.68	Catalytic subunit of 1,3-beta-D-glucan synthase; functionally redundant with alternate catalytic subunit Gsc2p; binds to regulatory subunit Rho1p; involved in cell wall synthesis and maintenance; localizes to sites of cell wall remodeling; FKS1 has a paralog, GSC2, that arose from the whole genome duplication
ISR1	0.493342	0.66	0.00680835	0.263333	0.000371732	0.656667	0.000517465	DGN	No	0.4	Predicted protein kinase; overexpression causes sensitivity to staurosporine, which is a potent inhibitor of protein kinase C
PAN1	0.365476	0.723333	0.00730425	0.896667	0.0136056	0.753333	0.0650704	D	No	1.58	Part of actin cytoskeleton-regulatory complex Pan1p-Sla1p-End3p; associates with actin patches on cell cortex; promotes protein-protein interactions essential for endocytosis; binds to and activates Arp2/3 complex in vitro; phosphorylation of Thr-1225 is regulated by MAPK Hog1p in response to osmotic stress; previously thought to be a subunit of poly(A) ribonuclease
BZZ1	0.614003	0.24	0.00816112	0.3	0.042218	0.423333	0.00234072	N	No	0.6	SH3 domain protein implicated in regulating actin polymerization; able to recruit actin polymerization machinery through its SH3 domains; colocalizes with cortical actin patches and Las17p; interacts with type I myosins
TRA1	0.386189	0.39	0.0104668	0.4	0.0194085	NA	NA	None	No	0.86	Subunit of SAGA and NuA4 histone acetyltransferase complexes; interacts with acidic activators (e.g., Gal4p) which leads to transcription activation; similar to human TRRAP, which is a cofactor for c-Myc mediated oncogenic transformation
HUL5	0.721321	0.61	0.0134375	0.58	0.00813015	1.05667	0.00305	GN	No	0.6	Multiubiquitin chain assembly factor (E4); proteasome processivity factor that elongates polyUb chains on substrates, opposing Ubp6p, a branched polyubiquitin protease; required for retrograde transport of misfolded proteins during ERAD
CAF4	0.582651	0.683333	0.0135267	0.44	0.0209352	0.343333	0.00851901	N	No	0.4	WD40 repeat-containing protein associated with the CCR4-NOT complex; interacts in a Ccr4p-dependent manner with Ssn2p; also interacts with Fis1p, Mdv1p and Dnm1p and plays a role in mitochondrial fission; CAF4 has a paralog, MDV1, that arose from the whole genome duplication
HEH2	0.671947	0.973333	0.0152235	0.816667	0.0105527	0.763333	0.00502039	N	No	0.4	Inner nuclear membrane (INM) protein; contains helix-extension-helix (HEH) motif, nuclear localization signal sequence; targeting to the INM requires the Srp1p-Kap95p karyopherins and the Ran cycle; HEH2 has a paralog, SRC1, that arose from the whole genome duplication
KRE1	0.598966	1.04	0.0168464	0.483333	0.00186634	NA	NA	G	No	5.6	Cell wall glycoprotein involved in beta-glucan assembly; serves as a K1 killer toxin membrane receptor
DAM1	0.81836	0.343333	0.0177983	0.14	0.0771479	0.82	0.00600545	N	No	0.4	Essential subunit of the Dam1 complex (aka DASH complex); cooperates with Duo1p to connect the DASH complex with the microtubules (MT); couples kinetochores to the force produced by MT depolymerization thereby aiding in chromosome segregation; Ipl1p target for regulating kinetochore-MT attachments
SMC4	0.712781	0.596667	0.017975	0.37	0.021294	0.466667	0.00363921	N	No	0.3	Subunit of the condensin complex; condensin reorganizes chromosomes during both mitosis and meiosis; forms a subcomplex with Smc2p that has ATP-hydrolyzing and DNA-binding activity, but other condensin subunits are required for chromatin binding; required for tRNA gene clustering at the nucleolus; potential Cdc28p substrate
JSN1	0.779713	0.4	0.0203722	0.403333	0.00508902	0.736667	0.00719382	GN	No	0.7	Member of the Puf family of RNA-binding proteins; interacts with mRNAs encoding membrane-associated proteins; involved in localizing the Arp2/3 complex to mitochondria; overexpression causes increased sensitivity to benomyl; JSN1 has a paralog, PUF2, that arose from the whole genome duplication
SIN3	0.386757	0.43	0.0264954	0.393333	0.032693	0.32	0.0460182	None	No	1.39	Component of both the Rpd3S and Rpd3L histone deacetylase complexes; involved in transcriptional repression and activation of diverse processes, including mating-type switching and meiosis; involved in the maintenance of chromosomal integrity
VAC8	0.450124	0.303333	0.0297739	0.32	0.0229708	0.426667	0.00826511	N	No	1.81	Phosphorylated and palmitoylated vacuolar membrane protein; interacts with Atg13p, required for the cytoplasm-to-vacuole targeting (Cvt) pathway; interacts with Nvj1p to form nucleus-vacuole junctions
KOG1	0.615065	0.456667	0.0308607	0.486667	0.0174188	0.436667	0.0146818	None	No	0.3	Subunit of TORC1; TORC1 is a rapamycin-sensitive complex involved in growth control that contains Tor1p or Tor2p, Lst8p and Tco89p; contains four HEAT repeats and seven WD-40 repeats; may act as a scaffold protein to couple TOR and its effectors
TOM1	0.393412	0.286667	0.0338134	0.183333	0.0737555	0.103333	0.152971	None	No	1.47	E3 ubiquitin ligase of the hect-domain class; has a role in mRNA export from the nucleus and may regulate transcriptional coactivators; involved in degradation of excess histones; interacts with Dia2p and is required for Dia2p degradation; required to target Cdc6p for ubiquitin-mediated destruction during G1 phase
PRP9	0.820429	1.04667	0.0339304	0.986667	0.00616615	0.693333	0.00348311	GN	No	0.4	Subunit of the SF3a splicing factor complex; required for spliceosome assembly; acts after the formation of the U1 snRNP-pre-mRNA complex
URB1	0.134267	0.336667	0.0344242	0.563333	0.00594474	-0.333333	0.994754	G	No	0.9	Protein required for the normal accumulation of 25S and 5.8S rRNAs; nucleolar protein; associated with the 27SA2 pre-ribosomal particle; proposed to be involved in the biogenesis of the 60S ribosomal subunit
CRN1	0.449746	0.206667	0.0350537	0.946667	0.0347683	0.673333	0.00840649	N	No	1.5	Coronin; cortical actin cytoskeletal component that associates with the Arp2p/Arp3p complex to regulate its activity; plays a role in regulation of actin patch assembly
DSE1	-0.17836	0.193333	0.0358243	-0.0666667	0.823128	0.173333	0.0114532	None	No	2	Daughter cell-specific protein; may regulate cross-talk between the mating and filamentation pathways; deletion affects cell separation after division and sensitivity to alpha-factor and drugs affecting the cell wall; relocalizes from bud neck to cytoplasm upon DNA replication stress
NAM7	0.400736	0.186667	0.0361071	0.5	0.00984943	-0.05	0.798378	G	No	1.52	ATP-dependent RNA helicase of the SFI superfamily; involved in nonsense mediated mRNA decay; required for efficient translation termination at nonsense codons and targeting of NMD substrates to P-bodies; binds to the small ribosomal subunit via an interaction with Rps26; forms cytoplasmic foci upon DNA replication stress
SEC63	0.360428	0.28	0.0370544	0.143333	0.0429692	0.203333	0.101128	None	No	4.6	Essential subunit of Sec63 complex; with Sec61 complex, Kar2p/BiP and Lhs1p forms a channel competent for SRP-dependent and post-translational SRP-independent protein targeting and import into the ER; other members are Sec63p, Sec62p, Sec66p and Sec72p
UBP15	0.788497	0.433333	0.0375519	0.43	0.0134818	0.98	0.00456906	N	No	0.3	Ubiquitin-specific protease involved in protein deubiquitination; catalytic activity regulated by an N-terminal TRAF-like domain and and C-terminal sequences; physically interacts with anaphase-promoting complex/cyclosome (APC/C) activator, Cdh1p; forms a complex with AAA peroxins Pex1p and Pex6p
VPS13	0.571839	0.523333	0.0419321	0.263333	0.044694	1.03	0.00924729	N	No	0.9	Protein involved in prospore membrane morphogenesis; heterooligomeric or homooligomeric complex; peripherally associated with membranes; involved in sporulation, vacuolar protein sorting, prospore membrane formation during sporulatoin, and protein-Golgi retention; homologous to human CHAC and COH1 which are involved in chorea acanthocytosis and Cohen syndrome, respectively
YBP1	0.555195	0.7	0.0421606	0.586667	0.00593536	0.853333	0.00722053	GN	No	0.4	Protein involved in cellular response to oxidative stress; required for oxidation of specific cysteine residues of transcription factor Yap1p, resulting in nuclear localization of Yap1p in response to stress; YBP1 has a paralog, YBP2, that arose from the whole genome duplication
CCR4	0.180762	0.446667	0.0438784	0.326667	0.0341825	0.606667	0.00464799	N	No	1.21	Component of the CCR4-NOT transcriptional complex; CCR4-NOT is involved in regulation of gene expression; component of the major cytoplasmic deadenylase, which is involved in mRNA poly(A) tail shortening
NUP60	0.546138	0.576667	0.0468979	0.68	0.0073617	0.733333	0.0184871	G	No	1.27	FG-nucleoporin component of central core of the nuclear pore complex; contributes directly to nucleocytoplasmic transport and maintenance of the nuclear pore complex (NPC) permeability barrier and is involved in gene tethering at the nuclear periphery; relocalizes to the cytosol in response to hypoxia; both NUP1 and NUP60 are homologous to human NUP153
SSY1	0.791763	0.296667	0.0542501	0.486667	0.00821181	0.873333	0.000708419	GN	No	0.4	Component of the SPS plasma membrane amino acid sensor system; senses external amino acid concentration and transmits intracellular signals that result in regulation of expression of amino acid permease genes; other members are Ssy1p, Ptr3p, and Ssy5p
TRS31	0.547163	0.243333	0.0612401	0.436667	0.00503615	0.573333	0.000572332	GN	No	0.9	Core component of transport protein particle (TRAPP) complexes I-III; TRAPP complexes are related multimeric guanine nucleotide-exchange factor for the GTPase Ypt1p, regulating ER-Golgi traffic (TRAPPI), intra-Golgi traffic (TRAPPII), endosome-Golgi traffic (TRAPPII and III) and autophagy (TRAPPIII)
EKI1	0.784856	0.34	0.0647178	0.826667	0.00255825	0.77	2.48986e-05	GN	No	0.4	Ethanolamine kinase; primarily responsible for phosphatidylethanolamine synthesis via the CDP-ethanolamine pathway; exhibits some choline kinase activity, thus contributing to phosphatidylcholine synthesis via the CDP-choline pathway; EKI1 has a paralog, CKI1, that arose from the whole genome duplication
COQ1	0.619997	0.276667	0.0715998	0.17	0.128936	0.526667	0.00191561	N	No	0.8	Hexaprenyl pyrophosphate synthetase; catalyzes the first step in ubiquinone (coenzyme Q) biosynthesis
YOR1	0.521665	0.266667	0.073081	0.723333	8.18801e-05	0.45	0.0489001	G	No	1.29	Plasma membrane ATP-binding cassette (ABC) transporter; multidrug transporter mediates export of many different organic anions including oligomycin; homolog of human cystic fibrosis transmembrane receptor (CFTR)
MIT1	0.828224	0.243333	0.0765072	0.323333	0.0160652	0.57	0.00915203	N	No	1.57	Transcriptional regulator of pseudohyphal growth; protein with sequence similarity to S. pombe gti1+ (gluconate transport inducer 1) and C. albicans Wor1
SAN1	0.430681	0.216667	0.0787426	0.713333	0.000706199	0.54	0.011184	G	No	0.7	Ubiquitin-protein ligase; involved in the proteasome-dependent degradation of aberrant nuclear proteins; targets substrates with regions of exposed hydrophobicity containing 5 or more contiguous hydrophobic residues; contains intrinsically disordered regions that contribute to substrate recognition
SEC2	0.420989	0.123333	0.0790865	0.53	0.0050861	0.24	0.0100536	G	No	0.6	Guanyl-nucleotide exchange factor for the small G-protein Sec4p; essential for post-Golgi vesicle transport and for autophagy; associates with the exocyst, via exocyst subunit Sec15p, on secretory vesicles
SMY2	0.331491	0.433333	0.0797156	0.356667	0.00506601	0.276667	0.079855	G	No	1.4	GYF domain protein; involved in COPII vesicle formation; interacts with the Sec23p/Sec24p subcomplex; overexpression suppresses the temperature sensitivity of a myo2 mutant; similar to S. pombe Mpd2; SMY2 has a paralog, SYH1, that arose from the whole genome duplication
GCD6	0.286375	0.313333	0.0948181	0.503333	0.0133827	0.25	0.0651618	None	No	2.2	Catalytic epsilon subunit of the translation initiation factor eIF2B; eIF2B is the guanine-nucleotide exchange factor for eIF2; activity subsequently regulated by phosphorylated eIF2; first identified as a negative regulator of GCN4 expression; forms cytoplasmic foci upon DNA replication stress
BFR2	0.435122	0.52	0.0965991	0.586667	0.0161028	0.15	0.256978	None	No	1.52	Essential protein that is a component of 90S preribosomes; may be involved in rRNA processing; multicopy suppressor of sensitivity to Brefeldin A; expression is induced during lag phase and also by cold shock
COT1	0.851633	0.173333	0.101906	0.67	0.00648285	0.316667	0.00853969	GN	No	0.7	Vacuolar transporter that mediates zinc transport into the vacuole; overexpression confers resistance to cobalt and rhodium; protein abundance increases in response to DNA replication stress; COT1 has a paralog, ZRC1, that arose from the whole genome duplication
MLP1	0.475877	0.126667	0.11297	0.3	0.0138262	NA	NA	None	No	0.7	Myosin-like protein associated with the nuclear envelope; connects the nuclear pore complex with the nuclear interior; involved with Tel1p in telomere length control; involved with Pml1p and Pml39p in nuclear retention of unspliced mRNAs; MLP1 has a paralog, MLP2, that arose from the whole genome duplication
SRP72	0.266585	0.0933333	0.134622	-0.0166667	0.594472	0.03	0.413173	None	No	1.34	Core component of the signal recognition particle (SRP); the SRP is a ribonucleoprotein (RNP) complex that functions in targeting nascent secretory proteins to the endoplasmic reticulum (ER) membrane
SFB3	0.235147	0.07	0.144582	0.35	0.000289875	NA	NA	G	No	1.44	Component of the Sec23p-Sfb3p heterodimer of the COPII vesicle coat; COPII coat is required for cargo selection during vesicle formation in ER to Golgi transport; homologous to Sec24p and Sfb2p
BEM2	0.244467	0.143333	0.167686	0.28	0.055938	-0.09	0.746747	None	No	1.35	Rho GTPase activating protein (RhoGAP); involved in the control of cytoskeleton organization and cellular morphogenesis; required for bud emergence; potential GAP for Rho4p
KSP1	0.627017	0.246667	0.168082	0.303333	0.025652	0.463333	0.00801874	N	No	1.15	Serine/threonine protein kinase; associates with TORC1 and likely involved in TOR signaling cascades; negative regulator of autophagy; nuclear translocation required for haploid filamentous growth; regulates filamentous growth induced nuclear translocation of Bcy1p, Fus3p, and Sks1p; overproduction causes allele-specific suppression of prp20-10; protein abundance increases in response to DNA repl…
SWR1	0.625384	0.136667	0.189032	0.366667	0.00378311	0.46	0.00227789	GN	No	0.4	Swi2/Snf2-related ATPase; structural component of the SWR1 complex, which exchanges histone variant H2AZ (Htz1p) for chromatin-bound histone H2A; relocalizes to the cytosol in response to hypoxia
KRE33	-0.138153	0.15	0.226942	0.163333	0.242582	-0.603333	0.986265	None	No	1.54	Protein required for biogenesis of the small ribosomal subunit; required for biogenesis of the small ribosomal subunit; heterozygous mutant shows haploinsufficiency in K1 killer toxin resistance; essential gene
OSM1	0.378133	0.106667	0.228475	-0.0666667	0.940238	0.223333	0.0330108	None	No	0.4	Fumarate reductase, catalyzes the reduction of fumarate to succinate; required for the reoxidation of intracellular NADH under anaerobic conditions; mutations cause osmotic sensitivity; OSM1 has a paralog, FRD1, that arose from the whole genome duplication
MGA2	0.317652	0.203333	0.238598	-0.05	0.645227	0.506667	0.00428487	N	No	0.2	ER membrane protein involved in regulation of OLE1 transcription; inactive ER form dimerizes and one subunit is then activated by ubiquitin/proteasome-dependent processing followed by nuclear targeting; MGA2 has a paralog, SPT23, that arose from the whole genome duplication
NOP14	0.151558	0.15	0.260975	0.37	0.0330757	0.116667	0.12876	None	No	1.39	Nucleolar protein; forms a complex with Noc4p that mediates maturation and nuclear export of 40S ribosomal subunits; also present in the small subunit processome complex, which is required for processing of pre-18S rRNA
CWH41	0.402638	0.0166667	0.440982	0.286667	0.0154865	0.59	0.0133514	None	No	0.4	Processing alpha glucosidase I; ER type II integral membrane N-glycoprotein involved in assembly of cell wall beta 1,6 glucan and asparagine-linked protein glycosylation; also involved in ER protein quality control and sensing of ER stress
SWH1	0.215223	-0.0133333	0.524857	0.383333	0.00950444	0.54	0.00100318	GN	No	NA	Protein similar to mammalian oxysterol-binding protein; contains ankyrin repeats; localizes to the Golgi and the nucleus-vacuole junction; SWH1 has a paralog, OSH2, that arose from the whole genome duplication
ECM29	0.405006	-0.03	0.607673	0.616667	0.00221371	0	0.5	G	No	0.6	Scaffold protein; assists in association of the proteasome core particle with the regulatory particle; inhibits proteasomal ATPase activity; degraded by the mature proteasome after assembly; contains HEAT-like repeats; protein increases in abundance and relocalizes from nucleus to cytoplasm upon DNA replication stress
GSH1	0.525986	-0.0366667	0.670423	0.136667	0.0737716	0.456667	0.012359	None	No	1	Gamma glutamylcysteine synthetase; catalyzes the first step in glutathione (GSH) biosynthesis; expression induced by oxidants, cadmium, and mercury; protein abundance increases in response to DNA replication stress
STH1	0.328843	-0.0433333	0.685514	0.166667	0.227796	0.17	0.194882	None	No	0.8	ATPase component of the RSC chromatin remodeling complex; required for expression of early meiotic genes; essential helicase-related protein homologous to Snf2p
DED1	-0.741522	-0.11	0.801738	-0.41	0.999853	-0.623333	0.999585	None	No	2.85	ATP-dependent DEAD (Asp-Glu-Ala-Asp)-box RNA helicase; required for translation initiation of all yeast mRNAs; mutations in human DEAD-box DBY are a frequent cause of male infertility; DED1 has a paralog, DBP1, that arose from the whole genome duplication
APL6	0.470982	-0.126667	0.832004	0.05	0.321817	0.19	0.0350051	None	No	1.18	Beta3-like subunit of the yeast AP-3 complex; functions in transport of alkaline phosphatase to the vacuole via the alternate pathway; exists in both cytosolic and peripherally associated membrane-bound pools
RFC1	0.470886	-0.123333	0.839512	0.06	0.313173	0.0833333	0.28399	None	No	1.1	Subunit of heteropentameric Replication factor C (RF-C); RF-C is a DNA binding protein and ATPase that acts as a clamp loader of the proliferating cell nuclear antigen (PCNA) processivity factor for DNA polymerases delta and epsilon
EDE1	0.187229	-0.16	0.901967	0	0.5	0.423333	0.00932857	N	No	0.8	Endocytic protein; involved in a network of interactions with other endocytic proteins, binds membranes in a ubiquitin-dependent manner, may also bind ubiquitinated membrane-associated proteins; interacts with Cmk2 and functions upstream of CMK2 in regulating non-apoptotic cell death
TOM71	0.105363	-0.326667	0.906565	0.0666667	0.0768039	-0.0633333	0.74198	None	No	0.4	Mitochondrial outer membrane protein; probable minor component of the TOM (translocase of outer membrane) complex responsible for recognition and import of mitochondrially directed proteins; TOM71 has a paralog, TOM70, that arose from the whole genome duplication
MAP2	0.127302	-0.333333	0.919452	-0.2	0.949574	0.0266667	0.445498	None	No	3.55	Methionine aminopeptidase; catalyzes the cotranslational removal of N-terminal methionine from nascent polypeptides; function is partially redundant with that of Map1p
MRPL51	0.216221	-0.253333	0.922688	-0.646667	0.999529	-0.0666667	0.70135	None	No	1.81	Mitochondrial ribosomal protein of the large subunit
ARO1	-0.326997	-0.256667	0.926055	-0.436667	0.977639	-0.286667	0.982544	None	No	1.96	Pentafunctional arom protein; catalyzes steps 2 through 6 in the biosynthesis of chorismate, which is a precursor to aromatic amino acids
SEC18	0.389433	-0.0533333	0.930858	0.0666667	0.0301749	0.413333	0.0358359	None	No	1	AAA ATPase and SNARE disassembly chaperone; required for vesicular transport between ER and Golgi, the 'priming' step in homotypic vacuole fusion, autophagy, and protein secretion; releases Sec17p from SNAP complexes; has similarity to mammalian N-ethylmaleimide-sensitive factor (NSF)
FAS1	-0.586712	-0.396667	0.988465	-0.436667	0.997898	-0.766667	0.997258	None	No	7.52	Beta subunit of fatty acid synthetase; complex catalyzes the synthesis of long-chain saturated fatty acids; contains acetyltransacylase, dehydratase, enoyl reductase, malonyl transacylase, and palmitoyl transacylase activities
CHC1	-0.0108447	-0.57	0.992154	-0.243333	0.976014	-0.03	0.597213	None	No	3.4	Clathrin heavy chain; subunit of the major coat protein involved in intracellular protein transport and endocytosis; the clathrin triskelion is a trimeric molecule composed of three heavy chains that radiate from a vertex and three light chains which bind noncovalently near the vertex of the triskelion; the light chain (CLC1) is thought to regulate function
SEC21	-0.111667	-0.27	0.995847	-0.633333	0.742764	-0.116667	0.750199	None	No	2.06	Gamma subunit of coatomer; coatomer is a heptameric protein complex that together with Arf1p forms the COPI coat; involved in ER to Golgi transport of selective cargo
DIS3	0.367943	NA	NA	0.693333	0.000310713	0.16	0.0478008	G	No	1.59	Exosome core complex catalytic subunit; possesses both endonuclease and 3'-5' exonuclease activity; involved in 3'-5' RNA processing and degradation in both the nucleus and the cytoplasm; has similarity to E. coli RNase R and to human DIS3; mutations in Dis3p corresponding to human mutations implicated in multiple myeloma cause phenotypes suggesting impaired exosome function; protein abundance in…
IXR1	0.500705	NA	NA	0.613333	0.0118311	0.993333	7.49559e-06	N	No	0.6	Transcriptional repressor that regulates hypoxic genes during normoxia; involved in the aerobic repression of genes such as COX5b, TIR1, and HEM13; binds DNA intrastrand cross-links formed by cisplatin; HMG (high mobility group box) domain containing protein which binds and bends cisplatin-modified DNA, blocking excision repair; IXR1 has a paralog, ABF2, that arose from the whole genome duplicati…
