# Supplementary material for: Transcriptome Wide Annotation of Eukaryotic RNase III Reactivity and Degradation Signals
Source: PLoS Genet. 2015 Feb 13;11(2):e1005000. doi: 10.1371/journal.pgen.1005000 (PMC4334505; doi:10.1371/journal.pgen.1005000)
Supplement: S18 Table — (XLSX) [file pgen.1005000.s025.xlsx]

## Sheet: S18. GO Slim Term Mapping
Table S18 (related to Figures 2, 3 and 4) : GO Slim Terms Associated with Genes Associated with Rnt1p
	Dataset:	Expression array				Cut and Chip				SALI				Genome
GOID	Slim Term	# of Genes	List Size	Frequency	Fold Enrichment Rel. to Genome	# of Genes	List Size	Frequency	Fold Enrichment Rel. to Genome	# of Genes	List Size	Frequency	Fold Enrichment Rel. to Genome	# of Genes	List Size	Frequency
GO:0045333	cellular respiration	19	351	0.0541	3.16374	0	221	0	0	3	197	0.0152	0.888889	109	6381	0.0171
GO:0009408	response to heat	11	351	0.0313	2.76991	4	221	0.0181	1.60177	5	197	0.0254	2.24779	72	6381	0.0113
GO:0006979	response to oxidative stress	15	351	0.0427	2.57229	3	221	0.0136	0.819277	9	197	0.0457	2.75301	106	6381	0.0166
GO:0000902	cell morphogenesis	5	351	0.0142	2.44828	2	221	0.009	1.55172	1	197	0.0051	0.87931	37	6381	0.0058
GO:0008643	carbohydrate transport	6	351	0.0171	2.28	2	221	0.009	1.2	2	197	0.0102	1.36	48	6381	0.0075
GO:0006091	generation of precursor metabolites and energy	23	351	0.0655	2.19799	3	221	0.0136	0.456376	11	197	0.0558	1.87248	190	6381	0.0298
GO:0006970	response to osmotic stress	10	351	0.0285	2.02128	3	221	0.0136	0.964539	7	197	0.0355	2.51773	90	6381	0.0141
GO:0042594	response to starvation	10	351	0.0285	1.875	8	221	0.0362	2.38158	5	197	0.0254	1.67105	97	6381	0.0152
GO:0007033	vacuole organization	7	351	0.0199	1.68644	3	221	0.0136	1.15254	4	197	0.0203	1.72034	75	6381	0.0118
GO:0071554	cell wall organization or biogenesis	18	351	0.0513	1.63898	7	221	0.0317	1.01278	7	197	0.0355	1.13419	200	6381	0.0313
GO:0006766	vitamin metabolic process	5	351	0.0142	1.61364	1	221	0.0045	0.511364	1	197	0.0051	0.579545	56	6381	0.0088
GO:0009451	RNA modification	14	351	0.0399	1.47778	20	221	0.0905	3.35185	45	197	0.2284	8.45926	172	6381	0.027
GO:0005975	carbohydrate metabolic process	29	351	0.0826	1.44406	13	221	0.0588	1.02797	19	197	0.0964	1.68531	365	6381	0.0572
GO:0042221	response to chemical	33	351	0.094	1.42209	16	221	0.0724	1.09531	20	197	0.1015	1.53555	422	6381	0.0661
GO:0001403	invasive growth in response to glucose limitation	4	351	0.0114	1.37349	1	221	0.0045	0.542169	1	197	0.0051	0.614458	53	6381	0.0083
GO:0006811	ion transport	21	351	0.0598	1.31718	6	221	0.0271	0.596916	11	197	0.0558	1.22907	290	6381	0.0454
GO:0006457	protein folding	8	351	0.0228	1.31034	3	221	0.0136	0.781609	6	197	0.0305	1.75287	111	6381	0.0174
GO:0006865	amino acid transport	4	351	0.0114	1.29545	2	221	0.009	1.02273	3	197	0.0152	1.72727	56	6381	0.0088
GO:0055085	transmembrane transport	21	351	0.0598	1.03103	9	221	0.0407	0.701724	10	197	0.0508	0.875862	370	6381	0.058
GO:0000746	conjugation	6	351	0.0171	0.994186	1	221	0.0045	0.261628	2	197	0.0102	0.593023	110	6381	0.0172
GO:0006364	rRNA processing	18	351	0.0513	0.992263	42	221	0.19	3.67505	54	197	0.2741	5.30174	330	6381	0.0517
GO:0061025	membrane fusion	4	351	0.0114	0.957983	2	221	0.009	0.756303	2	197	0.0102	0.857143	76	6381	0.0119
GO:0023052	signaling	16	351	0.0456	0.948025	16	221	0.0724	1.5052	8	197	0.0406	0.844075	307	6381	0.0481
GO:0006869	lipid transport	3	351	0.0085	0.934066	2	221	0.009	0.989011	3	197	0.0152	1.67033	58	6381	0.0091
GO:0000910	cytokinesis	5	351	0.0142	0.922078	8	221	0.0362	2.35065	2	197	0.0102	0.662338	98	6381	0.0154
GO:0006468	protein phosphorylation	10	351	0.0285	0.896226	12	221	0.0543	1.70755	4	197	0.0203	0.638365	203	6381	0.0318
GO:0007114	cell budding	3	351	0.0085	0.885417	4	221	0.0181	1.88542	2	197	0.0102	1.0625	61	6381	0.0096
GO:0043934	sporulation	8	351	0.0228	0.850746	4	221	0.0181	0.675373	3	197	0.0152	0.567164	171	6381	0.0268
GO:0008380	RNA splicing	7	351	0.0199	0.839662	4	221	0.0181	0.763713	5	197	0.0254	1.07173	151	6381	0.0237
GO:0006497	protein lipidation	2	351	0.0057	0.826087	1	221	0.0045	0.652174	1	197	0.0051	0.73913	44	6381	0.0069
GO:0043543	protein acylation	3	351	0.0085	0.809524	3	221	0.0136	1.29524	1	197	0.0051	0.485714	67	6381	0.0105
GO:0006397	mRNA processing	10	351	0.0285	0.776567	13	221	0.0588	1.60218	7	197	0.0355	0.967302	234	6381	0.0367
GO:0051321	meiotic cell cycle	9	351	0.0256	0.766467	4	221	0.0181	0.541916	2	197	0.0102	0.305389	213	6381	0.0334
GO:0006352	DNA-templated transcription, initiation	3	351	0.0085	0.752212	5	221	0.0226	2	0	197	0	0	72	6381	0.0113
GO:0006366	transcription from RNA polymerase II promoter	20	351	0.057	0.737387	33	221	0.1493	1.93144	9	197	0.0457	0.591203	493	6381	0.0773
GO:0070647	protein modification by small protein conjugation or removal	7	351	0.0199	0.737037	11	221	0.0498	1.84444	3	197	0.0152	0.562963	172	6381	0.027
GO:0006629	lipid metabolic process	12	351	0.0342	0.703704	9	221	0.0407	0.837449	10	197	0.0508	1.04527	310	6381	0.0486
GO:0055086	nucleobase-containing small molecule metabolic process	13	351	0.037	0.694184	12	221	0.0543	1.01876	11	197	0.0558	1.0469	340	6381	0.0533
GO:0006887	exocytosis	2	351	0.0057	0.686747	5	221	0.0226	2.72289	5	197	0.0254	3.06024	53	6381	0.0083
GO:0051603	proteolysis involved in cellular protein catabolic process	8	351	0.0228	0.680597	11	221	0.0498	1.48657	5	197	0.0254	0.758209	214	6381	0.0335
GO:0006897	endocytosis	4	351	0.0114	0.655172	10	221	0.0452	2.5977	5	197	0.0254	1.45977	111	6381	0.0174
GO:0002181	cytoplasmic translation	6	351	0.0171	0.65019	8	221	0.0362	1.37643	8	197	0.0406	1.54373	168	6381	0.0263
GO:0048308	organelle inheritance	2	351	0.0057	0.647727	3	221	0.0136	1.54545	2	197	0.0102	1.15909	56	6381	0.0088
GO:0051186	cofactor metabolic process	6	351	0.0171	0.633333	2	221	0.009	0.333333	4	197	0.0203	0.751852	172	6381	0.027
GO:0016197	endosomal transport	3	351	0.0085	0.62963	3	221	0.0136	1.00741	1	197	0.0051	0.377778	86	6381	0.0135
GO:0007005	mitochondrion organization	12	351	0.0342	0.627523	6	221	0.0271	0.497248	11	197	0.0558	1.02385	348	6381	0.0545
GO:0007010	cytoskeleton organization	8	351	0.0228	0.624658	11	221	0.0498	1.36438	5	197	0.0254	0.69589	233	6381	0.0365
GO:0018193	peptidyl-amino acid modification	4	351	0.0114	0.622951	4	221	0.0181	0.989071	2	197	0.0102	0.557377	117	6381	0.0183
GO:0006520	cellular amino acid metabolic process	10	351	0.0285	0.622271	7	221	0.0317	0.69214	10	197	0.0508	1.10917	292	6381	0.0458
GO:0007059	chromosome segregation	5	351	0.0142	0.577236	5	221	0.0226	0.918699	2	197	0.0102	0.414634	157	6381	0.0246
GO:0009311	oligosaccharide metabolic process	2	351	0.0057	0.575758	3	221	0.0136	1.37374	3	197	0.0152	1.53535	63	6381	0.0099
GO:0006310	DNA recombination	7	351	0.0199	0.562147	5	221	0.0226	0.638418	1	197	0.0051	0.144068	226	6381	0.0354
GO:0032200	telomere organization	2	351	0.0057	0.53271	5	221	0.0226	2.11215	1	197	0.0051	0.476636	68	6381	0.0107
GO:0006486	protein glycosylation	2	351	0.0057	0.53271	2	221	0.009	0.841121	0	197	0	0	68	6381	0.0107
GO:0007031	peroxisome organization	2	351	0.0057	0.527778	3	221	0.0136	1.25926	0	197	0	0	69	6381	0.0108
GO:0007124	pseudohyphal growth	2	351	0.0057	0.527778	2	221	0.009	0.833333	2	197	0.0102	0.944444	69	6381	0.0108
GO:0070271	protein complex biogenesis	9	351	0.0256	0.496124	15	221	0.0679	1.31589	9	197	0.0457	0.885659	329	6381	0.0516
GO:0016570	histone modification	3	351	0.0085	0.488506	5	221	0.0226	1.29885	1	197	0.0051	0.293103	111	6381	0.0174
GO:0000278	mitotic cell cycle	10	351	0.0285	0.483871	21	221	0.095	1.6129	7	197	0.0355	0.602716	376	6381	0.0589
GO:0032196	transposition	3	351	0.0085	0.480226	0	221	0	0	1	197	0.0051	0.288136	113	6381	0.0177
GO:0048285	organelle fission	6	351	0.0171	0.46594	11	221	0.0498	1.35695	5	197	0.0254	0.692098	234	6381	0.0367
GO:0008033	tRNA processing	3	351	0.0085	0.459459	1	221	0.0045	0.243243	1	197	0.0051	0.275676	118	6381	0.0185
GO:0006401	RNA catabolic process	3	351	0.0085	0.456989	11	221	0.0498	2.67742	2	197	0.0102	0.548387	119	6381	0.0186
GO:0043144	snoRNA processing	1	351	0.0028	0.444444	5	221	0.0226	3.5873	3	197	0.0152	2.4127	40	6381	0.0063
GO:0006383	transcription from RNA polymerase III promoter	1	351	0.0028	0.444444	0	221	0	0	0	197	0	0	40	6381	0.0063
GO:0006417	regulation of translation	3	351	0.0085	0.438144	7	221	0.0317	1.63402	6	197	0.0305	1.57216	124	6381	0.0194
GO:0033043	regulation of organelle organization	5	351	0.0142	0.432927	8	221	0.0362	1.10366	6	197	0.0305	0.929878	209	6381	0.0328
GO:0006873	cellular ion homeostasis	3	351	0.0085	0.422886	2	221	0.009	0.447761	5	197	0.0254	1.26368	128	6381	0.0201
GO:0006354	DNA-templated transcription, elongation	2	351	0.0057	0.419118	7	221	0.0317	2.33088	0	197	0	0	87	6381	0.0136
GO:0006325	chromatin organization	6	351	0.0171	0.418093	16	221	0.0724	1.77017	5	197	0.0254	0.621027	261	6381	0.0409
GO:0010324	membrane invagination	1	351	0.0028	0.41791	1	221	0.0045	0.671642	0	197	0	0	43	6381	0.0067
GO:0006605	protein targeting	6	351	0.0171	0.394009	19	221	0.086	1.98157	6	197	0.0305	0.702765	277	6381	0.0434
GO:0006470	protein dephosphorylation	1	351	0.0028	0.378378	1	221	0.0045	0.608108	2	197	0.0102	1.37838	47	6381	0.0074
GO:0051604	protein maturation	1	351	0.0028	0.373333	1	221	0.0045	0.6	3	197	0.0152	2.02667	48	6381	0.0075
GO:0048193	Golgi vesicle transport	4	351	0.0114	0.372549	10	221	0.0452	1.47712	8	197	0.0406	1.3268	195	6381	0.0306
GO:0031399	regulation of protein modification process	2	351	0.0057	0.367742	7	221	0.0317	2.04516	3	197	0.0152	0.980645	99	6381	0.0155
GO:0015931	nucleobase-containing compound transport	3	351	0.0085	0.35865	10	221	0.0452	1.90717	0	197	0	0	151	6381	0.0237
GO:0006974	cellular response to DNA damage stimulus	6	351	0.0171	0.330754	21	221	0.095	1.83752	8	197	0.0406	0.7853	330	6381	0.0517
GO:0051726	regulation of cell cycle	3	351	0.0085	0.279605	7	221	0.0317	1.04276	4	197	0.0203	0.667763	194	6381	0.0304
GO:0048284	organelle fusion	1	351	0.0028	0.266667	1	221	0.0045	0.428571	0	197	0	0	67	6381	0.0105
GO:0032543	mitochondrial translation	2	351	0.0057	0.263889	0	221	0	0	4	197	0.0203	0.939815	138	6381	0.0216
GO:0006281	DNA repair	4	351	0.0114	0.259681	18	221	0.0814	1.85421	6	197	0.0305	0.694761	280	6381	0.0439
GO:0006260	DNA replication	3	351	0.0085	0.256798	11	221	0.0498	1.50453	2	197	0.0102	0.308157	211	6381	0.0331
GO:0006997	nucleus organization	1	351	0.0028	0.254545	7	221	0.0317	2.88182	0	197	0	0	70	6381	0.011
GO:0051049	regulation of transport	1	351	0.0028	0.225806	7	221	0.0317	2.55645	3	197	0.0152	1.22581	79	6381	0.0124
GO:0051169	nuclear transport	2	351	0.0057	0.208029	13	221	0.0588	2.14599	0	197	0	0	175	6381	0.0274
GO:0042273	ribosomal large subunit biogenesis	1	351	0.0028	0.187919	9	221	0.0407	2.73154	5	197	0.0254	1.7047	95	6381	0.0149
GO:0051052	regulation of DNA metabolic process	1	351	0.0028	0.177215	10	221	0.0452	2.86076	3	197	0.0152	0.962025	101	6381	0.0158
GO:0070925	organelle assembly	1	351	0.0028	0.147368	8	221	0.0362	1.90526	5	197	0.0254	1.33684	121	6381	0.019
GO:0006353	DNA-templated transcription, termination	0	351	0	0	5	221	0.0226	3.42424	2	197	0.0102	1.54545	42	6381	0.0066
GO:0042274	ribosomal small subunit biogenesis	0	351	0	0	12	221	0.0543	2.64878	5	197	0.0254	1.23902	131	6381	0.0205
GO:0000054	ribosomal subunit export from nucleus	0	351	0	0	3	221	0.0136	1.81333	0	197	0	0	48	6381	0.0075
GO:0006360	transcription from RNA polymerase I promoter	0	351	0	0	4	221	0.0181	1.81	0	197	0	0	64	6381	0.01
GO:0006413	translational initiation	0	351	0	0	4	221	0.0181	1.69159	3	197	0.0152	1.42056	68	6381	0.0107
GO:0016050	vesicle organization	0	351	0	0	4	221	0.0181	1.56034	1	197	0.0051	0.439655	74	6381	0.0116
GO:0042255	ribosome assembly	0	351	0	0	3	221	0.0136	1.44681	4	197	0.0203	2.15957	60	6381	0.0094
GO:0006418	tRNA aminoacylation for protein translation	0	351	0	0	1	221	0.0045	0.75	4	197	0.0203	3.38333	38	6381	0.006
GO:0008213	protein alkylation	0	351	0	0	1	221	0.0045	0.6	0	197	0	0	48	6381	0.0075
GO:0006414	translational elongation	0	351	0	0	2	221	0.009	0.164534	21	197	0.1066	1.94881	349	6381	0.0547
