# Supplementary material for: Transcriptome Wide Annotation of Eukaryotic RNase III Reactivity and Degradation Signals
Source: PLoS Genet. 2015 Feb 13;11(2):e1005000. doi: 10.1371/journal.pgen.1005000 (PMC4334505; doi:10.1371/journal.pgen.1005000)
Supplement: S19 Table — (XLSX) [file pgen.1005000.s026.xlsx]

## Sheet: S19. Enriched GO Terms
Table S19 (related to Figures 2, 3 and 4) : Enriched Gene Onthology Terms in mRNAs Associated With Rnt1p
Overexpressed mRNAs
Ontology	GOID	Pvalue	Corr Pvalue	OddsRatio	ExpCount	Count	Size	Term
BP	GO:0022904	1.67943e-09	1.93134e-06	16.8576	1.39011	12	24	Respiratory electron transport chain
BP	GO:0042773	1.67943e-09	1.93134e-06	16.8576	1.39011	12	24	ATP synthesis coupled electron transport
BP	GO:0042775	1.67943e-09	1.93134e-06	16.8576	1.39011	12	24	Mitochondrial ATP synthesis coupled electron transport
BP	GO:0006119	3.06343e-09	3.52294e-06	15.5579	1.44803	12	25	Oxidative phosphorylation
BP	GO:0006122	4.73306e-09	5.44302e-06	66.6965	0.579213	8	10	Mitochondrial electron transport, ubiquinol to cytochrome c
BP	GO:0022900	2.19861e-07	0.00025284	6.51332	3.12775	15	54	Electron transport chain
BP	GO:0045333	1.22917e-06	0.00141354	4.31673	5.4446	19	94	Cellular respiration
BP	GO:0009060	1.18179e-05	0.0135905	4.16121	4.69163	16	81	Aerobic respiration
BP	GO:0015980	1.60285e-05	0.0184327	3.1546	8.16691	22	141	Energy derivation by oxidation of organic compounds
MF	GO:0008121	1.16606e-10	4.73422e-08	Inf	0.463371	8	8	Ubiquinol-cytochrome-c reductase activity
MF	GO:0016679	1.16606e-10	4.73422e-08	Inf	0.463371	8	8	Oxidoreductase activity, acting on diphenols and related substances as donors
MF	GO:0016681	1.16606e-10	4.73422e-08	Inf	0.463371	8	8	Oxidoreductase activity, acting on diphenols and related substances as donors, cytochrome as acceptor
MF	GO:0015077	8.29463e-06	0.00336762	4.91463	3.59112	14	62	Monovalent inorganic cation transmembrane transporter activity
MF	GO:0015078	1.02771e-05	0.00417252	5.20462	3.18567	13	55	Hydrogen ion transmembrane transporter activity
CC	GO:0005746	1.8465e-12	4.50546e-10	26.409	1.33219	14	23	Mitochondrial respiratory chain
CC	GO:0005750	6.59519e-12	1.60923e-09	Inf	0.521292	9	9	Mitochondrial respiratory chain complex III
CC	GO:0045275	6.59519e-12	1.60923e-09	Inf	0.521292	9	9	Respiratory chain complex III
CC	GO:0070469	3.66389e-11	8.93988e-09	18.2691	1.56388	14	27	Respiratory chain
CC	GO:0044455	1.28088e-06	0.000312534	3.65396	7.58769	23	131	Mitochondrial membrane part
CC	GO:0044425	4.90536e-05	0.0119691	1.62269	86.5924	118	1495	Membrane part
CC	GO:0031225	7.72779e-05	0.0188558	4.46688	3.30152	12	57	Anchored to membrane
Cleaved mRNAs detected by Cut and Chip
Ontology	GOID	Pvalue	Corr Pvalue	OddsRatio	ExpCount	Count	Size	Term
BP	GO:0006350	2.57761e-05	0.0320139	2.16501	24.5471	45	716	Transcription
BP	GO:0071840	2.83549e-05	0.0352168	1.83894	68.8073	96	2007	Cellular component organization or biogenesis
BP	GO:0045449	3.84822e-05	0.0477949	2.17384	22.6272	42	660	Regulation of transcription
MF	GO:0005524	2.0351e-05	0.00746883	2.26397	21.2901	41	621	ATP binding
MF	GO:0032559	2.19909e-05	0.00807066	2.25524	21.3587	41	623	Adenyl ribonucleotide binding
MF	GO:0030554	2.46801e-05	0.0090576	2.24226	21.4616	41	626	Adenyl nucleotide binding
MF	GO:0005488	5.60816e-05	0.020582	1.80638	93.4572	120	2726	Binding
MF	GO:0035639	0.000129036	0.0473563	2.02682	24.6157	43	718	Purine ribonucleoside triphosphate binding
CC	GO:0005938	2.14426e-06	0.000701172	4.23716	5.0397	18	147	Cell cortex
CC	GO:0030427	2.48523e-06	0.00081267	3.45789	7.81667	23	228	Site of polarized growth
CC	GO:0031981	4.86125e-06	0.00158963	2.28389	25.3013	48	738	Nuclear lumen
CC	GO:0044428	5.25922e-06	0.00171977	2.09411	37.3006	63	1088	Nuclear part
CC	GO:0005933	6.18603e-06	0.00202283	3.58616	6.51389	20	190	Cellular bud
CC	GO:0044448	5.77728e-05	0.0188917	3.89921	4.14832	14	121	Cell cortex part
CC	GO:0005935	8.37479e-05	0.0273856	3.5551	4.83399	15	141	Cellular bud neck
CC	GO:0005937	0.00013583	0.0444165	3.78033	3.94262	13	115	Mating projection
CC	GO:0042995	0.00013583	0.0444165	3.78033	3.94262	13	115	Cell projection
Cleaved mRNAs detected by SALI
Ontology	GOID	Pvalue	Corr Pvalue	OddsRatio	ExpCount	Count	Size	Term
BP	GO:0005996	3.29611e-05	0.0361254	4.73353	2.95182	12	123	Monosaccharide metabolic process
BP	GO:0042026	3.62317e-05	0.03971	17.5684	0.407975	5	17	Protein refolding
MF	GO:0005488	1.85706e-06	0.000666685	2.36402	65.4201	92	2726	Binding
MF	GO:0030554	2.03053e-05	0.0072896	2.56826	15.0231	32	626	Adenyl nucleotide binding
MF	GO:0017076	2.51574e-05	0.0090315	2.44661	17.375	35	724	Purine nucleotide binding
MF	GO:0005524	4.52162e-05	0.0162326	2.48237	14.9031	31	621	ATP binding
MF	GO:0032559	4.81339e-05	0.0172801	2.47296	14.9511	31	623	Adenyl ribonucleotide binding
MF	GO:0035639	5.25441e-05	0.0188633	2.37241	17.231	34	718	Purine ribonucleoside triphosphate binding
MF	GO:0032553	5.56532e-05	0.0199795	2.36449	17.279	34	720	Ribonucleotide binding
MF	GO:0032555	5.56532e-05	0.0199795	2.36449	17.279	34	720	Purine ribonucleotide binding
MF	GO:0000166	5.69088e-05	0.0204303	2.27111	20.3508	38	848	Nucleotide binding
