# Supplementary material for: Transcriptome Wide Annotation of Eukaryotic RNase III Reactivity and Degradation Signals
Source: PLoS Genet. 2015 Feb 13;11(2):e1005000. doi: 10.1371/journal.pgen.1005000 (PMC4334505; doi:10.1371/journal.pgen.1005000)
Supplement: S20 Table — (XLSX) [file pgen.1005000.s027.xlsx]

## Sheet: S20. Summary Table
Table S20 (related to Figures 1 to 4): Summary of Rnt1p Dependent Targets Identified by the Different Biochemical and Genetic Techniques
Gene ID	Gene Name	Gene Type	Overexpression	Cleavage in Cut and Chip	Cleavage in SALI	Known Substrate	SGD Predicted Expression Level (RNA/cell)	Change in Expression Upon RNT1 deletion (log2)	Gene Function
chrV_503978_505186		Intergenic	Yes	Yes	No	No	NA	1.5491	NA
chrI_177222_179078		Intergenic	Yes	No	No	No	NA	0.845625	NA
chrI_196380_201259		Intergenic	Yes	No	No	No	NA	0.83549	NA
chrI_69727_71586		Intergenic	Yes	No	No	No	NA	0.774992	NA
chrIV_1500746_1501238		Intergenic	Yes	No	No	No	NA	0.837558	NA
chrIV_434938_436363		Intergenic	Yes	No	No	No	NA	0.682527	NA
chrVII_16508_20777		Intergenic	Yes	No	No	No	NA	0.754187	NA
chrVII_205841_206837		Intergenic	Yes	No	No	No	NA	0.586768	NA
chrX_180508_181348		Intergenic	Yes	No	No	No	NA	0.593028	NA
chrXI_642343_645793		Intergenic	Yes	No	No	No	NA	0.867595	NA
chrXIII_13376_14341		Intergenic	Yes	No	No	No	NA	0.62964	NA
chrXV_296322_296878		Intergenic	Yes	No	No	No	NA	0.828537	NA
chrXVI_227571_228112		Intergenic	Yes	No	No	No	NA	0.922628	NA
chrIV_1330233_1331028		Intergenic	No	No	No	Yes	NA	2.14855	NA
chrVIII_34276_35052		Intergenic	No	No	No	Yes	NA	1.96195	NA
YDRWdelta28	YDRWdelta28	long_terminal_repeat	Yes	No	No	No	NA	NA	Ty1 LTR
YERWomega2	YERWomega2	long_terminal_repeat	Yes	No	No	No	NA	NA	Ty5 LTR
YGRWsigma5	YGRWsigma5	long_terminal_repeat	Yes	No	No	No	NA	NA	Ty3 LTR
YHLComega1	YHLComega1	long_terminal_repeat	Yes	No	No	No	NA	NA	Ty5 LTR
YLRCdelta19	YLRCdelta19	long_terminal_repeat	Yes	No	No	No	NA	NA	Ty1 LTR
YLRCdelta27	YLRCdelta27	long_terminal_repeat	Yes	No	No	No	NA	NA	Ty1 LTR
YMRCdelta14	YMRCdelta14	long_terminal_repeat	Yes	No	No	No	NA	NA	Ty1 LTR
YBLWTy2-1	YBLWTy2-1	long_terminal_repeat	No	Yes	No	No	NA	NA	Ty2 element, LTR retrotransposon of the Copia (Pseudoviridae) group; contains co-transcribed genes TYA Gag and TYB Pol, encoding proteins involved in structure and function of virus-like particles, flanked by two direct repeats
YBRWTy1-2	YBRWTy1-2	long_terminal_repeat	No	Yes	No	No	NA	NA	Ty1 element, LTR retrotransposon of the Copia (Pseudoviridae) group; contains co-transcribed genes TYA Gag and TYB Pol, encoding proteins involved in structure and function of virus-like particles, flanked by two direct repeats
YCLCdelta1	YCLCdelta1	long_terminal_repeat	No	Yes	No	No	NA	NA	Ty1 LTR
YLRCTy2-2	YLRCTy2-2	long_terminal_repeat	No	Yes	No	No	NA	NA	Ty2 element, LTR retrotransposon of the Copia (Pseudoviridae) group; contains genes TYA Gag and TYB Pol, encoding proteins involved in structure and function of virus-like particles, flanked by two direct repeats; mutated in S288C
YMRCTy1-3	YMRCTy1-3	long_terminal_repeat	No	Yes	No	No	NA	NA	Ty1 element, LTR retrotransposon of the Copia (Pseudoviridae) group; contains co-transcribed genes TYA Gag and TYB Pol, encoding proteins involved in structure and function of virus-like particles, flanked by two direct repeats
YNLCTy2-1	YNLCTy2-1	long_terminal_repeat	No	Yes	No	No	NA	NA	Ty2 element, LTR retrotransposon of the Copia (Pseudoviridae) group; contains genes TYA Gag and TYB Pol, encoding proteins involved in structure and function of virus-like particles, flanked by two direct repeats; mutated in S288C
YNLWTy1-2	YNLWTy1-2	long_terminal_repeat	No	Yes	No	No	NA	NA	Ty1 element, LTR retrotransposon of the Copia (Pseudoviridae) group; contains co-transcribed genes TYA Gag and TYB Pol, encoding proteins involved in structure and function of virus-like particles, flanked by two direct repeats
YORWTy2-2	YORWTy2-2	long_terminal_repeat	No	Yes	No	No	NA	NA	Ty2 element, LTR retrotransposon of the Copia (Pseudoviridae) group; contains co-transcribed genes TYA Gag and TYB Pol, encoding proteins involved in structure and function of virus-like particles, flanked by two direct repeats
snR53	snR53	ncRNA	Yes	Yes	No	No	NA	0.2357	C/D box small nucleolar RNA (snoRNA); guides 2'-O-methylation of small subunit (SSU) rRNA at position A796
snR70	snR70	ncRNA	Yes	Yes	No	No	NA	2.08308	C/D box small nucleolar RNA (snoRNA); predicted to guide 2'-O-methylation of small subunit (SSU) rRNA at position C1639
snR81	snR81	ncRNA	Yes	Yes	No	No	NA	0.141289	H/ACA box small nucleolar RNA (snoRNA); guides pseudouridylation of large subunit (LSU) rRNA at position U1052, constitutive pseudouridylation of U2 snRNA (LSR1) at position 42, and stress-induced U2 pseudouridylation at position 93
snR128	snR128	ncRNA	Yes	No	No	No	NA	0.533238	C/D box small nucleolar RNA (snoRNA); referred to as U14; essential gene required for cleavage of 35S primary rRNA transcript to release the precursor to the 18S rRNA; guides 2'-O-methylation of small subunit (SSU) rRNA at position C414
tA(UGC)O	tA(UGC)O	ncRNA	Yes	No	No	No	NA	NA	Alanine tRNA (tRNA-Ala), predicted by tRNAscan-SE analysis; one of 5 nuclear tRNA genes containing the tDNA-anticodon TGC (mature tRNA may be UGC or may contain modified bases), decodes GCA and probably GCG codons into alanine, one of 16 nuclear tRNAs for alanine
tD(GUC)D	tD(GUC)D	ncRNA	Yes	No	No	No	NA	NA	Aspartate tRNA (tRNA-Asp), predicted by tRNAscan-SE analysis
tE(UUC)I	tE(UUC)I	ncRNA	Yes	No	No	No	NA	NA	Glutamate tRNA (tRNA-Glu), predicted by tRNAscan-SE analysis; thiolation of uridine at wobble position (34) requires Ncs6p
tG(GCC)E	tG(GCC)E	ncRNA	Yes	No	No	No	NA	NA	Glycine tRNA (tRNA-Gly), predicted by tRNAscan-SE analysis
tH(GUG)E1	tH(GUG)E1	ncRNA	Yes	No	No	No	NA	NA	Histidine tRNA (tRNA-His), predicted by tRNAscan-SE analysis
tK(CUU)G3	tK(CUU)G3	ncRNA	Yes	No	No	No	NA	NA	Lysine tRNA (tRNA-Lys), predicted by tRNAscan-SE analysis; a small portion is imported into mitochondria via interaction with mt lysyl-tRNA synthetase Msk1p and is necessary to decode AAG codons at high temperature, when base modification of mt-encoded tRNA-Lys is reduced
tK(CUU)M	tK(CUU)M	ncRNA	Yes	No	No	No	NA	NA	Lysine tRNA (tRNA-Lys), predicted by tRNAscan-SE analysis; a small portion is imported into mitochondria via interaction with mt lysyl-tRNA synthetase Msk1p and is necessary to decode AAG codons at high temperature, when base modification of mt-encoded tRNA-Lys is reduced
tL(UAA)B2	tL(UAA)B2	ncRNA	Yes	No	No	No	NA	NA	Leucine tRNA (tRNA-Leu), predicted by tRNAscan-SE analysis
tL(UAG)L2	tL(UAG)L2	ncRNA	Yes	No	No	No	NA	NA	Leucine tRNA (tRNA-Leu), predicted by tRNAscan-SE analysis
tR(ACG)E	tR(ACG)E	ncRNA	Yes	No	No	No	NA	NA	Arginine tRNA (tRNA-Arg), predicted by tRNAscan-SE analysis; one of 6 nuclear tRNA genes containing the tDNA-anticodon ACG (converted to ICG in the mature tRNA), decodes CGU, CGC, and probably CGA codons into arginine, one of 19 nuclear tRNAs for arginine
tR(UCU)D	tR(UCU)D	ncRNA	Yes	No	No	No	NA	NA	Arginine tRNA (tRNA-Arg), predicted by tRNAscan-SE analysis; one of 11 nuclear tRNA genes containing the tDNA-anticodon UCU (converted to mcm5-UCU in the mature tRNA), decodes AGA codons into arginine, one of 19 nuclear tRNAs for arginine
tS(AGA)H	tS(AGA)H	ncRNA	Yes	No	No	No	NA	NA	Serine tRNA (tRNA-Ser), predicted by tRNAscan-SE analysis
tT(AGU)N2	tT(AGU)N2	ncRNA	Yes	No	No	No	NA	NA	Threonine tRNA (tRNA-Thr), predicted by tRNAscan-SE analysis
tY(GUA)F2	tY(GUA)F2	ncRNA	Yes	No	No	No	NA	NA	Tyrosine tRNA (tRNA-Tyr), predicted by tRNAscan-SE analysis; can mutate to suppress ochre nonsense mutations
snR161	snR161	ncRNA	No	Yes	No	No	NA	0.527245	H/ACA small nucleolar RNA (snoRNA); guides pseudouridylation of small subunit (SSU) rRNA at positions U632 and U766
TLC1	TLC1	ncRNA	No	Yes	No	No	NA	0.761749	RNA template component of telomerase; TLC1 RNA contains a template sequence that Est2p uses to add irregular repeats of TG(1-3) residues onto a DNA end; promoter regulated by the cell cycle dependent transcriptional activators Swi4p/Swi6p and Mbp1p/Swi6p
snR41	snR41	ncRNA	Yes	Yes	Yes	No	NA	0.848385	C/D box small nucleolar RNA (snoRNA); guides 2'-O-methylation of small subunit (SSU) rRNA at positions A541 and G1126
snR61	snR61	ncRNA	Yes	Yes	Yes	No	NA	2.3742	C/D box small nucleolar RNA (snoRNA); guides 2'-O-methylation of large subunit (LSU) rRNA at position A1133
snR72	snR72	ncRNA	Yes	Yes	Yes	No	NA	1.0136	C/D box small nucleolar RNA (snoRNA); guides 2'-O-methylation of large subunit (LSU) rRNA at position A876
snR74	snR74	ncRNA	Yes	Yes	Yes	No	NA	3.45045	C/D box small nucleolar RNA (snoRNA); guides 2'-O-methylation of small subunit (SSU) rRNA at position A28
snR77	snR77	ncRNA	Yes	Yes	Yes	No	NA	0.924449	C/D box small nucleolar RNA (snoRNA); guides 2'-O-methylation of small subunit (SSU) rRNA at position U578
snR84	snR84	ncRNA	Yes	Yes	Yes	No	NA	-0.215353	H/ACA box small nucleolar RNA (snoRNA); guides pseudouridylation of large subunit (LSU) rRNA at position U2266
snR85	snR85	ncRNA	Yes	Yes	Yes	No	NA	0.423509	H/ACA box small nucleolar RNA (snoRNA); predicted to guide pseudouridylation of small subunit (SSU) rRNA at position U1181
snR44	snR44	ncRNA	Yes	No	Yes	No	NA	-0.461077	H/ACA box small nucleolar RNA (snoRNA); guides pseudouridylation of large subunit (LSU) rRNA at position U1056 and small subunit (SSU) rRNA at position U106
snR83	snR83	ncRNA	Yes	No	Yes	No	NA	-0.196724	H/ACA box small nucleolar RNA (snoRNA); guides pseudouridylation of small subunit (SSU) rRNA at positions U1290 and U1415
tG(CCC)D	tG(CCC)D	ncRNA	Yes	No	Yes	No	NA	0.731598	Glycine tRNA (tRNA-Gly), predicted by tRNAscan-SE analysis; can mutate to suppress +1 frameshift mutations in glycine codons
tR(CCU)J	tR(CCU)J	ncRNA	Yes	No	Yes	No	NA	0.152244	Arginine tRNA (tRNA-Arg), predicted by tRNAscan-SE analysis; low abundance tRNA required for growth on nonfermentable carbon sources at high temperatures, for synthesis of heat shock protein Ssc1p, and for Ty1 retrotransposition through the regulation of translational frameshifting
NME1	NME1	ncRNA	No	No	Yes	No	NA	-0.48275	RNA component of RNase MRP; RNase MRP cleaves pre-rRNA and has a role in cell cycle-regulated degradation of daughter cell-specific mRNAs; human ortholog is implicated in cartilage-hair hypoplasia (CHH)
NTS1-2	NTS1-2	ncRNA	No	No	Yes	No	NA	0.334279	Non-transcribed region of the rDNA repeat between the 3' ETS and RDN5; required for rDNA repeat expansion
SCR1	SCR1	ncRNA	No	No	Yes	No	NA	-0.860077	RNA subunit of the Signal Recognition Particle (SRP)
snR10	snR10	ncRNA	No	No	Yes	No	NA	-0.144291	H/ACA box small nucleolar RNA (snoRNA); essential gene required for for preRNA processing, specifically for cleavage at sites A1 and A2; also guides pseudouridylation of large subunit (LSU) rRNA at position U2923
snR11	snR11	ncRNA	No	No	Yes	No	NA	-0.0897562	H/ACA box small nucleolar RNA (snoRNA); guides pseudouridylation of large subunit (LSU) rRNA at position U2416
snR18	snR18	ncRNA	No	No	Yes	No	NA	-0.340392	C/D box small nucleolar RNA (snoRNA); commonly referred to as U18; guides 2'-O-methylation of large subunit (LSU) rRNA at positions A649 and C650
snR3	snR3	ncRNA	No	No	Yes	No	NA	-0.624863	H/ACA box small nucleolar RNA (snoRNA); guides pseudouridylation of large subunit (LSU) rRNA at positions U2129, U2133, and U2264
snR30	snR30	ncRNA	No	No	Yes	No	NA	-1.13727	H/ACA box small nucleolar RNA (snoRNA); essential gene required for cleavage of 35S primary rRNA transcript to release the precursor to the 18S rRNA
snR80	snR80	ncRNA	No	No	Yes	No	NA	0.279702	H/ACA box small nucleolar RNA (snoRNA); guides pseudouridylation of large subunit (LSU) rRNA at position U776 and small subunit (SSU) rRNA at position U759
tA(AGC)J	tA(AGC)J	ncRNA	No	No	Yes	No	NA	NA	Alanine tRNA (tRNA-Ala), predicted by tRNAscan-SE analysis; one of 11 nuclear tRNA genes containing the tDNA-anticodon AGC (converted to IGC in the mature tRNA), decodes GCU and GCC codons into alanine, one of 16 nuclear tRNAs for alanine
tA(UGC)A	tA(UGC)A	ncRNA	No	No	Yes	No	NA	NA	Alanine tRNA (tRNA-Ala), predicted by tRNAscan-SE analysis; one of 5 nuclear tRNA genes containing the tDNA-anticodon TGC (mature tRNA may be UGC or may contain modified bases), decodes GCA and probably GCG codons into alanine, one of 16 nuclear tRNAs for alanine
tA(UGC)G	tA(UGC)G	ncRNA	No	No	Yes	No	NA	NA	Alanine tRNA (tRNA-Ala), predicted by tRNAscan-SE analysis; one of 5 nuclear tRNA genes containing the tDNA-anticodon TGC (mature tRNA may be UGC or may contain modified bases), decodes GCA and probably GCG codons into alanine, one of 16 nuclear tRNAs for alanine
tE(CUC)I	tE(CUC)I	ncRNA	No	No	Yes	No	NA	NA	Glutamate tRNA (tRNA-Glu), predicted by tRNAscan-SE analysis
tE(UUC)M	tE(UUC)M	ncRNA	No	No	Yes	No	NA	NA	Glutamate tRNA (tRNA-Glu), predicted by tRNAscan-SE analysis; thiolation of uridine at wobble position (34) requires Ncs6p
tF(GAA)N	tF(GAA)N	ncRNA	No	No	Yes	No	NA	NA	Phenylalanine tRNA (tRNA-Phe), predicted by tRNAscan-SE analysis
tG(CCC)O	tG(CCC)O	ncRNA	No	No	Yes	No	NA	0.518952	Glycine tRNA (tRNA-Gly), predicted by tRNAscan-SE analysis; can mutate to suppress +1 frameshift mutations in glycine codons
tG(UCC)G	tG(UCC)G	ncRNA	No	No	Yes	No	NA	NA	Glycine tRNA (tRNA-Gly), predicted by tRNAscan-SE analysis; can mutate to suppress +1 frameshift mutations in glycine codons
tQ(CUG)M	tQ(CUG)M	ncRNA	No	No	Yes	No	NA	0.773155	Glutamine tRNA (tRNA-Gln), predicted by tRNAscan-SE analysis; can mutate to cause constitutive pseudohyphal growth in homozygous diploids
tQ(UUG)B	tQ(UUG)B	ncRNA	No	No	Yes	No	NA	NA	Glutamine tRNA (tRNA-Gln), predicted by tRNAscan-SE analysis; thiolation of uridine at wobble position (34) requires Ncs6p
tQ(UUG)E2	tQ(UUG)E2	ncRNA	No	No	Yes	No	NA	NA	Glutamine tRNA (tRNA-Gln), predicted by tRNAscan-SE analysis; thiolation of uridine at wobble position (34) requires Ncs6p
tR(ACG)J	tR(ACG)J	ncRNA	No	No	Yes	No	NA	0.0279829	Arginine tRNA (tRNA-Arg), predicted by tRNAscan-SE analysis; one of 6 nuclear tRNA genes containing the tDNA-anticodon ACG (converted to ICG in the mature tRNA), decodes CGU, CGC, and probably CGA codons into arginine, one of 19 nuclear tRNAs for arginine
tR(CCG)L	tR(CCG)L	ncRNA	No	No	Yes	No	NA	-0.840378	Arginine tRNA (tRNA-Arg), predicted by tRNAscan-SE analysis; single essential nuclear tRNA gene containing the tDNA-anticodon CCG (presumably CCG in the mature tRNA), decodes CGG codons into arginine, one of 19 nuclear tRNAs for arginine; correct folding and efficient aminoacylation require Lhp1p
tS(CGA)C	tS(CGA)C	ncRNA	No	No	Yes	No	NA	0.125726	Serine tRNA (tRNA-Ser), predicted by tRNAscan-SE analysis; i6A37 modification is catalyzed by Mod5p; can mutate to suppress amber or ochre nonsense mutations; suppressor mutant alleles are recessive lethal and can only be maintained when an additional wild-type copy of the gene is present, because SUP61 encodes the only tRNA species that can decode UCG codons
tT(CGU)K	tT(CGU)K	ncRNA	No	No	Yes	No	NA	0.44042	Threonine tRNA (tRNA-Thr), predicted by tRNAscan-SE analysis; correct folding and efficient aminoacylation require Lhp1p
snR17a	snR17a	ncRNA	Yes	Yes	No	Yes	NA	-0.868979	Small nucleolar RNA (snoRNA) U3; part of Small ribosomal SubUnit (SSU) processosome; SNR17B also encodes snoRNA U3
snR17b	snR17b	ncRNA	Yes	Yes	No	Yes	NA	-0.181667	Small nucleolar RNA (snoRNA) U3; part of small (ribosomal) subunit (SSU) processosome; SNR17A also encodes snoRNA U3
snR51	snR51	ncRNA	Yes	Yes	No	Yes	NA	0.473493	C/D box small nucleolar RNA (snoRNA); guides 2'-O-methylation of large subunit (LSU) rRNA at position U2729 and small subunit (SSU) rRNA at position A100
snR59	snR59	ncRNA	Yes	Yes	No	Yes	NA	-0.821582	C/D box small nucleolar RNA (snoRNA); guides 2'-O-methylation of large subunit (LSU) rRNA at position A807
snR7-S	snR7-S	ncRNA	Yes	Yes	No	Yes	NA	0.0966113	U5 spliceosomal RNA (U5 snRNA), short form; derived from SNR7-L by 3' end processing; associated with spliceosome
snR14	snR14	ncRNA	Yes	No	No	Yes	NA	0.378101	U4 spliceosomal RNA (U4 snRNA); interacts with U6
RDN25-1	RDN25-1	ncRNA	No	No	No	Yes	NA	NA	25S ribosomal RNA (25S rRNA); component of the large (60S) ribosomal subunit; encoded in the rDNA repeat (RDN1) as part of the 35S primary transcript; formed by endonucleolytic cleavage at the C2 site of internal transcribed spacer 2 (ITS2)
LSR1	LSR1	ncRNA	Yes	Yes	Yes	Yes	NA	-0.212697	U2 spliceosomal RNA (U2 snRNA), component of the spliceosome; pairs with the branchpoint sequence; functionally equivalent to mammalian U2 snRNA; stress-induced pseudouridylations at positions 56 and 93 may contribute to regulation of splicing
snR19	snR19	ncRNA	Yes	Yes	Yes	Yes	NA	0.167156	U1 spliceosomal RNA (U1 snRNA); snRNA U1 homolog
snR36	snR36	ncRNA	Yes	Yes	Yes	Yes	NA	0.658283	H/ACA box small nucleolar RNA (snoRNA); guides pseudouridylation of small subunit (SSU) rRNA at position U1187
snR43	snR43	ncRNA	Yes	Yes	Yes	Yes	NA	-0.288251	H/ACA box small nucleolar RNA (snoRNA); guides pseudouridylation of large subunit (LSU) rRNA at position U966 and of 5.8S rRNA at position 73
snR47	snR47	ncRNA	Yes	Yes	Yes	Yes	NA	-0.376512	C/D box small nucleolar RNA (snoRNA); guides 2'-O-methylation of large subunit (LSU) rRNA at position A2220 and small subunit (SSU) rRNA at position A619
snR48	snR48	ncRNA	Yes	Yes	Yes	Yes	NA	-0.00934175	C/D box small nucleolar RNA (snoRNA); guides 2'-O-methylation of large subunit (LSU) rRNA at positions G2791 and G2793
snR50	snR50	ncRNA	Yes	Yes	Yes	Yes	NA	1.39488	C/D box small nucleolar RNA (snoRNA); guides 2'-O-methylation of large subunit (LSU) rRNA at position G867
snR55	snR55	ncRNA	Yes	Yes	Yes	Yes	NA	1.47555	C/D box small nucleolar RNA (snoRNA); predicted to guide 2'-O-methylation of small subunit (SSU) rRNA at position U1269
snR60	snR60	ncRNA	Yes	Yes	Yes	Yes	NA	1.12515	C/D box small nucleolar RNA (snoRNA); guides 2'-O-methylation of large subunit (LSU) rRNA at positions A817 and G908
snR63	snR63	ncRNA	Yes	Yes	Yes	Yes	NA	0.324251	C/D box small nucleolar RNA (snoRNA); guides 2'-O-methylation of large subunit (LSU) rRNA at position A2256
snR64	snR64	ncRNA	Yes	Yes	Yes	Yes	NA	0.377041	C/D box small nucleolar RNA (snoRNA); guides 2'-O-methylation of large subunit (LSU) rRNA at position C2337
snR65	snR65	ncRNA	Yes	Yes	Yes	Yes	NA	0.0444991	C/D box small nucleolar RNA (snoRNA); guides 2'-O-methylation of large subunit (LSU) rRNA at position U2347
snR67	snR67	ncRNA	Yes	Yes	Yes	Yes	NA	0.985639	C/D box small nucleolar RNA (snoRNA); guides 2'-O-methylation of large subunit (LSU) rRNA at positions G2619 and U2724
snR68	snR68	ncRNA	Yes	Yes	Yes	Yes	NA	0.431405	C/D box small nucleolar RNA (snoRNA); guides 2'-O-methylation of large subunit (LSU) rRNA at position A2640
snR69	snR69	ncRNA	Yes	Yes	Yes	Yes	NA	-0.0538276	C/D box small nucleolar RNA (snoRNA); guides 2'-O-methylation of large subunit (LSU) rRNA at position C2948
snR71	snR71	ncRNA	Yes	Yes	Yes	Yes	NA	0.50784	C/D box small nucleolar RNA (snoRNA); guides 2'-O-methylation of large subunit (LSU) rRNA at position A2946
snR73	snR73	ncRNA	Yes	Yes	Yes	Yes	NA	1.88648	C/D box small nucleolar RNA (snoRNA); guides 2'-O-methylation of large subunit (LSU) rRNA at position C2959
snR75	snR75	ncRNA	Yes	Yes	Yes	Yes	NA	2.76316	C/D box small nucleolar RNA (snoRNA); guides 2'-O-methylation of large subunit (LSU) rRNA at position G2288
snR76	snR76	ncRNA	Yes	Yes	Yes	Yes	NA	3.11459	C/D box small nucleolar RNA (snoRNA); guides 2'-O-methylation of large subunit (LSU) rRNA at position C2197
snR78	snR78	ncRNA	Yes	Yes	Yes	Yes	NA	3.58781	C/D box small nucleolar RNA (snoRNA); guides 2'-O-methylation of large subunit (LSU) rRNA at position U2421
snR79	snR79	ncRNA	Yes	Yes	Yes	Yes	NA	2.22796	C/D box small nucleolar RNA (snoRNA); guides 2'-O-methylation of small subunit (SSU) rRNA at position C1007
snR7-L	snR7-L	ncRNA	Yes	Yes	Yes	Yes	NA	0.119853	U5 spliceosomal RNA (U5 snRNA), long form; associated with spliceosome
snR190	snR190	ncRNA	Yes	No	Yes	Yes	NA	0.70719	C/D box small nucleolar RNA (snoRNA); predicted to guide 2'-O-methylation of large subunit (LSU) rRNA at position G2395; not shown to be active
snR39	snR39	ncRNA	Yes	No	Yes	Yes	NA	-0.393849	C/D box small nucleolar RNA (snoRNA); guides 2'-O-methylation of large subunit (LSU) rRNA at position A807
snR39B	snR39B	ncRNA	Yes	No	Yes	Yes	NA	1.04341	C/D box small nucleolar RNA (snoRNA); guides 2'-O-methylation of large subunit (LSU) rRNA at position G805
snR40	snR40	ncRNA	Yes	No	Yes	Yes	NA	0.0184513	C/D box small nucleolar RNA (snoRNA); guides 2'-O-methylation of large subunit (LSU) rRNA at position U898 and small subunit (SSU) rRNA at position G1271
snR46	snR46	ncRNA	Yes	No	Yes	Yes	NA	0.219895	H/ACA box small nucleolar RNA (snoRNA); guides pseudouridylation of large subunit (LSU) rRNA at position U2865
snR56	snR56	ncRNA	Yes	No	Yes	Yes	NA	0.0428591	C/D box small nucleolar RNA (snoRNA); guides 2'-O-methylation of small subunit (SSU) rRNA at position G1428
snR57	snR57	ncRNA	Yes	No	Yes	Yes	NA	2.6215	C/D box small nucleolar RNA (snoRNA); guides 2'-O-methylation of small subunit (SSU) rRNA at position G1572
snR62	snR62	ncRNA	Yes	No	Yes	Yes	NA	NA	C/D box small nucleolar RNA (snoRNA); guides 2'-O-methylation of large subunit (LSU) rRNA at position U1888
snR52	snR52	ncRNA	No	Yes	Yes	Yes	NA	0.272189	C/D box small nucleolar RNA (snoRNA); guides 2'-O-methylation of large subunit (LSU) rRNA at position U2921 and small subunit (SSU) rRNA at position A420
snR87	snR87	ncRNA	No	Yes	Yes	Yes	NA	0.92846	C/D box small nucleolar RNA (snoRNA); guides 2'-O-methylation of small subunit (SSU) rRNA at position A436
snR58	snR58	ncRNA	No	No	Yes	Yes	NA	0.658311	C/D box small nucleolar RNA (snoRNA); guides 2'-O-methylation of large subunit (LSU) rRNA at position C663
snR66	snR66	ncRNA	No	No	Yes	Yes	NA	-0.428653	C/D box small nucleolar RNA (snoRNA); guides 2'-O-methylation of large subunit (LSU) rRNA at position U2417
YAL047W-A		PCG	Yes	No	No	No	NA	0.918097	Dubious open reading frame; unlikely to encode a functional protein, based on available experimental and comparative sequence data; partially overlaps ORF GEM1/YAL048C
YBL073W		PCG	Yes	No	No	No	1.35	0.686932	Dubious open reading frame; unlikely to encode a functional protein, based on available experimental and comparative sequence data; partially overlaps the essential gene AAR2/YBL074C
YBL077W		PCG	Yes	No	No	No	0.3	-0.578516	Dubious open reading frame; unlikely to encode a functional protein, based on available experimental and comparative sequence data; partially overlaps the verified gene ILS1/YBL076C
YBR051W		PCG	Yes	No	No	No	1.35	0.716689	Dubious open reading frame; unlikely to encode a functional protein, based on available experimental and comparative sequence data; partially overlaps the REG2/YBR050C regulatory subunit of the Glc7p type-1 protein phosphatase
YBR056C-B		PCG	Yes	No	No	No	NA	2.08582	Dubious open reading frame; unlikely to encode a functional protein, based on available experimental and comparative sequence data; almost completely overlaps the dubious ORF YBR056W-A
YBR089W		PCG	Yes	No	No	No	0.1	-0.0268094	Dubious open reading frame; unlikely to encode a functional protein, based on available experimental and comparative sequence data; almost completely overlaps the verified gene POL30
YBR224W		PCG	Yes	No	No	No	1.35	0.784208	Dubious open reading frame; unlikely to encode a functional protein, based on available experimental and comparative sequence data; partially overlaps the verified gene TDP1
YBR232C		PCG	Yes	No	No	No	1.35	1.16732	Dubious open reading frame; unlikely to encode a functional protein, based on available experimental and comparative sequence data
YCL041C		PCG	Yes	No	No	No	1.22	0.683812	Dubious open reading frame; unlikely to encode a functional protein, based on available experimental and comparative sequence data; partially overlaps both the verified gene PDI1/YCL043C and the uncharacterized gene YCL042W
YDL026W		PCG	Yes	No	No	No	1.35	1.09621	Dubious open reading frame; unlikely to encode a functional protein, based on available experimental and comparative sequence data
YDL096C	OPI6	PCG	Yes	No	No	No	1.35	0.0671266	Dubious open reading frame; unlikely to encode a functional protein, based on available experimental and comparative sequence data; partially overlaps verified gene PMT1/YDL095W; YDL096C is not essential
YDL118W		PCG	Yes	No	No	No	1.35	0.556218	Dubious open reading frame, unlikely to encode a protein; overlaps almost completely with YDL119C; mutations that would affect both YDL118W and YDL119C confer defective telomere maintenance and are synthetically sick or lethal with alpha-synuclein
YDL242W		PCG	Yes	No	No	No	1.35	1.05677	Dubious open reading frame; unlikely to encode a functional protein, based on available experimental and comparative sequence data
YDR112W	IRC2	PCG	Yes	No	No	No	NA	0.397672	Dubious open reading frame; unlikely to encode a functional protein, based on available experimental and comparative sequence data; partially overlaps ALT2/YDR111C; null mutant displays increased levels of spontaneous Rad52p foci
YDR426C		PCG	Yes	No	No	No	0.1	0.943722	Dubious open reading frame; unlikely to encode a functional protein, based on available experimental and comparative sequence data; partially overlaps the verified ORF SNX41
YDR433W		PCG	Yes	No	No	No	10.62	0.15881	Dubious open reading frame; unlikely to encode a functional protein, based on available experimental and comparative sequence data
YDR535C		PCG	Yes	No	No	No	1.35	0.912014	Dubious open reading frame; unlikely to encode a functional protein, based on available experimental and comparative sequence data; YDR535C is not an essential gene
YEL059W	HHY1	PCG	Yes	No	No	No	1.21	0.911981	Dubious open reading frame unlikely to encode a functional protein; mutant is hypersensitive to hygromycin B indicative of defects in vacuolar trafficking
YER091C-A		PCG	Yes	No	No	No	NA	0.844318	Dubious open reading frame; unlikely to encode a functional protein, based on available experimental and comparative sequence data
YER097W		PCG	Yes	No	No	No	0.1	0.6258	Dubious open reading frame; unlikely to encode a functional protein, based on available experimental and comparative sequence data
YER158W-A		PCG	Yes	No	No	No	NA	1.28814	Dubious open reading frame; unlikely to encode a functional protein, based on available experimental and comparative sequence data; identified by gene-trapping, microarray-based expression analysis, and genome-wide homology searching
YER188W		PCG	Yes	No	No	No	0.2	1.03981	Dubious open reading frame; unlikely to encode a functional protein, based on available experimental and comparative sequence data; large-scale analyses show mRNA expression increases under anaerobic conditions and two-hybrid interactions with Sst2p
YFL032W		PCG	Yes	No	No	No	1.23	0.610627	Dubious open reading frame; unlikely to encode a functional protein, based on available experimental and comparative sequence data; partially overlaps the verified gene HAC1/YFL031W; YFL032W is not an essential gene
YGL165C		PCG	Yes	No	No	No	1.07	1.07178	Dubious open reading frame; unlikely to encode a functional protein, based on available experimental and comparative sequence data; partially overlaps the verified ORF CUP2/YGL166W
YGL177W		PCG	Yes	No	No	No	NA	0.781907	Dubious open reading frame; unlikely to encode a functional protein, based on available experimental and comparative sequence data
YGR139W		PCG	Yes	No	No	No	1.21	-0.0216491	Dubious open reading frame; unlikely to encode a functional protein, based on available experimental and comparative sequence data
YGR182C		PCG	Yes	No	No	No	2.4	0.582108	Dubious open reading frame; unlikely to encode a functional protein, based on available experimental and comparative sequence data; partially overlaps the verified ORF TIM13/YGR181W
YHR137C-A		PCG	Yes	No	No	No	NA	1.19511	Dubious open reading frame; unlikely to encode a functional protein, based on available experimental and comparative sequence data; completely overlaps verified gene ARO9/YHR137W; identified by gene-trapping, expression analysis, and genome-wide homology searching
YIL100C-A		PCG	Yes	No	No	No	NA	0.738445	Dubious open reading frame; unlikely to encode a functional protein, based on available experimental and comparative sequence data
YIL100W		PCG	Yes	No	No	No	1.21	0.692239	Dubious open reading frame; unlikely to encode a functional protein, based on available experimental and comparative sequence data; completely overlaps the dubious ORF YIL100C-A
YJL015C		PCG	Yes	No	No	No	0.1	0.989971	Dubious open reading frame unlikely to encode a functional protein; expression if heat-inducible; located in promoter region of essential CCT3 gene encoding a subunit of the cytosolic chaperonin Cct ring complex, overlaps ORF YJL016W
YJL220W		PCG	Yes	No	No	No	3.17	NA	Dubious open reading frame; unlikely to encode a functional protein, based on available experimental and comparative sequence data; partially overlaps the verified gene YJL221C/FSP2
YJL222W-A		PCG	Yes	No	No	No	NA	NA	Dubious open reading frame; unlikely to encode a functional protein, based on available experimental and comparative sequence data
YJL222W-B		PCG	Yes	No	No	No	NA	NA	Dubious open reading frame; unlikely to encode a functional protein, based on available experimental and comparative sequence data
YJR023C		PCG	Yes	No	No	No	3.17	1.02991	Putative protein of unknown function; open reading frame overlaps LSM8/YJR022W encoding an essential snRNP protein required for RNA processing and splicing
YKL102C		PCG	Yes	No	No	No	3.17	1.60446	Dubious open reading frame unlikely to encode a functional protein; deletion confers sensitivity to citric acid; predicted protein would include a thiol-disulfide oxidoreductase active site
YKL123W		PCG	Yes	No	No	No	0.7	0.950858	Dubious open reading frame; unlikely to encode a functional protein, based on available experimental and comparative sequence data; partially overlaps the verified gene SSH4
YKL162C-A		PCG	Yes	No	No	No	NA	0.902111	Dubious open reading frame; unlikely to encode a functional protein, based on available experimental and comparative sequence data
YKR012C		PCG	Yes	No	No	No	3.17	1.04724	Dubious open reading frame; unlikely to encode a functional protein, based on available experimental and comparative sequence data; partially overlaps the verified gene PRY2
YKR047W		PCG	Yes	No	No	No	0.4	-0.0194932	Dubious open reading frame; unlikely to encode a functional protein, based on available experimental and comparative sequence data; partially overlaps the verified gene NAP1
YLL019W-A		PCG	Yes	No	No	No	NA	1.02942	Dubious open reading frame; unlikely to encode a functional protein, based on available experimental and comparative sequence data; completely overlaps the verified gene KNS1
YLL020C		PCG	Yes	No	No	No	1.7	0.678938	Dubious open reading frame; unlikely to encode a functional protein, based on available experimental and comparative sequence data; partially overlaps the verified gene KNS1
YLR041W		PCG	Yes	No	No	No	3.17	1.10721	Dubious open reading frame; unlikely to encode a functional protein, based on available experimental and comparative sequence data; partially overlaps the uncharacterized ORF YLR040C
YLR120W-A		PCG	Yes	No	No	No	NA	NA	Dubious open reading frame; unlikely to encode a functional protein, based on available experimental and comparative sequence data; partially overlaps the verified ORF YLR121C
YLR269C		PCG	Yes	No	No	No	0.1	0.575808	Dubious open reading frame; unlikely to encode a functional protein, based on available experimental and comparative sequence data
YLR299C-A		PCG	Yes	No	No	No	NA	1.10639	Dubious open reading frame; unlikely to encode a functional protein, based on available experimental and comparative sequence data; overlaps the verified gene ECM38
YLR302C		PCG	Yes	No	No	No	3.17	1.37433	Dubious open reading frame; unlikely to encode a functional protein, based on available experimental and comparative sequence data
YLR364C-A		PCG	Yes	No	No	No	NA	0.711401	Dubious open reading frame; unlikely to encode a functional protein, based on available experimental and comparative sequence data; partially overlaps the dubious ORF YLR366W
YLR366W		PCG	Yes	No	No	No	3.17	0.796519	Dubious open reading frame; unlikely to encode a functional protein, based on available experimental and comparative sequence data; partially overlaps the dubious ORF YLR364C-A
YML090W		PCG	Yes	No	No	No	3.17	0.917818	Dubious open reading frame; unlikely to encode a functional protein, based on available experimental and comparative sequence data; partially overlaps the dubious ORF YML089C; exhibits growth defect on a non-fermentable (respiratory) carbon source
YML122C		PCG	Yes	No	No	No	3.17	0.955207	Dubious open reading frame; unlikely to encode a functional protein, based on available experimental and comparative sequence data
YMR007W		PCG	Yes	No	No	No	0.1	1.1514	Dubious open reading frame; unlikely to encode a functional protein, based on available experimental and comparative sequence data
YMR013C-A		PCG	Yes	No	No	No	NA	1.2185	Dubious open reading frame; unlikely to encode a functional protein, based on available experimental and comparative sequence data; completely overlaps the verified ORF SEC59/YML013C
YMR013W-A		PCG	Yes	No	No	No	NA	1.79853	Dubious open reading frame; unlikely to encode a functional protein, based on available experimental and comparative sequence data; completely overlaps the characterized snoRNA gene snR73
YOR121C		PCG	Yes	No	No	No	1.49	0.987113	Dubious open reading frame; unlikely to encode a functional protein, based on available experimental and comparative sequence data; open reading frame overlaps the verified gene GCY1/YOR120W
YOR161W-A		PCG	Yes	No	No	No	NA	1.02205	Protein of unknown function; identified by gene-trapping, microarray-based expression analysis, and genome-wide homology searching
YOR161W-B		PCG	Yes	No	No	No	NA	1.32194	Protein of unknown function; identified by gene-trapping, microarray-based expression analysis, and genome-wide homology searching
YPL222C-A		PCG	Yes	No	No	No	NA	1.0534	Protein of unknown function; identified by gene-trapping, microarray-based expression analysis, and genome-wide homology searching
YDL243C	AAD4	PCG	Yes	No	No	No	0.1	0.84447	Putative aryl-alcohol dehydrogenase; involved in oxidative stress response; similar to P. chrysosporium aryl-alcohol dehydrogenase; expression induced in cells treated with the mycotoxin patulin
YNL141W	AAH1	PCG	Yes	No	No	No	2.86	-6.95638e-05	Adenine deaminase (adenine aminohydrolase); converts adenine to hypoxanthine; involved in purine salvage; transcriptionally regulated by nutrient levels and growth phase; Aah1p degraded upon entry into quiescence via SCF and the proteasome
YER045C	ACA1	PCG	Yes	No	No	No	0.6	0.972461	ATF/CREB family basic leucine zipper (bZIP) transcription factor; binds as a homodimer to the ATF/CREB consensus sequence TGACGTCA; important for carbon source utilization; target genes include GRE2 and COS8; ACA1 has a paralog, CST6, that arose from the whole genome duplication
YNR016C	ACC1	PCG	No	Yes	No	No	4.05	-0.420354	Acetyl-CoA carboxylase, biotin containing enzyme; catalyzes carboxylation of cytosolic acetyl-CoA to form malonyl-CoA and regulates histone acetylation by regulating the availablity of acetyl-CoA; required for de novo biosynthesis of long-chain fatty acids; ACC1 has a paralog, HFA1, that arose from the whole genome duplication
YJR083C	ACF4	PCG	No	Yes	No	No	0.3	0.520885	Protein of unknown function; computational analysis of large-scale protein-protein interaction data suggests a possible role in actin cytoskeleton organization; potential Cdc28p substrate
YMR184W	ADD37	PCG	Yes	No	No	No	1.3	1.62866	Protein of unknown function; involved in ER-associated protein degradation; green fluorescent protein (GFP)-fusion protein localizes to the cytoplasm and is induced in response to the DNA-damaging agent MMS; YMR184W is not an essential gene; protein abundance increases in response to DNA replication stress
YCR011C	ADP1	PCG	No	Yes	No	No	1.21	0.767521	Putative ATP-dependent permease of the ABC transporter family
YCR010C	ADY2	PCG	Yes	No	No	No	1.35	0.942285	Acetate transporter required for normal sporulation; phosphorylated in mitochondria; ADY2 has a paralog, ATO2, that arose from the whole genome duplication
YLR040C	AFB1	PCG	Yes	No	No	No	0.3	1.10028	MATalpha-specific a-factor blocker; contributes to mating efficiency under certain conditions; localizes to the cell wall; predicted to be a GPI-attached protein; upregulated by Mcm1p-Alpha1p transcription factor; partially overlaps the dubious ORF YLR041W
YEL052W	AFG1	PCG	Yes	No	No	No	0.7	0.539175	Protein that may act as a chaperone for cytochrome c oxidase subunits; conserved protein; may act as a chaperone in the degradation of misfolded or unassembled cytochrome c oxidase subunits; localized to matrix face of the mitochondrial inner membrane; member of the AAA family but lacks a protease domain
YDR085C	AFR1	PCG	Yes	No	No	No	0.2	1.16806	Protein required for pheromone-induced projection (shmoo) formation; regulates septin architecture during mating; has an RVXF motif that mediates targeting of Glc7p to mating projections; interacts with Cdc12p; AFR1 has a paralog, YER158C, that arose from the whole genome duplication
YGL032C	AGA2	PCG	Yes	No	No	No	3.48	0.444084	Adhesion subunit of a-agglutinin of a-cells; C-terminal sequence acts as a ligand for alpha-agglutinin (Sag1p) during agglutination, modified with O-linked oligomannosyl chains, linked to anchorage subunit Aga1p via two disulfide bonds
YCL025C	AGP1	PCG	Yes	No	No	No	1.8	1.2519	Low-affinity amino acid permease with broad substrate range; involved in uptake of asparagine, glutamine, and other amino acids; expression regulated by SPS plasma membrane amino acid sensor system (Ssy1p-Ptr3p-Ssy5p); AGP1 has a paralog, GNP1, that arose from the whole genome duplication
YCR082W	AHC2	PCG	Yes	No	No	No	3.9	0.308109	Component of the ADA histone acetyltransferase complex; Ach2p and Ach1p are unique to the ADA complex and not shared with the related SAGA and SLIK complexes; may tether Ach1p to the complex
YBR108W	AIM3	PCG	Yes	No	No	No	1.35	0.916999	Protein that inhibits barbed-end actin filament elongation; interacts with Rvs167p; null mutant is viable and displays elevated frequency of mitochondrial genome loss
YER073W	ALD5	PCG	No	Yes	No	No	2.1	-0.271467	Mitochondrial aldehyde dehydrogenase; involved in regulation or biosynthesis of electron transport chain components and acetate formation; activated by K+; utilizes NADP+ as the preferred coenzyme; constitutively expressed
YPL061W	ALD6	PCG	Yes	No	No	No	10.59	-0.524912	Cytosolic aldehyde dehydrogenase; activated by Mg2+ and utilizes NADP+ as the preferred coenzyme; required for conversion of acetaldehyde to acetate; constitutively expressed; locates to the mitochondrial outer surface upon oxidative stress
YNL270C	ALP1	PCG	Yes	No	No	No	1.49	0.803977	Arginine transporter; expression is normally very low and it is unclear what conditions would induce significant expression; ALP1 has a paralog, CAN1, that arose from the whole genome duplication
YDR530C	APA2	PCG	Yes	No	No	No	0.2	0.969967	Diadenosine 5',5'''-P1,P4-tetraphosphate phosphorylase II; AP4A phosphorylase involved in catabolism of bis(5'-nucleosidyl) tetraphosphates; APA2 has a paralog, APA1, that arose from the whole genome duplication
YGR261C	APL6	PCG	No	Yes	No	No	1.18	0.470982	Beta3-like subunit of the yeast AP-3 complex; functions in transport of alkaline phosphatase to the vacuole via the alternate pathway; exists in both cytosolic and peripherally associated membrane-bound pools
YKL114C	APN1	PCG	Yes	No	No	No	1.2	0.54466	Major apurinic/apyrimidinic endonuclease; 3'-repair diesterase; involved in repair of DNA damage by oxidation and alkylating agents; also functions as a 3'-5' exonuclease to repair 7,8-dihydro-8-oxodeoxyguanosine; genetically interacts with NTG1 to maintain mitochondrial genome integrity
YNL094W	APP1	PCG	Yes	No	No	No	0.7	0.882114	Phosphatidate phosphatase, converts phosphatidate to diacylglycerol; App1p, Pah1p, Dpp1p, and Lpp1p are responsible for all the phosphatidate phosphatase activity; component of cortical actin patches; interacts with components of endocytic pathway
YER036C	ARB1	PCG	Yes	No	No	No	5.6	-0.178638	ATPase of the ATP-binding cassette (ABC) family; involved in 40S and 60S ribosome biogenesis, has similarity to Gcn20p; shuttles from nucleus to cytoplasm, physically interacts with Tif6p, Lsg1p
YMR062C	ARG7	PCG	Yes	No	No	No	0.7	0.501813	Mitochondrial ornithine acetyltransferase; catalyzes the fifth step in arginine biosynthesis; also possesses acetylglutamate synthase activity, regenerates acetylglutamate while forming ornithine
YDR127W	ARO1	PCG	No	Yes	No	No	1.96	-0.326997	Pentafunctional arom protein; catalyzes steps 2 through 6 in the biosynthesis of chorismate, which is a precursor to aromatic amino acids
YDR380W	ARO10	PCG	Yes	No	No	No	0.2	1.59031	Phenylpyruvate decarboxylase; catalyzes decarboxylation of phenylpyruvate to phenylacetaldehyde, which is the first specific step in the Ehrlich pathway; involved in protein N-terminal Met and Ala catabolism
YDR421W	ARO80	PCG	Yes	No	No	No	0.2	0.985943	Zinc finger transcriptional activator of the Zn2Cys6 family; activates transcription of aromatic amino acid catabolic genes in the presence of aromatic amino acids
YHR137W	ARO9	PCG	Yes	No	No	No	0.2	1.16914	Aromatic aminotransferase II; catalyzes the first step of tryptophan, phenylalanine, and tyrosine catabolism
YJL170C	ASG7	PCG	Yes	No	No	No	0.3	0.591184	Protein that regulates signaling from G protein beta subunit Ste4p; contributes to relocalization of Ste4p within the cell; specific to a-cells and induced by alpha-factor
YPR093C	ASR1	PCG	Yes	No	No	No	0.2	1.80903	Ubiquitin ligase that modifies and regulates RNA Pol II; involved in a putative alcohol-responsive signaling pathway; accumulates in the nucleus under alcohol stress; contains a Ring/PHD finger domain similar to the mammalian rA9 protein
YOR377W	ATF1	PCG	Yes	No	No	No	0.4	0.433841	Alcohol acetyltransferase; responsible for the major part of volatile acetate ester production during fermentation; main enzyme involved in terpenyl acetate synthesis; potential roles in lipid and sterol metabolism
YGL180W	ATG1	PCG	Yes	No	No	No	0.1	0.990067	Protein serine/threonine kinase; required for vesicle formation in autophagy and the cytoplasm-to-vacuole targeting (Cvt) pathway; structurally required for phagophore assembly site formation; during autophagy forms a complex with Atg13p and Atg17p; essential for cell cycle progression from G2/M to G1 under nitrogen starvation
YBR217W	ATG12	PCG	Yes	No	No	No	0.6	0.872372	Ubiquitin-like modifier involved in autophagy and the Cvt pathway; conserved; conjugated to Atg5p to form a complex involved in Atg8p lipidation; Atg5p-Atg12p cojugate also forms a complex with Atg16p; the Atg5-Atg12/Atg16 complex binds to membranes and is essential for autophagosome formation
YCL038C	ATG22	PCG	Yes	No	No	No	0.8	0.946954	Vacuolar integral membrane protein required for efflux of amino acids; required for efflux of amino acids during autophagic body breakdown in the vacuole; null mutation causes a gradual loss of viability during starvation
YBL078C	ATG8	PCG	Yes	No	No	No	0.8	1.33874	Component of autophagosomes and Cvt vesicles; regulator of Atg1p, targets it to autophagosomes; binds the Atg1p-Atg13p complex, triggering its vacuolar degradation; unique ubiquitin-like protein whose conjugation target is lipid phosphatidylethanolamine (PE); Atg8p-PE is anchored to membranes, is involved in phagophore expansion, and may mediate membrane fusion during autophagosome formation; dec…
YNR002C	ATO2	PCG	Yes	No	No	No	0.2	0.973953	Putative transmembrane protein involved in export of ammonia; ammonia is a starvation signal that promotes cell death in aging colonies; phosphorylated in mitochondria; member of the TC 9.B.33 YaaH family; homolog of Y. lipolytica Gpr1p; ATO2 has a paralog, ADY2, that arose from the whole genome duplication
YPR020W	ATP20	PCG	Yes	No	No	No	1.6	0.808771	Subunit g of the mitochondrial F1F0 ATP synthase; reversibly phosphorylated on two residues; unphosphorylated form is required for dimerization of the ATP synthase complex, which in turn determines oligomerization of the complex and the shape of inner membrane cristae
YKL016C	ATP7	PCG	Yes	No	No	No	3.16	0.873965	Subunit d of the stator stalk of mitochondrial F1F0 ATP synthase; F1F0 ATP synthase is a large, evolutionarily conserved enzyme complex required for ATP synthesis
YFL010W-A	AUA1	PCG	Yes	No	No	No	NA	0.113054	Protein required for the negative regulation by ammonia of Gap1p; Gap1p is a general amino acid permease
YJR001W	AVT1	PCG	No	Yes	No	No	1.5	0.596745	Vacuolar transporter; imports large neutral amino acids into the vacuole; member of a family of seven S. cerevisiae genes (AVT1-7) related to vesicular GABA-glycine transporters
YOR134W	BAG7	PCG	Yes	No	No	No	1.49	1.43372	Rho GTPase activating protein (RhoGAP); stimulates the intrinsic GTPase activity of Rho1p, which plays a bud growth by regulating actin cytoskeleton organization and cell wall biosynthesis, resulting in the downregulation of Rho1p; structurally and functionally related to Sac7p; BAG7 has a paralog, SAC7, that arose from the whole genome duplication
YKR099W	BAS1	PCG	No	Yes	No	No	0.96	0.579223	Myb-related transcription factor; involved in regulating basal and induced expression of genes of the purine and histidine biosynthesis pathways; also involved in regulation of meiotic recombination at specific genes
YDL070W	BDF2	PCG	Yes	Yes	No	No	1.29	0.921381	Protein involved in transcription initiation; acts at TATA-containing promoters; associates with the basal transcription factor TFIID; contains two bromodomains; corresponds to the C-terminal region of mammalian TAF1; redundant with Bdf1p; protein abundance increases in response to DNA replication stress; BDF2 has a paralog, BDF1, that arose from the whole genome duplication
YAL061W	BDH2	PCG	Yes	No	No	No	0.2	0.952912	Putative medium-chain alcohol dehydrogenase with similarity to BDH1; transcription induced by constitutively active PDR1 and PDR3
YER155C	BEM2	PCG	No	Yes	No	No	1.35	0.244467	Rho GTPase activating protein (RhoGAP); involved in the control of cytoskeleton organization and cellular morphogenesis; required for bud emergence; potential GAP for Rho4p
YPL115C	BEM3	PCG	Yes	No	No	No	0.8	0.520458	Rho GTPase activating protein (RhoGAP); involved in control of the cytoskeleton organization; targets the essential Rho-GTPase Cdc42p, which controls establishment and maintenance of cell polarity, including bud-site assembly
YDR299W	BFR2	PCG	No	Yes	No	No	1.52	0.435122	Essential protein that is a component of 90S preribosomes; may be involved in rRNA processing; multicopy suppressor of sensitivity to Brefeldin A; expression is induced during lag phase and also by cold shock
YCL029C	BIK1	PCG	Yes	No	No	No	0.4	0.590573	Microtubule-associated protein; component of the interface between microtubules and kinetochore, involved in sister chromatid separation; essential in polyploid cells but not in haploid or diploid cells; ortholog of mammalian CLIP-170
YNR057C	BIO4	PCG	Yes	No	No	No	0.8	0.744207	Dethiobiotin synthetase; catalyzes the third step in the biotin biosynthesis pathway; BIO4 is in a cluster of 3 genes (BIO3, BIO4, and BIO5) that mediate biotin synthesis; expression appears to be repressed at low iron levels
YNR056C	BIO5	PCG	Yes	No	No	No	1.49	1.07799	Putative transmembrane protein involved in the biotin biosynthesis; responsible for uptake of 7-keto 8-aminopelargonic acid; BIO5 is in a cluster of 3 genes (BIO3, BIO4, and BIO5) that mediate biotin synthesis
YER177W	BMH1	PCG	No	Yes	No	No	38	0.123484	14-3-3 protein, major isoform; controls proteome at post-transcriptional level, binds proteins and DNA, involved in regulation of exocytosis, vesicle transport, Ras/MAPK signaling, aggresome formation and rapamycin-sensitive signaling; protein increases in abundance and relative distribution to the nucleus increases upon DNA replication stress; antiapoptotic gene that has a functional 14-3-3 huma…
YDR099W	BMH2	PCG	Yes	No	No	No	5.59	0.196095	14-3-3 protein, minor isoform; controls proteome at post-transcriptional level, binds proteins and DNA, involved in regulation of many processes including exocytosis, vesicle transport, Ras/MAPK signaling, and rapamycin-sensitive signaling; protein increases in abundance and relative distribution to the nucleus increases upon DNA replication stress; BMH2 has a paralog, BMH1, that arose from the w…
YPL217C	BMS1	PCG	No	Yes	No	No	1.49	0.188187	GTPase required for ribosomal subunit synthesis and rRNA processing; required for synthesis of 40S ribosomal subunits and for processing the 35S pre-rRNA at sites A0, A1, and A2; interacts with Rcl1p, which stimulates its GTPase and U3 snoRNA binding activities; has similarity to Tsr1p
YNL271C	BNI1	PCG	No	Yes	No	No	0.8	0.618737	Formin; polarisome component; nucleates the formation of linear actin filaments, involved in cell processes such as budding and mitotic spindle orientation which require the formation of polarized actin cables, functionally redundant with BNR1
YGR230W	BNS1	PCG	Yes	No	No	No	0.8	1.26076	Protein of unknown function; overexpression bypasses need for Spo12p, but not required for meiosis; BNS1 has a paralog, SPO12, that arose from the whole genome duplication
YNL275W	BOR1	PCG	Yes	No	No	No	0.3	0.516398	Boron efflux transporter of the plasma membrane; binds HCO3-, I-, Br-, NO3- and Cl-; has similarity to the characterized boron efflux transporter A. thaliana BOR1
YGL247W	BRR6	PCG	Yes	No	No	No	1.1	0.776001	Essential nuclear envelope integral membrane protein; required for nuclear envelope morphology, nuclear pore complex localization, nuclear export; exhibits synthetic lethal genetic interactions with genes involved in lipid metabolism
YDL037C	BSC1	PCG	No	Yes	No	No	1.35	-0.352336	Protein of unconfirmed function; similar to cell surface flocculin Flo11p; ORF exhibits genomic organization compatible with a translational readthrough-dependent mode of expression
YNL269W	BSC4	PCG	Yes	No	No	No	1.49	0.970799	Protein of unknown function; ORF exhibits genomic organization compatible with a translational readthrough-dependent mode of expression; readthrough is increased upon depletion of Sup35p
YBR290W	BSD2	PCG	Yes	Yes	No	No	1.43	0.981238	Heavy metal ion homeostasis protein; facilitates trafficking of Smf1p and Smf2p metal transporters to the vacuole where they are degraded, controls metal ion transport, prevents metal hyperaccumulation, functions in copper detoxification
YMR014W	BUD22	PCG	Yes	No	No	No	0.7	0.420628	Protein required for rRNA maturation and ribosomal subunit biogenesis; required for 18S rRNA maturation; also required for small ribosomal subunit biogenesis; cosediments with pre-ribosomal particles; mutation decreases efficiency of +1 Ty1 frameshifting and transposition, and affects budding pattern
YLR353W	BUD8	PCG	Yes	No	No	No	0.3	0.967316	Protein involved in bud-site selection; diploid mutants display a unipolar budding pattern instead of the wild-type bipolar pattern, and bud at the proximal pole; BUD8 has a paralog, BUD9, that arose from the whole genome duplication
YER159C	BUR6	PCG	Yes	No	No	No	3.08	1.28014	Subunit of a heterodimeric NC2 transcription regulator complex; complex binds to TBP and can repress transcription by preventing preinitiation complex assembly or stimulate activated transcription; homologous to human NC2alpha; complex also includes Ncb2p
YNL305C	BXI1	PCG	Yes	No	No	No	2	0.952653	Protein involved in apoptosis; variously described as containing a BCL-2 homology (BH3) domain or as a member of the BAX inhibitor family; reported to promote apoptosis under some conditions and to inhibit it in others; localizes to ER and vacuole; may link the unfolded protein response to apoptosis via regulation of calcium-mediated signaling; translocates to mitochondria under apoptosis-inducin…
YKR036C	CAF4	PCG	No	Yes	No	No	0.4	0.582651	WD40 repeat-containing protein associated with the CCR4-NOT complex; interacts in a Ccr4p-dependent manner with Ssn2p; also interacts with Fis1p, Mdv1p and Dnm1p and plays a role in mitochondrial fission; CAF4 has a paralog, MDV1, that arose from the whole genome duplication
YMR280C	CAT8	PCG	Yes	No	No	No	1.49	0.822861	Zinc cluster transcriptional activator; necessary for derepression of a variety of genes under non-fermentative growth conditions, active after diauxic shift, binds carbon source responsive elements; relative distribution to the nucleus increases upon DNA replication stress
YDL069C	CBS1	PCG	Yes	No	No	No	0.3	0.47406	Mitochondrial translational activator of the COB mRNA; membrane protein that interacts with translating ribosomes, acts on the COB mRNA 5'-untranslated leader
YAL021C	CCR4	PCG	No	Yes	No	No	1.21	0.180762	Component of the CCR4-NOT transcriptional complex; CCR4-NOT is involved in regulation of gene expression; component of the major cytoplasmic deadenylase, which is involved in mRNA poly(A) tail shortening
YJL014W	CCT3	PCG	Yes	No	No	No	2.47	0.000720782	Subunit of the cytosolic chaperonin Cct ring complex; related to Tcp1p, required for the assembly of actin and tubulins in vivo; capable of binding Q/N rich proteins and mediating their folding
YJR064W	CCT5	PCG	Yes	Yes	No	No	5.98	-0.196587	Subunit of the cytosolic chaperonin Cct ring complex; related to Tcp1p, required for the assembly of actin and tubulins in vivo
YHR107C	CDC12	PCG	No	Yes	No	No	1	0.372953	Component of the septin ring that is required for cytokinesis; septins are GTP-binding proteins that assemble into rod-like hetero-oligomers that can associate with other rods to form filaments; septin rings at the mother-bud neck act as scaffolds for recruiting cell division factors and as barriers to prevent diffusion of specific proteins between mother and daughter cells
YAL041W	CDC24	PCG	Yes	No	No	No	0.4	0.585013	Guanine nucleotide exchange factor for Cdc42p; also known as a GEF or GDP-release factor; required for polarity establishment and maintenance, and mutants have morphological defects in bud formation and shmooing; relocalizes from nucleus to cytoplasm upon DNA replication stress
YDR168W	CDC37	PCG	Yes	No	No	No	1.43	0.436475	Essential Hsp90p co-chaperone; necessary for passage through the START phase of the cell cycle; stabilizes protein kinase nascent chains and participates along with Hsp90p in their folding
YGL130W	CEG1	PCG	No	Yes	No	No	1.1	0.686489	Guanylyltransferase involved in mRNA 5' capping; subunit of the mRNA capping enzyme, which is a heterotetramer composed of two molecules of Ceg1p and a homodimer of Cet1p, the mRNA 5?-triphosphatase subunit; nuclear import of Ceg1p requires interaction with Cet1p; mammalian capping enzyme is a single bifunctional polypeptide
YGL206C	CHC1	PCG	No	Yes	No	No	3.4	-0.0108447	Clathrin heavy chain; subunit of the major coat protein involved in intracellular protein transport and endocytosis; the clathrin triskelion is a trimeric molecule composed of three heavy chains that radiate from a vertex and three light chains which bind noncovalently near the vertex of the triskelion; the light chain (CLC1) is thought to regulate function
YER164W	CHD1	PCG	No	Yes	No	No	0.86	0.657313	Chromatin remodeler that regulates various aspects of transcription; acts in in conjunction with Isw1b to regulate chromatin structure and maintain chromatin integrity during transcription elongation by RNAP II by preventing trans-histone exchange over coding regions; contains a chromo domain, a helicase domain and a DNA-binding domain; component of both the SAGA and SLIK complexes
YNL192W	CHS1	PCG	Yes	No	No	No	1.71	1.31119	Chitin synthase I; requires activation from zymogenic form in order to catalyze the transfer of N-acetylglucosamine (GlcNAc) to chitin; required for repairing the chitin septum during cytokinesis; transcription activated by mating factor
YJL099W	CHS6	PCG	Yes	No	No	No	0.2	0.982875	Member of the ChAPs (Chs5p-Arf1p-binding proteins) family; part of the exomer complex that mediates export of specific cargo proteins, including Chs3p, from the Golgi to the plasma membrane; primary component of the Chs5/6 complex that binds directly to membranes; CHS6 has a paralog, BCH2, that arose from the whole genome duplication
YCR005C	CIT2	PCG	Yes	No	No	No	1.1	1.10018	Citrate synthase; catalyzes the condensation of acetyl coenzyme A and oxaloacetate to form citrate, peroxisomal isozyme involved in glyoxylate cycle; expression is controlled by Rtg1p and Rtg2p transcription factors; CIT2 has a paralog, CIT1, that arose from the whole genome duplication
YOL016C	CMK2	PCG	Yes	Yes	No	No	0.6	1.42555	Calmodulin-dependent protein kinase; may play a role in stress response, many CA++/calmodulan dependent phosphorylation substrates demonstrated in vitro, amino acid sequence similar to mammalian Cam Kinase II; CMK2 has a paralog, CMK1, that arose from the whole genome duplication
YBL045C	COR1	PCG	Yes	No	No	No	3.16	1.04053	Core subunit of the ubiquinol-cytochrome c reductase complex; the ubiquinol-cytochrome c reductase complex (bc1 complex) is a component of the mitochondrial inner membrane electron transport chain
YOR316C	COT1	PCG	No	Yes	No	No	0.7	0.851633	Vacuolar transporter that mediates zinc transport into the vacuole; overexpression confers resistance to cobalt and rhodium; protein abundance increases in response to DNA replication stress; COT1 has a paralog, ZRC1, that arose from the whole genome duplication
YDR119W-A	COX26	PCG	Yes	No	No	No	NA	1.43592	Putative protein of unknown function; copurifies with respiratory chain supercomplexes composed of Complex III (ubiquinol-cytochrome c reductase) and Complex IV (cytochrome c oxidase)
YGL187C	COX4	PCG	Yes	No	No	No	4.9	0.814431	Subunit IV of cytochrome c oxidase; the terminal member of the mitochondrial inner membrane electron transport chain; precursor N-terminal 25 residues are cleaved during mitochondrial import; phosphorylated; spermidine enhances translation
YNL052W	COX5A	PCG	Yes	No	No	No	3.1	1.05701	Subunit Va of cytochrome c oxidase; cytochrome c oxidase is the terminal member of the mitochondrial inner membrane electron transport chain; Cox5Ap is predominantly expressed during aerobic growth while its isoform Vb (Cox5Bp) is expressed during anaerobic growth; COX5A has a paralog, COX5B, that arose from the whole genome duplication
YLR395C	COX8	PCG	Yes	No	No	No	5.2	0.915699	Subunit VIII of cytochrome c oxidase (Complex IV); Complex IV is the terminal member of the mitochondrial inner membrane electron transport chain
YHR209W	CRG1	PCG	Yes	No	No	No	0.4	1.12119	S-AdoMet-dependent methyltransferase involved in lipid homeostasis; mediates resistance to a drug cantharidin
YLR429W	CRN1	PCG	No	Yes	No	No	1.5	0.449746	Coronin; cortical actin cytoskeletal component that associates with the Arp2p/Arp3p complex to regulate its activity; plays a role in regulation of actin patch assembly
YNR010W	CSE2	PCG	Yes	No	No	No	0.3	0.976435	Subunit of the RNA polymerase II mediator complex; associates with core polymerase subunits to form the RNA polymerase II holoenzyme; component of the Middle domain of mediator; required for regulation of RNA polymerase II activity; relocalizes to the cytosol in response to hypoxia
YDR179C	CSN9	PCG	Yes	No	No	No	0.2	0.525254	Subunit of the Cop9 signalosome; Cop9 signalosome is required for deneddylation, or removal of the ubiquitin-like protein Rub1p from Cdc53p (cullin); involved in adaptation to pheromone signaling
YMR180C	CTL1	PCG	Yes	No	No	No	0.2	0.636524	RNA 5'-triphosphatase, localizes to both the nucleus and cytoplasm; CTL1 has a paralog, CET1, that arose from the whole genome duplication
YOL145C	CTR9	PCG	Yes	Yes	No	No	0.4	0.269288	Component of the Paf1p complex involved in transcription elongation; binds to and modulates the activity of RNA polymerases I and II; required for expression of a subset of genes, including cyclin genes; involved in SER3 repression by helping to maintain SRG1 transcription-dependent nucleosome occupancy; contains TPR repeats
YGR088W	CTT1	PCG	Yes	No	No	No	0.1	1.05008	Cytosolic catalase T; has a role in protection from oxidative damage by hydrogen peroxide
YGL166W	CUP2	PCG	Yes	No	No	No	0.7	1.03796	Copper-binding transcription factor; activates transcription of the metallothionein genes CUP1-1 and CUP1-2 in response to elevated copper concentrations; CUP2 has a paralog, HAA1, that arose from the whole genome duplication
YPR158W	CUR1	PCG	Yes	No	No	No	0.2	1.19366	Sorting factor, central regulator of spatial protein quality control; physically and functionally interacts with chaperones to promote sorting and deposition of misfolded proteins into cytosolic compartments; involved in destabilization of [URE3] prions; CUR1 has a paralog, BTN2, that arose from the whole genome duplication
YDR163W	CWC15	PCG	Yes	No	No	No	0.7	1.0307	Non-essential protein involved in pre-mRNA splicing; component of a complex containing Cef1p; has similarity to S. pombe Cwf15p
YDR482C	CWC21	PCG	Yes	No	No	No	0.3	0.887369	Protein involved in RNA splicing by the spliceosome; component of a complex containing Cef1p; interacts genetically with ISY1 and BUD13; may bind RNA; has similarity to S. pombe Cwf21p
YGR278W	CWC22	PCG	Yes	No	No	No	0.2	0.881764	Spliceosome-associated protein that is required for pre-mRNA splicing; necessary for Prp2p function at the first catalytic step of splicing; has similarity to S. pombe Cwf22p; CWC22 is an essential protein
YGL027C	CWH41	PCG	No	Yes	No	No	0.4	0.402638	Processing alpha glucosidase I; ER type II integral membrane N-glycoprotein involved in assembly of cell wall beta 1,6 glucan and asparagine-linked protein glycosylation; also involved in ER protein quality control and sensing of ER stress
YOR065W	CYT1	PCG	Yes	No	No	No	0.9	1.32056	Cytochrome c1; component of the mitochondrial respiratory chain; expression is regulated by the heme-activated, glucose-repressed Hap2p/3p/4p/5p CCAAT-binding complex
YIR032C	DAL3	PCG	Yes	No	No	No	0.1	0.728657	Ureidoglycolate lyase; converts ureidoglycolate to glyoxylate and urea in the third step of allantoin degradation; expression is sensitive to nitrogen catabolite repression; this enzyme is sometimes referred to "ureidoglycolate hydrolase" but should not be confused with the Arabidopsis thaliana ureidoglycolate hydrolase enzyme which converts ureidoglycolate to glyoxylate, ammonia and carbon dioxi…
YIR031C	DAL7	PCG	Yes	No	No	No	0.2	0.947964	Malate synthase; can accept butyryl-CoA as acyl-CoA donor in addition to traditional substrate acetyl-CoA; recycles glyoxylate generated during allantoin degradation; expression sensitive to nitrogen catabolite repression and induced by allophanate, an intermediate in allantoin degradation
YJR151C	DAN4	PCG	Yes	No	No	No	0.4	1.1632	Cell wall mannoprotein; has similarity to Tir1p, Tir2p, Tir3p, and Tir4p; expressed under anaerobic conditions, completely repressed during aerobic growth
YKL149C	DBR1	PCG	Yes	No	No	No	0.7	0.562682	RNA lariat debranching enzyme; catalyzes debranching of lariat introns formed during pre-mRNA splicing; required for efficient Ty1 transposition; knockdown of human homolog Dbr1 rescues toxicity of RNA-binding proteins TDP-43 and FUS which are implicated in amyotrophic lateral sclerosis (ALS), suggests potential therapeutic target for ALS and related TDP-43 proteinopathies
YOR180C	DCI1	PCG	Yes	No	No	No	0.2	0.877415	Peroxisomal protein; identification as a delta(3,5)-delta(2,4)-dienoyl-CoA isomerase involved in fatty acid metabolism is disputed; DCI1 has a paralog, ECI1, that arose from the whole genome duplication
YLR270W	DCS1	PCG	Yes	No	No	No	0.8	0.943527	Non-essential hydrolase involved in mRNA decapping; activates Xrn1p; may function in a feedback mechanism to regulate deadenylation, contains pyrophosphatase activity and a HIT (histidine triad) motif; acts as inhibitor of neutral trehalase Nth1p; required for growth on glycerol medium; protein abundance increases in response to DNA replication stress; DCS1 has a paralog, DCS2, that arose from th…
YFR012W	DCV1	PCG	Yes	No	No	No	1.21	0.719242	Protein of unknown function; deletion mutant shows strong genetic interaction with cdc28-as1 mutant in the presence of 1-NM-PP1; DCV1 has a paralog, YOL019W, that arose from the whole genome duplication
YOL052C-A	DDR2	PCG	Yes	No	No	No	NA	2.29417	Multi-stress response protein; expression is activated by a variety of xenobiotic agents and environmental or physiological stresses; DDR2 has a paralog, HOR7, that arose from the whole genome duplication
YOR204W	DED1	PCG	No	Yes	No	No	2.85	-0.741522	ATP-dependent DEAD (Asp-Glu-Ala-Asp)-box RNA helicase; required for translation initiation of all yeast mRNAs; mutations in human DEAD-box DBY are a frequent cause of male infertility; DED1 has a paralog, DBP1, that arose from the whole genome duplication
YKL054C	DEF1	PCG	No	Yes	No	No	7.2	0.0101641	RNAPII degradation factor; forms a complex with Rad26p in chromatin, enables ubiquitination and proteolysis of RNAPII present in an elongation complex; mutant is deficient in Zip1p loading onto chromosomes during meiosis
YBR201W	DER1	PCG	Yes	No	No	No	1.4	0.956855	Endoplasmic reticulum membrane protein; required for ER-associated protein degradation of misfolded or unassembled proteins; N- and C- termini protrude into the cytoplasm, has similarity to Dfm1p
YOR030W	DFG16	PCG	Yes	No	No	No	0.4	0.794858	Probable multiple transmembrane protein; involved in diploid invasive and pseudohyphal growth upon nitrogen starvation; is glycosylated and phosphorylated; interacts with Rim21p and Rim9p in the plasma membrane to form a pH-sensing complex in the Rim101 pathway and is required to maintain Rim21p levels; required for accumulation of processed Rim101p
YDR411C	DFM1	PCG	Yes	No	No	No	1	1.13661	Endoplasmic reticulum (ER) localized protein; involved in ER-associated protein degradation (ERAD), ER stress, and homeostasis; interacts with components of ERAD-L and ERAD-C and Cdc48p; derlin-like family member similar to Der1p
YOR236W	DFR1	PCG	Yes	No	No	No	0.7	0.710477	Dihydrofolate reductase involved in tetrahydrofolate biosynthesis; required for respiratory metabolism
YOR245C	DGA1	PCG	Yes	No	No	No	0.9	1.02841	Diacylglycerol acyltransferase; catalyzes the terminal step of triacylglycerol (TAG) formation, acylates diacylglycerol using acyl-CoA as an acyl donor; Lro1p and Dga1p can O-acylate ceramides; localized to lipid particles
YMR316W	DIA1	PCG	Yes	No	No	No	0.4	1.64511	Protein of unknown function; involved in invasive and pseudohyphal growth; green fluorescent protein (GFP)-fusion protein localizes to the cytoplasm in a punctate pattern
YPL049C	DIG1	PCG	Yes	No	No	No	1.34	0.543105	MAP kinase-responsive inhibitor of the Ste12p transcription factor; involved in the regulation of mating-specific genes and the invasive growth pathway; related regulators Dig1p and Dig2p bind to Ste12p; DIG1 has a paralog, DIG2, that arose from the whole genome duplication
YOL021C	DIS3	PCG	No	Yes	No	No	1.59	0.367943	Exosome core complex catalytic subunit; possesses both endonuclease and 3'-5' exonuclease activity; involved in 3'-5' RNA processing and degradation in both the nucleus and the cytoplasm; has similarity to E. coli RNase R and to human DIS3; mutations in Dis3p corresponding to human mutations implicated in multiple myeloma cause phenotypes suggesting impaired exosome function; protein abundance in…
YEL071W	DLD3	PCG	Yes	No	No	No	1.86	-0.362009	D-lactate dehydrogenase; part of the retrograde regulon which consists of genes whose expression is stimulated by damage to mitochondria and reduced in cells grown with glutamate as the sole nitrogen source, located in the cytoplasm
YKR071C	DRE2	PCG	Yes	No	No	No	2.92	0.587336	Component of the cytosolic Fe-S protein assembly (CIA) machinery; contains an Fe-S cluster that receives electrons from NADPH via the action of Tah18pin an early step in the CIA pathway; ortholog of human Ciapin1; protein abundance increases in response to DNA replication stress
YER124C	DSE1	PCG	No	Yes	No	No	2	-0.17836	Daughter cell-specific protein; may regulate cross-talk between the mating and filamentation pathways; deletion affects cell separation after division and sensitivity to alpha-factor and drugs affecting the cell wall; relocalizes from bud neck to cytoplasm upon DNA replication stress
YNR067C	DSE4	PCG	No	Yes	No	No	2.93	0.0775304	Daughter cell-specific secreted protein with similarity to glucanases; degrades cell wall from the daughter side causing daughter to separate from mother
YFR044C	DUG1	PCG	Yes	No	No	No	6.13	0.11281	Cys-Gly metallo-di-peptidase; forms a complex with Dug2p and Dug3p to degrade glutathione (GSH) and other peptides containing a gamma-glu-X bond in an alternative pathway to GSH degradation by gamma-glutamyl transpeptidase (Ecm38p)
YDR359C	EAF1	PCG	Yes	Yes	No	No	0.1	0.59912	Component of the NuA4 histone acetyltransferase complex; acts as a platform for assembly of NuA4 subunits into the native complex; required for initiation of pre-meiotic DNA replication, likely due to its requirement for expression of IME1
YMR171C	EAR1	PCG	No	Yes	No	No	NA	0.7606	Specificity factor required for Rsp5p-dependent ubiquitination; also required for sorting of specific cargo proteins at the multivesicular body; mRNA is targeted to the bud via the mRNA transport system involving She2p
YEL030W	ECM10	PCG	Yes	No	No	No	0.1	0.911359	Heat shock protein of the Hsp70 family; localized in mitochondrial nucleoids, plays a role in protein translocation, interacts with Mge1p in an ATP-dependent manner; overexpression induces extensive mitochondrial DNA aggregations; ECM10 has a paralog, SSC1, that arose from the whole genome duplication
YDR446W	ECM11	PCG	Yes	No	No	No	1.35	1.06773	Meiosis-specific protein; component of the Synaptonemal Complex (SC) along with Gmc2p; required for efficient crossover formation and for the efficient loading of the SC transverse filament protein, Zip1p; is SUMOlytaed in a Gmc2p manner, and SUMOylation is required for its function in meiosis; GFP fusion protein is present in discrete clusters in the nucleus throughout mitosis; may be involved i…
YHL030W	ECM29	PCG	No	Yes	No	No	0.6	0.405006	Scaffold protein; assists in association of the proteasome core particle with the regulatory particle; inhibits proteasomal ATPase activity; degraded by the mature proteasome after assembly; contains HEAT-like repeats; protein increases in abundance and relocalizes from nucleus to cytoplasm upon DNA replication stress
YLR436C	ECM30	PCG	No	Yes	No	No	0.8	0.681364	Putative protein of unknown function; may play a role in cell wall biosynthesis, mutants have abormal relative levels of mannose and glucose and have Gap1p sorting and transport defects; (GFP)-fusion protein localizes to the cytoplasm
YLR299W	ECM38	PCG	Yes	No	No	No	0.6	1.15883	Gamma-glutamyltranspeptidase; major glutathione-degrading enzyme; involved in detoxification of electrophilic xenobiotics; expression induced mainly by nitrogen starvation
YGR007W	ECT1	PCG	Yes	No	No	No	1.98	0.392293	Ethanolamine-phosphate cytidylyltransferase; catalyzes the second step of phosphatidylethanolamine biosynthesis; involved in the maintenance of plasma membrane; similar to mammalian CTP: phosphocholine cytidylyl-transferases
YER035W	EDC2	PCG	Yes	No	No	No	1.2	1.18696	RNA-binding protein that directly activates mRNA decapping; binds mRNA substrate and enhances activity of decapping proteins Dcp1p and Dcp2p; has a role in translation during heat stress; protein increases in abundance and relocalizes to nucleolus and to nuclear foci upon DNA replication stress; EDC2 has a paralog, EDC1, that arose from the whole genome duplication
YBL047C	EDE1	PCG	No	Yes	No	No	0.8	0.187229	Endocytic protein; involved in a network of interactions with other endocytic proteins, binds membranes in a ubiquitin-dependent manner, may also bind ubiquitinated membrane-associated proteins; interacts with Cmk2 and functions upstream of CMK2 in regulating non-apoptotic cell death
YLR206W	ENT2	PCG	Yes	No	No	No	0.9	1.0208	Epsin-like protein required for endocytosis and actin patch assembly; functionally redundant with Ent1p; contains clathrin-binding motif at C-terminus; ENT2 has a paralog, ENT1, that arose from the whole genome duplication
YNL080C	EOS1	PCG	Yes	No	No	No	0.8	0.63261	Protein involved in N-glycosylation; deletion mutation confers sensitivity to exidative stress and shows synthetic lethality with mutations in the spindle checkpoint genes BUB3 and MAD1; YNL080C is not an essential gene
YJL167W	ERG20	PCG	Yes	No	No	No	5.11	0.102375	Farnesyl pyrophosphate synthetase; has both dimethylallyltranstransferase and geranyltranstransferase activities; catalyzes the formation of C15 farnesyl pyrophosphate units for isoprenoid and sterol biosynthesis
YFR041C	ERJ5	PCG	Yes	No	No	No	0.7	0.946442	Type I membrane protein with a J domain; required to preserve the folding capacity of the endoplasmic reticulum; loss of the non-essential ERJ5 gene leads to a constitutively induced unfolded protein response
YML130C	ERO1	PCG	Yes	No	No	No	2	1.13744	Thiol oxidase required for oxidative protein folding in the ER; essential for maintaining proper redox balance in ER; feedback regulation of Ero1p occurs via reduction and oxidation of Ero1p regulatory bonds; reduced Pdi1p activates Ero1p by direct reduction of Ero1p regulatory bonds; depletion of thiol substrates and accumulation of oxidized Pdi1p results in inactivation of Ero1p by both Pdi1p-m…
YAL042W	ERV46	PCG	Yes	No	No	No	3.39	0.11563	Protein localized to COPII-coated vesicles; forms a complex with Erv41p; involved in the membrane fusion stage of transport
YNL125C	ESBP6	PCG	Yes	No	No	No	1	1.17846	Protein with similarity to monocarboxylate permeases; appears not to be involved in transport of monocarboxylates such as lactate, pyruvate or acetate across the plasma membrane
YMR219W	ESC1	PCG	No	Yes	No	No	NA	0.930699	Protein localized to the nuclear periphery; involved in telomeric silencing; interacts with PAD4-domain of Sir4p
YNR054C	ESF2	PCG	No	Yes	No	No	1	0.204032	Essential nucleolar protein involved in pre-18S rRNA processing; binds to RNA and stimulates ATPase activity of Dbp8; involved in assembly of the small subunit (SSU) processome
YKR096W	ESL2	PCG	Yes	No	No	No	0.6	0.904469	Protein of unknown function; interacts with Pex14p; may interact with ribosomes, based on co-purification experiments; green fluorescent protein (GFP)-fusion protein localizes to the nucleus and cytoplasm; predicted to contain a PINc domain; ESL2 has a paralog, ESL1, that arose from the whole genome duplication
YER015W	FAA2	PCG	Yes	No	No	No	0.1	0.886975	Medium chain fatty acyl-CoA synthetase; activates imported fatty acids; accepts a wide range of fatty acid chain lengths with a preference for medium chains, C9:0-C13:0; localized to the peroxisome
YIL019W	FAF1	PCG	Yes	No	No	No	0.8	0.199207	Protein required for pre-rRNA processing; also required for 40S ribosomal subunit assembly
YFR008W	FAR7	PCG	Yes	No	No	No	0.2	1.1435	Protein involved in recovery from pheromone-induced cell cycle arrest; acts in a Far1p-independent pathway; interacts with Far3p, Far8p, Far9p, Far10p, and Far11p; protein abundance increases in response to DNA replication stress
YKL187C	FAT3	PCG	Yes	No	No	No	0.2	0.951588	Protein required for fatty acid uptake; protein abundance increases in cortical patches in response to oleate exposure; the authentic, non-tagged protein is detected in a phosphorylated state in highly purified mitochondria in high-throughput studies; FAT3 has a paralog, YLR413W, that arose from the whole genome duplication
YER183C	FAU1	PCG	Yes	No	No	No	1.25	0.782099	5,10-methenyltetrahydrofolate synthetase; involved in folic acid biosynthesis
YJL155C	FBP26	PCG	Yes	No	No	No	0.4	1.02623	Fructose-2,6-bisphosphatase, required for glucose metabolism; protein abundance increases in response to DNA replication stress
YPL275W	FDH2	PCG	Yes	No	No	No	0.2	0.92344	NAD(+)-dependent formate dehydrogenase; may protect cells from exogenous formate; YPL275W and YPL276W comprise a continuous open reading frame in some S. cerevisiae strains but not in the genomic reference strain S288C
YCR028C	FEN2	PCG	Yes	No	No	No	0.4	0.642057	Plasma membrane H+-pantothenate symporter; confers sensitivity to the antifungal agent fenpropimorph; relocalizes from vacuole to cytoplasm upon DNA replication stress
YJR093C	FIP1	PCG	No	Yes	No	No	0.3	0.532669	Subunit of cleavage polyadenylation factor (CPF); interacts directly with poly(A) polymerase (Pap1p) to regulate its activity; bridging factor that links Pap1p and the CPF complex via Yth1p
YDR534C	FIT1	PCG	Yes	No	No	No	0.6	1.20505	Mannoprotein that is incorporated into the cell wall; incorporated via a glycosylphosphatidylinositol (GPI) anchor; involved in the retention of siderophore-iron in the cell wall
YMR306W	FKS3	PCG	Yes	No	No	No	1.49	0.7207	Protein involved in spore wall assembly; has similarity to 1,3-beta-D-glucan synthase catalytic subunits Fks1p and Gsc2p; the authentic, non-tagged protein is detected in highly purified mitochondria in high-throughput studies
YPL221W	FLC1	PCG	Yes	No	No	No	1.1	1.07735	Putative FAD transporter; required for uptake of FAD into endoplasmic reticulum; involved in cell wall maintenance; FLC1 has a paralog, FLC3, that arose from the whole genome duplication
YAL053W	FLC2	PCG	Yes	No	No	No	1.75	0.968434	Putative FAD transporter; required for uptake of FAD into endoplasmic reticulum; involved in cell wall maintenance; FLC2 has a paralog, YOR365C, that arose from the whole genome duplication
YIL098C	FMC1	PCG	Yes	No	No	No	1.15	0.538878	Mitochondrial matrix protein; required for assembly or stability at high temperature of the F1 sector of mitochondrial F1F0 ATP synthase; null mutant temperature sensitive growth on glycerol is suppressed by multicopy expression of Odc1p
YDR070C	FMP16	PCG	Yes	No	No	No	0.1	1.41004	Protein of unknown function; may be involved in responding to conditions of stress; the authentic, non-tagged protein is detected in highly purified mitochondria in high-throughput studies; protein abundance increases in response to DNA replication stress
YLR454W	FMP27	PCG	No	Yes	No	No	0.9	0.707817	Putative protein of unknown function; the authentic, non-tagged protein is detected in highly purified mitochondria in high-throughput studies
YJL161W	FMP33	PCG	Yes	No	No	No	3.17	0.8894	Putative protein of unknown function; the authentic, non-tagged protein is detected in highly purified mitochondria in high-throughput studies
YPL222W	FMP40	PCG	Yes	No	No	No	0.1	1.0016	Putative protein of unknown function; proposed to be involved in responding to environmental stresses; the authentic, non-tagged protein is detected in highly purified mitochondria in high-throughput studies
YGR243W	FMP43	PCG	Yes	No	No	No	0.4	1.12284	Highly conserved subunit of mitochondrial pyruvate carrier; more highly expressed in glucose-containing minimal medium than in lactate-containing medium; expression regulated by osmotic and alkaline stresses; protein abundance increases in response to DNA replication stress; FMP43 has a paralog, MPC2, that arose from the whole genome duplication
YDL222C	FMP45	PCG	Yes	No	No	No	2.33	0.710939	Integral membrane protein localized to mitochondria; required for sporulation and maintaining sphingolipid content; similar to SUR7; FMP45 has a paralog, YNL194C, that arose from the whole genome duplication
YMR020W	FMS1	PCG	Yes	No	No	No	0.7	0.95077	Polyamine oxidase; converts spermine to spermidine, which is required for the essential hypusination modification of translation factor eIF-5A; also involved in pantothenic acid biosynthesis
YNL135C	FPR1	PCG	Yes	No	No	No	21.3	0.343566	Peptidyl-prolyl cis-trans isomerase (PPIase); binds to the drugs FK506 and rapamycin; also binds to the nonhistone chromatin binding protein Hmo1p and may regulate its assembly or function
YPL141C	FRK1	PCG	No	Yes	No	No	0.4	0.69552	Protein kinase of unknown cellular role; green fluorescent protein (GFP)-fusion protein localizes to the cytoplasm; interacts with rRNA transcription and ribosome biogenesis factors and the long chain fatty acyl-CoA synthetase Faa3p; FRK1 has a paralog, KIN4, that arose from the whole genome duplication
YAL028W	FRT2	PCG	Yes	No	No	No	0.2	0.995765	Tail-anchored ER membrane protein of unknown function; interacts with homolog Frt1p; promotes growth in conditions of high Na+, alkaline pH, or cell wall stress, possibly via a role in posttranslational translocation; potential Cdc28p substrate; FRT2 has a paralog, FRT1, that arose from the whole genome duplication
YCR076C	FUB1	PCG	Yes	No	No	No	1.1	0.856249	Putative protein of unknown function; interacts physically with multiple subunits of the 20S proteasome and genetically with genes encoding 20S core particle and 19S regulatory particle subunits; exhibits boundary activity which blocks the propagation of heterochromatic silencing; contains a PI31 proteasome regulator domain and sequence similarity with human PSMF1, a proteasome inhibitor; not an …
YMR232W	FUS2	PCG	Yes	No	No	No	0.2	0.796589	Cell fusion regulator; cytoplasmic protein localized to shmoo tip; required for alignment of parental nuclei before nuclear fusion during mating; contains a Dbl-homology domain; binds specifically with activated Cdc42p
YIL097W	FYV10	PCG	Yes	No	No	No	0.1	1.00208	Subunit of GID complex; involved in proteasome-dependent catabolite inactivation of gluconeogenic enzymes FBPase, PEPCK, and c-MDH; forms dimer with Rmd5p that is then recruited to GID Complex by Gid8p; contains a degenerate RING finger motif needed for GID complex ubiquitin ligase activity in vivo, as well as CTLH and CRA domains; plays role in anti-apoptosis; required for survival upon exposure…
YMR250W	GAD1	PCG	Yes	No	No	No	0.4	1.06064	Glutamate decarboxylase; converts glutamate into gamma-aminobutyric acid (GABA) during glutamate catabolism; involved in response to oxidative stress
YMR136W	GAT2	PCG	Yes	No	No	No	0.6	0.916945	Protein containing GATA family zinc finger motifs; similar to Gln3p and Dal80p; expression repressed by leucine
YNL062C	GCD10	PCG	Yes	No	No	No	1.54	0.252669	Subunit of tRNA (1-methyladenosine) methyltransferase with Gcd14p; required for the modification of the adenine at position 58 in tRNAs, especially tRNAi-Met; first identified as a negative regulator of GCN4 expression
YJL125C	GCD14	PCG	Yes	No	No	No	2.02	0.344992	Subunit of tRNA (1-methyladenosine) methyltransferase; required, along with Gcd10p, for the modification of the adenine at position 58 in tRNAs, especially tRNAi-Met; first identified as a negative regulator of GCN4 expression
YGL195W	GCN1	PCG	Yes	Yes	No	No	1.66	-0.0498691	Positive regulator of the Gcn2p kinase activity; forms a complex with Gcn20p; proposed to stimulate Gcn2p activation by an uncharged tRNA
YDR019C	GCV1	PCG	Yes	No	No	No	2.8	1.53455	T subunit of the mitochondrial glycine decarboxylase complex; glycine decarboxylase is required for the catabolism of glycine to 5,10-methylene-THF; expression is regulated by levels of levels of 5,10-methylene-THF in the cytoplasm
YMR189W	GCV2	PCG	No	Yes	No	No	1.2	0.793009	P subunit of the mitochondrial glycine decarboxylase complex; glycine decarboxylase is required for the catabolism of glycine to 5,10-methylene-THF; expression is regulated by levels of 5,10-methylene-THF in the cytoplasm
YOR120W	GCY1	PCG	Yes	No	No	No	0.3	1.09918	Glycerol dehydrogenase; involved in an alternative pathway for glycerol catabolism used under microaerobic conditions; also has mRNA binding activity; member of the aldo-keto reductase (AKR) family; protein abundance increases in response to DNA replication stress; GCY1 has a paralog, YPR1, that arose from the whole genome duplication
YDL215C	GDH2	PCG	Yes	No	No	No	1.47	0.987432	NAD(+)-dependent glutamate dehydrogenase; degrades glutamate to ammonia and alpha-ketoglutarate; expression sensitive to nitrogen catabolite repression and intracellular ammonia levels
YAL048C	GEM1	PCG	Yes	No	No	No	0.1	0.882043	Outer mitochondrial membrane GTPase, subunit of the ERMES complex; potential regulatory subunit of the ERMES complex that links the ER to mitochondria and may promote inter-organellar calcium and phospholipid exchange as well as coordinating mitochondrial DNA replication and growth; cells lacking Gem1p contain collapsed, globular, or grape-like mitochondria; ortholog of metazoan Miro GTPases
YDR358W	GGA1	PCG	Yes	No	No	No	0.4	1.22719	Golgi-localized protein with homology to gamma-adaptin; interacts with and regulates Arf1p and Arf2p in a GTP-dependent manner in order to facilitate traffic through the late Golgi; GGA1 has a paralog, GGA2, that arose from the whole genome duplication
YDR309C	GIC2	PCG	Yes	No	No	No	1.73	1.41597	Redundant rho-like GTPase Cdc42p effector; involved in initiation of budding and cellular polarization; interacts with Cdc42p via the Cdc42/Rac-interactive binding (CRIB) domain and with PI(4,5)P2 via a polybasic region; GIC2 has a paralog, GIC1, that arose from the whole genome duplication
YDR096W	GIS1	PCG	Yes	No	No	No	0.3	1.00528	Histone demethylase and transcription factor; regulates genes during nutrient limitation; activity modulated by proteasome-mediated proteolysis; has JmjC and JmjN domain in N-terminus that interact, promoting stability and proper transcriptional activity; contains two transactivating domains downstream of Jmj domains and a C-terminal DNA binding domain; relocalizes to the cytosol in response to h…
YCR098C	GIT1	PCG	Yes	No	No	No	0.1	1.04162	Plasma membrane permease; mediates uptake of glycerophosphoinositol and glycerophosphocholine as sources of the nutrients inositol and phosphate; expression and transport rate are regulated by phosphate and inositol availability
YKR058W	GLG1	PCG	Yes	No	No	No	0.3	1.0593	Glycogenin glucosyltransferase; self-glucosylating initiator of glycogen synthesis, also glucosylates n-dodecyl-beta-D-maltoside; similar to mammalian glycogenin; GLG1 has a paralog, GLG2, that arose from the whole genome duplication
YNL274C	GOR1	PCG	Yes	No	No	No	0.8	1.05258	Glyoxylate reductase; null mutation results in increased biomass after diauxic shift; the authentic, non-tagged protein is detected in highly purified mitochondria in high-throughput studies; protein abundance increases in response to DNA replication stress
YDL022W	GPD1	PCG	Yes	No	No	No	7.6	1.08017	NAD-dependent glycerol-3-phosphate dehydrogenase; key enzyme of glycerol synthesis, essential for growth under osmotic stress; expression regulated by high-osmolarity glycerol response pathway; protein abundance increases in response to DNA replication stress; constitutively inactivated via phosphorylation by the protein kinases YPK1 and YPK2, dephosphorylation increases catalytic activity; GPD1 …
YDR434W	GPI17	PCG	Yes	Yes	No	No	1.79	1.13963	Transmembrane protein; subunit of the glycosylphosphatidylinositol transamidase complex that adds GPIs to newly synthesized proteins; human PIG-S homolog
YER062C	GPP2	PCG	Yes	No	No	No	2.1	1.21628	DL-glycerol-3-phosphate phosphatase involved in glycerol biosynthesis; also known as glycerol-1-phosphatase; induced in response to hyperosmotic or oxidative stress, and during diauxic shift; GPP2 has a paralog, GPP1, that arose from the whole genome duplication
YBR014C	GRX7	PCG	Yes	No	No	No	2.37	1.05471	Cis-golgi localized monothiol glutaredoxin; more similar in activity to dithiol than other monothiol glutaredoxins; involved in the oxidative stress response; does not bind metal ions; GRX7 has a paralog, GRX6, that arose from the whole genome duplication
YGR032W	GSC2	PCG	Yes	No	No	No	2.26	1.87773	Catalytic subunit of 1,3-beta-glucan synthase; involved in formation of the inner layer of the spore wall; activity positively regulated by Rho1p and negatively by Smk1p; GSC2 has a paralog, FKS1, that arose from the whole genome duplication
YJL101C	GSH1	PCG	No	Yes	No	No	1	0.525986	Gamma glutamylcysteine synthetase; catalyzes the first step in glutathione (GSH) biosynthesis; expression induced by oxidants, cadmium, and mercury; protein abundance increases in response to DNA replication stress
YFR015C	GSY1	PCG	Yes	No	No	No	0.1	0.980564	Glycogen synthase; expression induced by glucose limitation, nitrogen starvation, environmental stress, and entry into stationary phase; GSY1 has a paralog, GSY2, that arose from the whole genome duplication; relocalizes from nucleus to cytoplasmic foci upon DNA replication stress
YMR251W	GTO3	PCG	Yes	No	No	No	1.49	0.920773	Omega class glutathione transferase; putative cytosolic localization
YJL091C	GWT1	PCG	Yes	No	No	No	0.8	0.866645	Protein involved in the inositol acylation of GlcN-PI; the inositol acylation of glucosaminyl phosphatidylinositol (GlcN-PI) forms glucosaminyl(acyl)phosphatidylinositol (GlcN(acyl)PI), an intermediate in the biosynthesis of glycosylphosphatidylinositol (GPI) anchors
YDL234C	GYP7	PCG	Yes	No	No	No	0.6	1.14886	GTPase-activating protein for yeast Rab family members; members include Ypt7p (most effective), Ypt1p, Ypt31p, and Ypt32p (in vitro); involved in vesicle mediated protein trafficking
YJL165C	HAL5	PCG	Yes	No	No	No	0.4	0.769791	Putative protein kinase; overexpression increases sodium and lithium tolerance, whereas gene disruption increases cation and low pH sensitivity and impairs potassium uptake, suggesting a role in regulation of Trk1p and/or Trk2p transporters; HAL5 has a paralog, KKQ8, that arose from the whole genome duplication
YDL223C	HBT1	PCG	Yes	No	No	No	0.3	1.24796	Shmoo tip protein, substrate of Hub1p ubiquitin-like protein; mutants are defective for mating projection formation, thereby implicating Hbt1p in polarized cell morphogenesis; HBT1 has a paralog, YNL195C, that arose from the whole genome duplication
YDR458C	HEH2	PCG	No	Yes	No	No	0.4	0.671947	Inner nuclear membrane (INM) protein; contains helix-extension-helix (HEH) motif, nuclear localization signal sequence; targeting to the INM requires the Srp1p-Kap95p karyopherins and the Ran cycle; HEH2 has a paralog, SRC1, that arose from the whole genome duplication
YOR227W	HER1	PCG	Yes	No	No	No	0.4	1.02203	Protein of unknown function; required for proliferation or remodeling of the ER that is caused by overexpression of Hmg2p; may interact with ribosomes, based on co-purification experiments; HER1 has a paralog, GIP3, that arose from the whole genome duplication
YJR055W	HIT1	PCG	Yes	No	No	No	0.4	0.975028	Protein of unknown function; required for growth at high temperature
YDR528W	HLR1	PCG	Yes	No	No	No	0.4	1.03402	Protein involved in regulation of cell wall composition and integrity; also involved in cell wall response to osmotic stress; overproduction suppresses a lysis sensitive PKC mutation; similar to Lre1p, which functions antagonistically to protein kinase A; <br>HLR1 has a paralog, LRE1, that arose from the whole genome duplication
YOR032C	HMS1	PCG	Yes	No	No	No	1.49	0.931565	bHLH protein with similarity to myc-family transcription factors; overexpression confers hyperfilamentous growth and suppresses the pseudohyphal filamentation defect of a diploid mep1 mep2 homozygous null mutant
YDL125C	HNT1	PCG	Yes	No	No	No	9.1	2.12551	Adenosine 5'-monophosphoramidase; interacts physically and genetically with Kin28p, a CDK and TFIIK subunit, and genetically with CAK1; member of the histidine triad (HIT) superfamily of nucleotide-binding proteins and similar to Hint; protein abundance increases in response to DNA replication stress
YMR251W-A	HOR7	PCG	Yes	No	No	No	NA	1.52815	Protein of unknown function; overexpression suppresses Ca2+ sensitivity of mutants lacking inositol phosphorylceramide mannosyltransferases Csg1p and Csh1p; transcription is induced under hyperosmotic stress and repressed by alpha factor; HOR7 has a paralog, DDR2, that arose from the whole genome duplication
YOL013C	HRD1	PCG	No	Yes	No	No	0.2	0.804563	Ubiquitin-protein ligase; functions in ER retention of misfolded proteins; required for ER-associated degradation (ERAD) of misfolded proteins; genetically linked to the unfolded protein response (UPR); regulated through association with Hrd3p; contains an H2 ring finger; likely plays a general role in targeting proteins that persistently associate with and potentially obstruct the ER-localized t…
YLR097C	HRT3	PCG	Yes	No	No	No	0.8	0.834599	Putative SCF-ubiquitin ligase F-box protein; based on both genetic and physical interactions and sequence similarity; identified in association with Cdc53p, Skp1p and Ubi4 in large and small-scale studies
YFL014W	HSP12	PCG	Yes	No	No	No	3.4	4.13203	Plasma membrane protein involved in maintaining membrane organization; involved in maintaining organization during stress conditions; induced by heat shock, oxidative stress, osmostress, stationary phase, glucose depletion, oleate and alcohol; protein abundance increased in response to DNA replication stress and dietary restriction; regulated by the HOG and Ras-Pka pathways; required for dietary …
YBR072W	HSP26	PCG	Yes	No	No	No	0.3	1.09615	Small heat shock protein (sHSP) with chaperone activity; forms hollow, sphere-shaped oligomers that suppress unfolded proteins aggregation; oligomer activation requires heat-induced conformational change; also has mRNA binding activity
YCR021C	HSP30	PCG	Yes	No	No	No	0.3	0.874006	Negative regulator of the H(+)-ATPase Pma1p; stress-responsive protein; hydrophobic plasma membrane localized; induced by heat shock, ethanol treatment, weak organic acid, glucose limitation, and entry into stationary phase
YDR533C	HSP31	PCG	Yes	No	No	No	2.58	1.36258	Methylglyoxalase that converts methylglyoxal to D-lactate; involved in oxidative stress resistance and expression is induced under oxidative stress; has similarity to E. coli Hsp31 and C. albicans Glx3p; member of the DJ-1/ThiJ/PfpI superfamily, which includes human DJ-1 involved in Parkinson's disease; exists as a dimer and contains a putative metal-binding site; protein abundance increases in r…
YDR171W	HSP42	PCG	Yes	No	No	No	1	1.99383	Small heat shock protein (sHSP) with chaperone activity; forms barrel-shaped oligomers that suppress unfolded protein aggregation; involved in cytoskeleton reorganization after heat shock; protein abundance increases and forms cytoplasmic foci in response to DNA replication stress
YDR258C	HSP78	PCG	Yes	No	No	No	0.8	1.09537	Oligomeric mitochondrial matrix chaperone; cooperates with Ssc1p in mitochondrial thermotolerance after heat shock; able to prevent the aggregation of misfolded proteins as well as resolubilize protein aggregates
YGL141W	HUL5	PCG	No	Yes	No	No	0.6	0.721321	Multiubiquitin chain assembly factor (E4); proteasome processivity factor that elongates polyUb chains on substrates, opposing Ubp6p, a branched polyubiquitin protease; required for retrograde transport of misfolded proteins during ERAD
YJL219W	HXT9	PCG	Yes	No	No	No	3.17	1.08552	Putative hexose transporter that is nearly identical to Hxt11p; has similarity to major facilitator superfamily (MFS) transporters, expression of HXT9 is regulated by transcription factors Pdr1p and Pdr3p
YIL090W	ICE2	PCG	Yes	No	No	No	1.54	0.430462	Integral ER membrane protein with type-III transmembrane domains; required for maintenance of ER zinc homeostasis; necessary for efficient targeting of Trm1p tRNA methyltransferase to inner nuclear membrane; mutations cause defects in cortical ER morphology in both the mother and daughter cells
YER065C	ICL1	PCG	Yes	No	No	No	0.2	1.00987	Isocitrate lyase; catalyzes the formation of succinate and glyoxylate from isocitrate, a key reaction of the glyoxylate cycle; expression of ICL1 is induced by growth on ethanol and repressed by growth on glucose
YJL077C	ICS3	PCG	Yes	No	No	No	1.21	0.695878	Protein with a role in processing of secretory proteins; possible role in vacuolar sorting, null mutants are hypersensitive to sortin2
YER092W	IES5	PCG	Yes	No	No	No	1.1	1.06467	Protein that associates with the INO80 chromatin remodeling complex; associates with the complex under low-salt conditions
YLR223C	IFH1	PCG	No	Yes	No	No	0.96	0.503631	Coactivator, regulates transcription of ribosomal protein (RP) genes; recruited to RP gene promoters during optimal growth conditions via Fhl1p; subunit of CURI, a complex that coordinates RP production and pre-rRNA processing; IFH1 has a paralog, CRF1, that arose from the whole genome duplication
YNL157W	IGO1	PCG	Yes	No	No	No	3.16	1.12266	Protein required for initiation of G0 program; prevents degradation of nutrient-regulated mRNAs via the 5'-3' mRNA decay pathway; phosphorylated by Rim15p; GFP protein localizes to the cytoplasm and nucleus; IGO1 has a paralog, IGO2, that arose from the whole genome duplication
YJL221C	IMA4	PCG	Yes	No	No	No	0.2	NA	Alpha-glucosidase; weak, but broad substrate specificity for alpha-1,4- and alpha-1,6-glucosides; member of IMA isomaltase family; not required for isomaltose utilization, but Ima4p overexpression allows the ima1 null mutant to grow on isomaltose; identical to IMA3
YDL181W	INH1	PCG	Yes	No	No	No	1.2	1.96712	Protein that inhibits ATP hydrolysis by the F1F0-ATP synthase; inhibitory function is enhanced by stabilizing proteins Stf1p and Stf2p; has a calmodulin-binding motif and binds calmodulin in vitro; INH1 has a paralog, STF1, that arose from the whole genome duplication
YOR109W	INP53	PCG	No	Yes	No	No	0.8	0.422868	Polyphosphatidylinositol phosphatase; dephosphorylates multiple phosphatidylinositol phosphates; involved in trans Golgi network-to-early endosome pathway; hyperosmotic stress causes translocation to actin patches; contains Sac1 and 5-ptase domains; INP53 has a paralog, INP52, that arose from the whole genome duplication
YOL065C	INP54	PCG	Yes	No	No	No	0.3	0.739588	Phosphatidylinositol 4,5-bisphosphate 5-phosphatase; role in secretion; localizes to the endoplasmic reticulum via the C-terminal tail; lacks the Sac1 domain and proline-rich region found in the other 3 INP proteins
YBR140C	IRA1	PCG	No	Yes	No	No	0.86	0.617352	GTPase-activating protein; negatively regulates RAS by converting it from the GTP- to the GDP-bound inactive form, required for reducing cAMP levels under nutrient limiting conditions, mediates membrane association of adenylate cyclase; IRA1 has a paralog, IRA2, that arose from the whole genome duplication
YOL081W	IRA2	PCG	No	Yes	No	No	0.9	0.569594	GTPase-activating protein; negatively regulates RAS by converting it from the GTP- to the GDP-bound inactive form, required for reducing cAMP levels under nutrient limiting conditions; similar to human neurofibromin; IRA2 has a paralog, IRA1, that arose from the whole genome duplication
YOL015W	IRC10	PCG	Yes	No	No	No	0.2	0.830863	Putative protein of unknown function; null mutant displays increased levels of spontaneous Rad52p foci
YFR043C	IRC6	PCG	Yes	No	No	No	0.4	0.872605	Putative protein of unknown function; null mutant displays increased levels of spontaneous Rad52p foci
YER048W-A	ISD11	PCG	Yes	No	No	No	NA	1.10014	Cysteine desulfurase (Nfs1p) activator; essential for the formation of the persulfide intermediate at the desulfurase active site during pyridoxal phosphate-dependent desulfuration of cysteine; required for mitochondrial iron-sulfur cluster biosynthesis
YPR106W	ISR1	PCG	No	Yes	No	No	0.4	0.493342	Predicted protein kinase; overexpression causes sensitivity to staurosporine, which is a potent inhibitor of protein kinase C
YBR086C	IST2	PCG	No	Yes	No	No	4.87	0.506769	Cortical ER protein involved in ER-plasma membrane tethering; one of 6 proteins (Ist2p, Scs2p, Scs22p, Tcb1p, Tcb2p, Tcb3p) that connect ER to the plasma membrane (PM) and regulate PM phosphatidylinositol-4-phosphate (PI4P) levels by controlling access of Sac1p phosphatase to its substrate PI4P in the PM; localizes to the mother cell in small-budded cells and to the bud in medium- and large-budde…
YKL032C	IXR1	PCG	No	Yes	No	No	0.6	0.500705	Transcriptional repressor that regulates hypoxic genes during normoxia; involved in the aerobic repression of genes such as COX5b, TIR1, and HEM13; binds DNA intrastrand cross-links formed by cisplatin; HMG (high mobility group box) domain containing protein which binds and bends cisplatin-modified DNA, blocking excision repair; IXR1 has a paralog, ABF2, that arose from the whole genome duplicati…
YOL101C	IZH4	PCG	Yes	No	No	No	0.9	0.0960931	Membrane protein involved in zinc ion homeostasis; member of the four-protein IZH family; expression induced by fatty acids and altered zinc levels; deletion reduces sensitivity to excess zinc; possible role in sterol metabolism; protein increases in abundance and relocalizes from nucleus to ER upon DNA replication stress; IZH4 has a paralog, IZH1, that arose from the whole genome duplication
YJL073W	JEM1	PCG	Yes	No	No	No	0.4	1.0788	DnaJ-like chaperone required for nuclear membrane fusion during mating; localizes to the ER membrane; exhibits genetic interactions with KAR2
YNL227C	JJJ1	PCG	No	Yes	No	No	0.3	0.54708	Co-chaperone that stimulates the ATPase activity of Ssa1p; required for a late step of ribosome biogenesis; associated with the cytosolic large ribosomal subunit; contains a J-domain; mutation causes defects in fluid-phase endocytosis
YJR091C	JSN1	PCG	No	Yes	No	No	0.7	0.779713	Member of the Puf family of RNA-binding proteins; interacts with mRNAs encoding membrane-associated proteins; involved in localizing the Arp2/3 complex to mitochondria; overexpression causes increased sensitivity to benomyl; JSN1 has a paralog, PUF2, that arose from the whole genome duplication
YDR017C	KCS1	PCG	No	Yes	No	No	1.27	0.420916	Inositol hexakisphosphate and inositol heptakisphosphate kinase; generation of high energy inositol pyrophosphates by Kcs1p is required for many processes such as vacuolar biogenesis, stress response, and telomere maintenance; inositol hexakisphosphate is also known as IP6; inositol heptakisphosphate is also known as IP7
YKL161C	KDX1	PCG	Yes	No	No	No	0.2	1.3651	Protein kinase; implicated in Slt2p mitogen-activated (MAP) kinase signaling pathway; interacts with numerous components in the mating pheromone and CWI MAPK pathways; associates with Rlm1p; KDX1 has a paralog, SLT2, that arose from the whole genome duplication
YDR367W	KEI1	PCG	Yes	No	No	No	NA	0.43983	Component of inositol phosphorylceramide (IPC) synthase; forms a complex with Aur1p and regulates its activity; required for IPC synthase complex localization to the Golgi; post-translationally processed by Kex2p; KEI1 is an essential gene
YJL094C	KHA1	PCG	Yes	No	No	No	0.3	1.04332	Putative K+/H+ antiporter; has a probable role in intracellular cation homeostasis; localized to Golgi vesicles and detected in highly purified mitochondria in high-throughput studies
YHR102W	KIC1	PCG	No	Yes	No	No	0.6	0.711151	Protein kinase of the PAK/Ste20 family, required for cell integrity; physically interacts with Cdc31p (centrin), which is a component of the spindle pole body; part of the RAM network that regulates cellular polarity and morphogenesis
YDR122W	KIN1	PCG	Yes	No	No	No	1.22	1.03347	Serine/threonine protein kinase involved in regulation of exocytosis; localizes to the cytoplasmic face of the plasma membrane; KIN1 has a paralog, KIN2, that arose from the whole genome duplication
YLR096W	KIN2	PCG	No	Yes	No	No	0.7	0.553745	Serine/threonine protein kinase involved in regulation of exocytosis; localizes to the cytoplasmic face of the plasma membrane; KIN2 has a paralog, KIN1, that arose from the whole genome duplication
YCR091W	KIN82	PCG	Yes	No	No	No	0.1	1.07351	Putative serine/threonine protein kinase; implicated in the regulation of phospholipid asymmetry through the activation of phospholipid translocases (flippases) Lem3p-Dnf1p/Dnf2p; KIN82 has a paralog, FPK1, that arose from the whole genome duplication
YLL019C	KNS1	PCG	Yes	No	No	No	0.6	1.16171	Protein kinase involved in negative regulation of PolIII transcription; effector kinase of the TOR signaling pathway and phosphorylates Rpc53p to regulate ribosome and tRNA biosynthesis; member of the LAMMER family of protein kinases, which are serine/threonine kinases also capable of phosphorylating tyrosine residues; capable of autophosphorylation
YHR186C	KOG1	PCG	No	Yes	No	No	0.3	0.615065	Subunit of TORC1; TORC1 is a rapamycin-sensitive complex involved in growth control that contains Tor1p or Tor2p, Lst8p and Tco89p; contains four HEAT repeats and seven WD-40 repeats; may act as a scaffold protein to couple TOR and its effectors
YER038C	KRE29	PCG	Yes	No	No	No	0.1	0.753874	Subunit of the SMC5-SMC6 complex; this complex is involved in removal of X-shaped DNA structures that arise between sister chromatids during DNA replication and repair; heterozygous mutant shows haploinsufficiency in K1 killer toxin resistance
YNL132W	KRE33	PCG	No	Yes	No	No	1.54	-0.138153	Protein required for biogenesis of the small ribosomal subunit; required for biogenesis of the small ribosomal subunit; heterozygous mutant shows haploinsufficiency in K1 killer toxin resistance; essential gene
YPR159W	KRE6	PCG	Yes	No	No	No	2.2	1.11415	Type II integral membrane protein; required for beta-1,6 glucan biosynthesis; putative beta-glucan synthase; localizes to ER, plasma membrane, sites of polarized growth and secretory vesicles; functionally redundant with Skn1p; KRE6 has a paralog, SKN1, that arose from the whole genome duplication
YKR061W	KTR2	PCG	Yes	No	No	No	0.6	0.978691	Mannosyltransferase involved in N-linked protein glycosylation; member of the KRE2/MNT1 mannosyltransferase family; KTR2 has a paralog, YUR1, that arose from the whole genome duplication
YNL029C	KTR5	PCG	No	Yes	No	No	0.6	0.720958	Putative mannosyltransferase involved in protein glycosylation; member of the KRE2/MNT1 mannosyltransferase family; KTR5 has a paralog, KTR7, that arose from the whole genome duplication
YKL008C	LAC1	PCG	Yes	No	No	No	1.5	0.197283	Ceramide synthase component; involved in synthesis of ceramide from C26(acyl)-coenzyme A and dihydrosphingosine or phytosphingosine, functionally equivalent to Lag1p; LAC1 has a paralog, LAG1, that arose from the whole genome duplication
YOL025W	LAG2	PCG	Yes	No	No	No	0.2	0.761177	Protein that negatively regulates the SCF E3-ubiquitin ligase; regulates by interacting with and preventing neddyation of the cullin subunit, Cdc53p; longevity determinant that is preferentially expressed in young cells; similar to mammalian Cand1
YLR260W	LCB5	PCG	Yes	No	No	No	0.6	0.917334	Minor sphingoid long-chain base kinase; possibly involved in synthesis of long-chain base phosphates, which function as signaling molecules; LCB5 has a paralog, LCB4, that arose from the whole genome duplication
YDR499W	LCD1	PCG	Yes	No	No	No	0.3	0.808828	Essential protein required for the DNA integrity checkpoint pathways; interacts physically with Mec1p; putative homolog of S. pombe Rad26 and human ATRIP; forms nuclear foci upon DNA replication stress
YOL047C	LDS2	PCG	Yes	No	No	No	1.49	0.817772	Protein Involved in spore wall assembly; localizes to lipid droplets found on or outside of the prospore membrane; shares similarity with Lds1p and Rrt8p, and a strain mutant for all 3 genes exhibits reduced dityrosine fluorescence relative to the single mutants; green fluorescent protein (GFP)-fusion protein localizes to the cytoplasm in a punctate pattern
YPL054W	LEE1	PCG	Yes	No	No	No	1.49	0.974381	Zinc-finger protein of unknown function
YGL090W	LIF1	PCG	Yes	No	No	No	1.15	0.98199	Component of the DNA ligase IV complex; this complex mediates nonhomologous end joining in DNA double-strand break repair; physically interacts with Dnl4p and Nej1p; homologous to mammalian XRCC4 protein
YHR156C	LIN1	PCG	Yes	No	No	No	0.2	0.617908	Non-essential component of U5 snRNP; nuclear protein; physically interacts with Irr1p of cohesin complex; may link together proteins involved in chromosome segregation, mRNA splicing and DNA replication
YJR022W	LSM8	PCG	Yes	No	No	No	0.6	1.05378	Lsm (Like Sm) protein; forms heteroheptameric complex (with Lsm2p, Lsm3p, Lsm4p, Lsm5p, Lsm6p, and Lsm7p) that is part of spliceosomal U6 snRNP and is also implicated in processing of pre-tRNA, pre-snoRNA, and pre-rRNA
YPL004C	LSP1	PCG	Yes	No	No	No	2.6	0.908104	Primary component of eisosomes; which are large immobile patch structures at the cell cortex associated with endocytosis, along with Pil1p and Sur7p; null mutants show activation of Pkc1p/Ypk1p stress resistance pathways; member of the BAR domain family
YNL260C	LTO1	PCG	Yes	No	No	No	0.1	0.769135	Essential protein that forms a complex with Rli1p and Yae1p; ortholog of human ORAOV1, which is overexpressed in solid tumors; inviability of null mutant under standard conditions is complemented by overexpression of ORAOV1; essential for growth under standard (aerobic) conditions but not under anaerobic conditions; may have a role in protection of ribosomal assembly and function from damage due …
YNL268W	LYP1	PCG	Yes	No	No	No	5.4	0.0261228	Lysine permease; one of three amino acid permeases (Alp1p, Can1p, Lyp1p) responsible for uptake of cationic amino acids
YKL093W	MBR1	PCG	Yes	No	No	No	0.1	1.02176	Protein involved in mitochondrial functions and stress response; overexpression suppresses growth defects of hap2, hap3, and hap4 mutants; MBR1 has a paralog, ISF1, that arose from the whole genome duplication
YKL165C	MCD4	PCG	Yes	No	No	No	2.07	1.0401	Protein involved in GPI anchor synthesis; multimembrane-spanning protein that localizes to the endoplasmic reticulum; highly conserved among eukaryotes; GPI stands for glycosylphosphatidylinositol
YOL119C	MCH4	PCG	Yes	No	No	No	0.7	1.16837	Protein with similarity to mammalian monocarboxylate permeases; monocarboxylate permeases are involved in transport of monocarboxylic acids across the plasma membrane but mutant is not deficient in monocarboxylate transport
YBL023C	MCM2	PCG	No	Yes	No	No	0.3	0.445047	Protein involved in DNA replication; component of the Mcm2-7 hexameric helicase complex that binds chromatin as a part of the pre-replicative complex; relative distribution to the nucleus increases upon DNA replication stress
YKL150W	MCR1	PCG	Yes	No	No	No	1.8	1.15368	Mitochondrial NADH-cytochrome b5 reductase; involved in ergosterol biosynthesis
YJR024C	MDE1	PCG	Yes	No	No	No	3.82	0.207344	5'-methylthioribulose-1-phosphate dehydratase; acts in the methionine salvage pathway; potential Smt3p sumoylation substrate; expression downregulated by caspofungin and deletion mutant is caspofungin resistant
YPL270W	MDL2	PCG	No	Yes	No	No	0.6	0.537852	Mitochondrial inner membrane half-type ABC transporter; required for respiratory growth at high temperature; localizes to vacuole membrane in response to H2O2; similar to human TAP1 and TAP2 implicated in bare lymphocyte syndrome and Wegener-like granulomatosis
YML104C	MDM1	PCG	Yes	No	No	No	0.3	0.634501	Intermediate filament protein; required for nuclear and mitochondrial transmission to daughter buds; contains a Phox homology (PX) domain and specifically binds phosphatidylinositol 3-phosphate (PtdIns-3-P)
YNL142W	MEP2	PCG	Yes	No	No	No	0.4	0.783364	Ammonium permease involved in regulation of pseudohyphal growth; belongs to a ubiquitous family of cytoplasmic membrane proteins that transport only ammonium (NH4+); expression is under the nitrogen catabolite repression regulation
YPL023C	MET12	PCG	Yes	No	No	No	1.2	0.603421	Protein with MTHFR activity in vitro; null mutant has no phenotype and is prototrophic for methionine; MET13 encodes major isozyme of methylenetetrahydrofolate reductase (MTHFR)
YLR303W	MET17	PCG	Yes	No	No	No	3.63	2.25054	O-acetyl homoserine-O-acetyl serine sulfhydrylase; required for Methionine and cysteine biosynthesis
YBR213W	MET8	PCG	Yes	No	No	No	0.2	0.107088	Bifunctional dehydrogenase and ferrochelatase; involved in the biosynthesis of siroheme, a prosthetic group used by sulfite reductase; required for sulfate assimilation and methionine biosynthesis
YPL060W	MFM1	PCG	Yes	No	No	No	0.1	0.968017	Mitochondrial inner membrane magnesium transporter; involved in maintenance of mitochondrial magnesium concentrations and membrane potential; indirectly affects splicing of group II introns; functionally and structurally related to Mrs2p
YGR249W	MGA1	PCG	Yes	No	No	No	1.15	1.06307	Protein similar to heat shock transcription factor; multicopy suppressor of pseudohyphal growth defects of ammonium permease mutants
YEL007W	MIT1	PCG	No	Yes	No	No	1.57	0.828224	Transcriptional regulator of pseudohyphal growth; protein with sequence similarity to S. pombe gti1+ (gluconate transport inducer 1) and C. albicans Wor1
YKR095W	MLP1	PCG	No	Yes	No	No	0.7	0.475877	Myosin-like protein associated with the nuclear envelope; connects the nuclear pore complex with the nuclear interior; involved with Tel1p in telomere length control; involved with Pml1p and Pml39p in nuclear retention of unspliced mRNAs; MLP1 has a paralog, MLP2, that arose from the whole genome duplication
YIL149C	MLP2	PCG	No	Yes	No	No	0.7	0.325532	Myosin-like protein associated with the nuclear envelope; connects the nuclear pore complex with the nuclear interior; involved in the Tel1p pathway that controls telomere length; MLP2 has a paralog, MLP1, that arose from the whole genome duplication
YNR059W	MNT4	PCG	Yes	No	No	No	0.4	1.01488	Putative alpha-1,3-mannosyltransferase; not required for protein O-glycosylation
YNL297C	MON2	PCG	No	Yes	No	No	0.4	0.537312	Protein with a role in endocytosis and vacuole integrity; peripheral membrane protein; interacts with and negatively regulates Arl1p; localizes to the endosome; member of the Sec7p family of proteins
YJR002W	MPP10	PCG	No	Yes	No	No	0.9	0.201678	Component of the SSU processome and 90S preribosome; required for pre-18S rRNA processing, interacts with and controls the stability of Imp3p and Imp4p, essential for viability; similar to human Mpp10p
YGL178W	MPT5	PCG	Yes	Yes	No	No	1.1	0.854029	mRNA-binding protein of the PUF family; binds to the 3' UTR of specific mRNAs, including those involved in mating type switching, cell wall integrity, chronological lifespan, chromatin modification, and spindle pole body architecture; recruits the CCR4-NOT deadenylase complex to mRNAs along with Dhh1p and Dcp1p to promote deadenylation, decapping, and decay; also interacts with the Caf20p transla…
YBL038W	MRPL16	PCG	Yes	No	No	No	1.82	0.72155	Mitochondrial ribosomal protein of the large subunit; homologous to bacterial L16 ribosomal protein; synthetically lethal with hac1 mutant suggesting a role in the maturation of secretory proteins
YOR150W	MRPL23	PCG	Yes	No	No	No	1.6	0.239623	Mitochondrial ribosomal protein of the large subunit; localizes to vacuole in response to H2O2
YBR146W	MRPS9	PCG	Yes	No	No	No	2.09	0.272858	Mitochondrial ribosomal protein of the small subunit
YKR077W	MSA2	PCG	Yes	No	No	No	0.3	1.31986	Putative transcriptional activator; interacts with G1-specific transcription factor MBF and G1-specific promoters; MSA2 has a paralog, MSA1, that arose from the whole genome duplication
YGR014W	MSB2	PCG	No	Yes	No	No	0.7	0.475372	Mucin family member involved in signaling; functions in the Cdc42p- and MAP kinase-dependent filamentous growth signaling pathway; is processed into secreted and cell-associated forms by the aspartyl protease, Yps1p; also functions as an osmosensor in parallel to the Sho1p-mediated pathway; potential Cdc28p substrate
YNL293W	MSB3	PCG	Yes	No	No	No	0.3	0.891968	Rab GTPase-activating protein; regulates endocytosis via inactivation of Vps21p at endosomes and vacuole fusion via inactivation of Ypt7p at vacuoles; also acts on Ypt52p and Sec4p; required for proper actin organization; also localizes to plasma membrane and sites of polarized growth; relocalizes from bud neck to cytoplasm upon DNA replication stress; similar to the TBC-domain Tre2 oncogene; MSB…
YML128C	MSC1	PCG	Yes	No	No	No	0.4	1.13552	Protein of unknown function; mutant is defective in directing meiotic recombination events to homologous chromatids; the authentic, non-tagged protein is detected in highly purified mitochondria and is phosphorylated
YKL062W	MSN4	PCG	Yes	No	No	No	1.1	1.54153	Transcriptional activator; activated in stress conditions, which results in translocation from the cytoplasm to the nucleus; binds DNA at stress response elements of responsive genes, inducing gene expression; involved in diauxic shift; MSN4 has a paralog, MSN2, that arose from the whole genome duplication
YER042W	MXR1	PCG	Yes	No	No	No	2.4	-0.0585699	Methionine-S-sulfoxide reductase; involved in the response to oxidative stress; protects iron-sulfur clusters from oxidative inactivation along with MXR2; involved in the regulation of lifespan; reduced activity of human homolog implicated in Alzheimer disease
YHR023W	MYO1	PCG	No	Yes	No	No	0.6	0.588939	Type II myosin heavy chain; required for wild-type cytokinesis and cell separation; localizes to the actomyosin ring; binds to myosin light chains Mlc1p and Mlc2p through its IQ1 and IQ2 motifs respectively
YNL124W	NAF1	PCG	Yes	No	No	No	1.59	0.0998674	RNA-binding protein required for the assembly of box H/ACA snoRNPs; thus required for pre-rRNA processing; forms a complex with Shq1p and interacts with H/ACA snoRNP components Nhp2p and Cbf5p; similar to Gar1p
YMR080C	NAM7	PCG	No	Yes	No	No	1.52	0.400736	ATP-dependent RNA helicase of the SFI superfamily; involved in nonsense mediated mRNA decay; required for efficient translation termination at nonsense codons and targeting of NMD substrates to P-bodies; binds to the small ribosomal subunit via an interaction with Rps26; forms cytoplasmic foci upon DNA replication stress
YDR162C	NBP2	PCG	Yes	No	No	No	0.8	0.603923	Protein involved in the HOG (high osmolarity glycerol) pathway; negatively regulates Hog1p by recruitment of phosphatase Ptc1p the Pbs2p-Hog1p complex; interacts with Bck1p and down regulates the cell wall integrity pathway; found in the nucleus and cytoplasm, contains an SH3 domain and a Ptc1p binding domain (PBM)
YJL116C	NCA3	PCG	Yes	No	No	No	0.3	1.66918	Protein involved in mitochondrion organization; functions with Nca2p to regulate mitochondrial expression of subunits 6 (Atp6p) and 8 (Atp8p) of the Fo-F1 ATP synthase; member of the SUN family; expression induced in cells treated with the mycotoxin patulin; NCA3 has a paralog, UTH1, that arose from the whole genome duplication
YPR149W	NCE102	PCG	No	Yes	No	No	15.5	0.879563	Protein of unknown function; contains transmembrane domains; involved in secretion of proteins that lack classical secretory signal sequences; component of the detergent-insoluble glycolipid-enriched complexes (DIGs); NCE102 has a paralog, FHN1, that arose from the whole genome duplication
YNL036W	NCE103	PCG	Yes	No	No	No	1.69	1.57121	Carbonic anhydrase; metalloenzyme that catalyzes CO2 hydration to bicarbonate, which is an important metabolic substrate, and protons; not expressed under conditions of high CO2, such as inside a growing colony, but transcription is induced in response to low CO2 levels, such as on the colony surface in ambient air; poorly transcribed under aerobic conditions and at an undetectable level under an…
YDR176W	NGG1	PCG	Yes	No	No	No	0.81	0.749029	Subunit of chromatin modifying histone acetyltransferase complexes; member of the ADA complex, the SAGA complex, and the SLIK complex; transcriptional regulator involved in glucose repression of Gal4p-regulated genes
YML118W	NGL3	PCG	Yes	No	No	No	NA	1.11453	3'-5' exonuclease specific for poly-A RNAs; has a domain similar to a magnesium-dependent endonuclease motif in mRNA deadenylase Ccr4p; similar to Ngl1p; NGL3 has a paralog, NGL2, that arose from the whole genome duplication
YBR089C-A	NHP6B	PCG	Yes	No	No	No	NA	0.120555	High-mobility group (HMG) protein, binds to and remodels nucleosomes; involved in recruiting FACT and other chromatin remodelling complexes to the chromosomes; functionally redundant with Nhp6Ap; homologous to mammalian HMGB1 and HMGB2; NHP6B has a paralog, NHP6A, that arose from the whole genome duplication
YDL148C	NOP14	PCG	No	Yes	No	No	1.39	0.151558	Nucleolar protein; forms a complex with Noc4p that mediates maturation and nuclear export of 40S ribosomal subunits; also present in the small subunit processome complex, which is required for processing of pre-18S rRNA
YNL061W	NOP2	PCG	Yes	No	No	No	2.1	-0.0192123	rRNA m5C methyltransferase; methylates cytosine at position 2870 of 25S rRNA while Rcm1p methylates cytosine at position 2278; contains seven beta-strand methyltransferase motif; essential for processing and maturation of 27S pre-rRNA and large ribosomal subunit biogenesis; localized to the nucleolus; constituent of 66S pre-ribosomal particles; homolog of p120/NSUN1, a human gene upregulated in c…
YDL213C	NOP6	PCG	Yes	No	No	No	3.19	0.26502	rRNA-binding protein required for 40S ribosomal subunit biogenesis; contains an RNA recognition motif (RRM); hydrophilin essential to overcome the stress of the desiccation-rehydration process; NOP6 may be a fungal-specific gene as no homologs have been yet identified in higher eukaryotes
YDR432W	NPL3	PCG	Yes	No	No	No	3.08	0.14474	RNA-binding protein; promotes elongation, regulates termination, and carries poly(A) mRNA from nucleus to cytoplasm; represses translation initiation by binding eIF4G; required for pre-mRNA splicing; interacts with E3 ubiquitin ligase Bre1p, linking histone ubiquitination to mRNA processing; may have role in telomere maintenance; dissociation from mRNAs promoted by Mtr10p; phosphorylated by Sky1p…
YGR043C	NQM1	PCG	Yes	No	No	No	0.1	1.26883	Transaldolase of unknown function; transcription is repressed by Mot1p and induced by alpha-factor and during diauxic shift; NQM1 has a paralog, TAL1, that arose from the whole genome duplication
YDR043C	NRG1	PCG	Yes	No	No	No	0.1	1.2588	Transcriptional repressor; recruits the Cyc8p-Tup1p complex to promoters; mediates glucose repression and negatively regulates a variety of processes including filamentous growth and alkaline pH response; NRG1 has a paralog, NRG2, that arose from the whole genome duplication
YNR009W	NRM1	PCG	Yes	No	No	No	1.39	0.463732	Transcriptional co-repressor of MBF-regulated gene expression; Nrm1p associates stably with promoters via MCB binding factor (MBF) to repress transcription upon exit from G1 phase
YDR150W	NUM1	PCG	No	Yes	No	No	0.6	0.494778	Protein required for nuclear migration; component of the mitochondria-ER-cortex-ancor (MECA); required for the association of mitochondria with the cell cortex and for accurate distribution of mitochondrial network; interacts with Mdm36p to link the ER and motochondria at the cortex; localizes to the mother cell cortex and the bud tip; may mediate interactions of dynein and cytoplasmic microtubul…
YIL115C	NUP159	PCG	No	Yes	No	No	0.9	0.36952	FG-nucleoporin component of central core of the nuclear pore complex; also part of the nuclear pore complex (NPC) cytoplasmic filaments; contributes directly to nucleocytoplasmic transport; regulates ADP release from the ATP-dependent RNA helicase Dbp5p; forms a stable association with Nup82p, Gle2p and two other FG-nucleoporins (Nsp1p and Nup116p)
YBL079W	NUP170	PCG	Yes	Yes	No	No	1.22	0.342801	Subunit of the inner ring of the nuclear pore complex (NPC); contributes to NPC assembly and nucleocytoplasmic transport; both Nup170p and NUP157p are similar to human Nup155p; NUP170 has a paralog, NUP157, that arose from the whole genome duplication
YML103C	NUP188	PCG	No	Yes	No	No	0.8	0.382191	Subunit of the inner ring of the nuclear pore complex (NPC); contributes to NPC organization and nucleocytoplasmic transport; homologous to human NUP188
YJL039C	NUP192	PCG	No	Yes	No	No	0.3	0.40496	Essential subunit of the inner ring of the nuclear pore complex (NPC); contributes to nucleocytoplasmic transport; homologous to human NUP205
YAR002W	NUP60	PCG	No	Yes	No	No	1.27	0.546138	FG-nucleoporin component of central core of the nuclear pore complex; contributes directly to nucleocytoplasmic transport and maintenance of the nuclear pore complex (NPC) permeability barrier and is involved in gene tethering at the nuclear periphery; relocalizes to the cytosol in response to hypoxia; both NUP1 and NUP60 are homologous to human NUP153
YGL038C	OCH1	PCG	Yes	No	No	No	0.6	1.11974	Mannosyltransferase of the cis-Golgi apparatus; initiates the polymannose outer chain elongation of N-linked oligosaccharides of glycoproteins
YBR230C	OM14	PCG	Yes	No	No	No	1.8	1.33367	Integral mitochondrial outer membrane protein; abundance is decreased in cells grown in glucose relative to other carbon sources; appears to contain 3 alpha-helical transmembrane segments; ORF encodes a 97-basepair intron
YIL136W	OM45	PCG	Yes	No	No	No	0.4	1.12065	Mitochondrial outer membrane protein of unknown function; major constituent of the outer membrane, located on the outer (cytosolic) face; protein abundance increases in response to DNA replication stress
YKR087C	OMA1	PCG	No	Yes	No	No	1	0.68081	Metalloendopeptidase of the mitochondrial inner membrane; involved in turnover of membrane-embedded proteins; mediates degradation of Cox1p in coa2 mutant cells; member of a family of predicted membrane-bound metallopeptidases in prokaryotes and higher eukaryotes
YLR350W	ORM2	PCG	Yes	No	No	No	2.7	0.951115	Protein of unknown function; evolutionarily conserved, required for resistance to agents that induce unfolded protein response; Orm1p and Orm2p together control membrane biogenesis by coordinating lipid homeostasis with protein quality control; protein abundance increases in response to DNA replication stress; ORM2 has a paralog, ORM1, that arose from the whole genome duplication
YDR251W	PAM1	PCG	Yes	No	No	No	1.22	0.958613	Essential protein of unknown function; exhibits variable expression during colony morphogenesis; overexpression permits survival without protein phosphatase 2A, inhibits growth, and induces a filamentous phenotype; PAM1 has a paralog, SVL3, that arose from the whole genome duplication
YIR006C	PAN1	PCG	No	Yes	No	No	1.58	0.365476	Part of actin cytoskeleton-regulatory complex Pan1p-Sla1p-End3p; associates with actin patches on cell cortex; promotes protein-protein interactions essential for endocytosis; binds to and activates Arp2/3 complex in vitro; phosphorylation of Thr-1225 is regulated by MAPK Hog1p in response to osmotic stress; previously thought to be a subunit of poly(A) ribonuclease
YIL145C	PAN6	PCG	No	Yes	No	No	1.6	0.424623	Pantothenate synthase; also known as pantoate-beta-alanine ligase, required for pantothenic acid biosynthesis, deletion causes pantothenic acid auxotrophy, homologous to E. coli panC
YCR077C	PAT1	PCG	Yes	Yes	No	No	1.75	0.253998	Deadenylation-dependent mRNA-decapping factor; also required for faithful chromosome transmission, maintenance of rDNA locus stability, and protection of mRNA 3'-UTRs from trimming; associated with topoisomerase II; functionally linked to Pab1p; forms cytoplasmic foci upon DNA replication stress; phosphorylation by PKA inhibits P body foci formation
YJL223C	PAU1	PCG	Yes	No	No	No	1.5	NA	Member of the seripauperin multigene family; encoded mainly in subtelomeric regions; active during alcoholic fermentation; regulated by anaerobiosis, negatively regulated by oxygen; repressed by heme; identical to Pau14p
YNL015W	PBI2	PCG	Yes	No	No	No	3.3	1.22213	Cytosolic inhibitor of vacuolar proteinase B (PRB1); required for efficient vacuole inheritance; with thioredoxin forms protein complex LMA1, which assists in priming SNARE molecules and promotes vacuole fusion; protein abundance increases in response to DNA replication stress
YBR233W	PBP2	PCG	Yes	No	No	No	0.3	1.1109	RNA binding protein; has similarity to mammalian heterogeneous nuclear RNP K protein, involved in the regulation of telomere position effect and telomere length; relative distribution to the nucleus increases upon DNA replication stress
YKR097W	PCK1	PCG	Yes	No	No	No	0.1	1.23925	Phosphoenolpyruvate carboxykinase; key enzyme in gluconeogenesis, catalyzes early reaction in carbohydrate biosynthesis, glucose represses transcription and accelerates mRNA degradation, regulated by Mcm1p and Cat8p, located in the cytosol
YNL289W	PCL1	PCG	Yes	No	No	No	0.8	1.24456	Cyclin, interacts with cyclin-dependent kinase Pho85p; member of the Pcl1,2-like subfamily, involved in the regulation of polarized growth and morphogenesis and progression through the cell cycle; is ubiquitinated by Dma1p; phosphorylation by Pho85p targets it for degradation; localizes to sites of polarized cell growth
YEL058W	PCM1	PCG	Yes	No	No	No	3	0.269135	Essential N-acetylglucosamine-phosphate mutase; converts GlcNAc-6-P to GlcNAc-1-P, which is a precursor for the biosynthesis of chitin and for the formation of N-glycosylated mannoproteins and glycosylphosphatidylinositol anchors
YGL248W	PDE1	PCG	Yes	No	No	No	0.9	1.13143	Low-affinity cyclic AMP phosphodiesterase; controls glucose and intracellular acidification-induced cAMP signaling, target of the cAMP-protein kinase A (PKA) pathway; glucose induces transcription and inhibits translation
YDR113C	PDS1	PCG	Yes	No	No	No	0.3	0.570935	Securin; inhibits anaphase by binding separin Esp1p; blocks cyclin destruction and mitotic exit, essential for meiotic progression and mitotic cell cycle arrest; localization is cell-cycle dependent and regulated by Cdc28p phosphorylation
YGR058W	PEF1	PCG	Yes	No	No	No	0.2	0.938328	Penta-EF-hand protein; required for polar bud growth and cell wall abscission; binds calcium and zinc with different affinity; localizes to bud site in G1, bud neck in G2; binds to Sec31p and modulates COPII coat assembly
YOR036W	PEP12	PCG	Yes	No	No	No	0.4	1.3288	Target membrane receptor (t-SNARE); for vesicular intermediates traveling between the Golgi apparatus and the vacuole; controls entry of biosynthetic, endocytic, and retrograde traffic into the prevacuolar compartment; syntaxin
YKR046C	PET10	PCG	Yes	No	No	No	0.4	1.08323	Protein of unknown function that co-purifies with lipid particles; expression pattern suggests a role in respiratory growth; computational analysis of large-scale protein-protein interaction data suggests a role in ATP/ADP exchange
YAL055W	PEX22	PCG	Yes	No	No	No	0.8	0.97997	Putative peroxisomal membrane protein; required for import of peroxisomal proteins; functionally complements a Pichia pastoris pex22 mutation
YPL112C	PEX25	PCG	No	Yes	No	No	0.9	0.568098	Peripheral peroxisomal membrane peroxin; required for the regulation of peroxisome size and maintenance, recruits GTPase Rho1p to peroxisomes, induced by oleate, interacts with Pex27p; PEX25 has a paralog, PEX27, that arose from the whole genome duplication
YCL056C	PEX34	PCG	Yes	No	No	No	2	1.05737	Protein that regulates peroxisome populations; peroxisomal integral membrane protein; interacts with Pex11p, Pex25p, and Pex27p to control both constitutive peroxisome division and peroxisome morphology and abundance during peroxisome proliferation
YDR142C	PEX7	PCG	Yes	No	No	No	0.6	0.680655	Peroxisomal signal receptor for peroxisomal matrix proteins; recognizes the N-terminal nonapeptide signal (PTS2); WD repeat protein; defects in human homolog cause lethal rhizomelic chondrodysplasia punctata (RCDP)
YBR074W	PFF1	PCG	No	Yes	No	No	0.3	0.384937	Multi-spanning vacuolar membrane protease; glycosylated transmembrane protein bearing homology to the M28 family of metalloproteases; has a lumenal-facing protease domain; proposed role in vacuole physiology
YOR122C	PFY1	PCG	Yes	No	No	No	12	0.189289	Profilin; binds actin, phosphatidylinositol 4,5-bisphosphate, and polyproline regions; involved in cytoskeleton organization; required for normal timing of actin polymerization in response to thermal stress; protein abundance increases in response to DNA replication stress
YNL158W	PGA1	PCG	Yes	No	No	No	0.9	0.817573	Essential component of GPI-mannosyltransferase II; complex is responsible for second mannose addition to GPI precursors as a partner of Gpi18p; required for maturation of Gas1p and Pho8p; has synthetic genetic interactions with secretory pathway genes
YER037W	PHM8	PCG	Yes	No	No	No	0.3	1.8395	Lysophosphatidic acid (LPA) phosphatase, nucleotidase; principle and physiological nucleotidase working on GMP, UMP and CMP; involved in LPA hydrolysis in response to phosphate starvation and ribose salvage pathway; phosphatase activity is soluble and Mg2+ dependent; expression is induced by low phosphate levels and by inactivation of Pho85p; PHM8 has a paralog, SDT1, that arose from the whole ge…
YML123C	PHO84	PCG	Yes	No	No	No	2.2	-2.16099	High-affinity inorganic phosphate (Pi) transporter; also low-affinity manganese transporter; regulated by Pho4p and Spt7p; mutation confers resistance to arsenate; exit from the ER during maturation requires Pho86p; cells overexpressing Pho84p accumulate heavy metals but do not develop symptoms of metal toxicity
YCR037C	PHO87	PCG	Yes	No	No	No	1.58	0.975091	Low-affinity inorganic phosphate (Pi) transporter; acts upstream of Pho81p in regulation of the PHO pathway; expression is independent of Pi concentration and Pho4p activity; contains 12 membrane-spanning segments; PHO87 has a paralog, PHO90, that arose from the whole genome duplication
YER053C	PIC2	PCG	Yes	No	No	No	1.1	1.52093	Mitochondrial phosphate carrier; imports inorganic phosphate into mitochondria; functionally redundant with Mir1p but less abundant than Mir1p under normal conditions; expression is induced at high temperature
YIL045W	PIG2	PCG	Yes	No	No	No	0.2	1.02216	Putative type-1 protein phosphatase targeting subunit; tethers Glc7p type-1 protein phosphatase to Gsy2p glycogen synthase; PIG2 has a paralog, GIP2, that arose from the whole genome duplication
YKL163W	PIR3	PCG	Yes	No	No	No	2.5	2.32655	O-glycosylated covalently-bound cell wall protein; required for cell wall stability; expression is cell cycle regulated, peaking in M/G1 and also subject to regulation by the cell integrity pathway; coding sequence contains length polymorphisms in different strains; PIR3 has a paralog, HSP150, that arose from the whole genome duplication
YMR008C	PLB1	PCG	Yes	No	No	No	2.5	1.51191	Phospholipase B (lysophospholipase) involved in lipid metabolism; required for efficient acyl chain remodeling of newly synthesized phosphatidylethanolamine-derived phosphatidylcholine; required for deacylation of phosphatidylcholine and phosphatidylethanolamine but not phosphatidylinositol; PLB1 has a paralog, PLB3, that arose from the whole genome duplication
YDR183W	PLP1	PCG	Yes	No	No	No	0.3	0.931356	Protein that interacts with CCT (chaperonin containing TCP-1) complex; has a role in actin and tubulin folding; has weak similarity to phosducins, which are G-protein regulators
YER132C	PMD1	PCG	No	Yes	No	No	0.4	0.787179	Protein with an N-terminal kelch-like domain; putative negative regulator of early meiotic gene expression; required, with Mds3p, for growth under alkaline conditions; PMD1 has a paralog, MDS3, that arose from the whole genome duplication
YDL095W	PMT1	PCG	Yes	No	No	No	3.9	0.0343386	Protein O-mannosyltransferase of the ER membrane; transfers mannose from dolichyl phosphate-D-mannose to protein serine and threonine residues; 1 of 7 related proteins involved in O-glycosylation which is essential for cell wall rigidity; involved in ER quality control; amino terminus faces cytoplasm, carboxyl terminus faces ER lumen
YOR161C	PNS1	PCG	Yes	No	No	No	1.1	1.02205	Protein of unknown function; has similarity to Torpedo californica tCTL1p, which is postulated to be a choline transporter, neither null mutation nor overexpression affects choline transport
YPL144W	POC4	PCG	Yes	No	No	No	NA	1.13888	Component of a heterodimeric Poc4p-Irc25p chaperone; involved in assembly of alpha subunits into the 20S proteasome; may regulate formation of proteasome isoforms with alternative subunits under different conditions
YIL122W	POG1	PCG	Yes	No	No	No	1.07	1.24848	Nuclear chromatin-associated protein of unknown function; overexpression promotes recovery from pheromone induced arrest and suppresses the stress sensitivity caused by a mutation in the E3 ubiquitin ligase Rsp5p; binds upstream of BAR1 and cell cycle-related genes; potential Cdc28p substrate; SBF regulated
YBR088C	POL30	PCG	Yes	No	No	No	5.8	0.00680927	Proliferating cell nuclear antigen (PCNA); functions as the sliding clamp for DNA polymerase delta; may function as a docking site for other proteins required for mitotic and meiotic chromosomal DNA replication and for DNA repair
YIL160C	POT1	PCG	Yes	No	No	No	0.1	0.769847	3-ketoacyl-CoA thiolase with broad chain length specificity; cleaves 3-ketoacyl-CoA into acyl-CoA and acetyl-CoA during beta-oxidation of fatty acids
YDR436W	PPZ2	PCG	Yes	No	No	No	0.3	0.802441	Serine/threonine protein phosphatase Z, isoform of Ppz1p; involved in regulation of potassium transport, which affects osmotic stability, cell cycle progression, and halotolerance; PPZ2 has a paralog, PPZ1, that arose from the whole genome duplication
YEL060C	PRB1	PCG	Yes	No	No	No	1.62	1.58733	Vacuolar proteinase B (yscB); serine protease of the subtilisin family; involved in protein degradation in the vacuole and required for full protein degradation during sporulation; activity inhibited by Pbi2p; protein abundance increases in response to DNA replication stress; PRB1 has a paralog, YSP3, that arose from the whole genome duplication
YCL057W	PRD1	PCG	Yes	No	No	No	0.9	0.357131	Zinc metalloendopeptidase; found in the cytoplasm and intermembrane space of mitochondria; with Cym1p, involved in degradation of mitochondrial proteins and of presequence peptides cleaved from imported proteins; protein abundance increases in response to DNA replication stress
YIR008C	PRI1	PCG	Yes	No	No	No	0.7	0.615132	Subunit of DNA primase; DNA primase is required for DNA synthesis and double-strand break repair
YJL108C	PRM10	PCG	Yes	No	No	No	0.4	1.28759	Pheromone-regulated protein; proposed to be involved in mating; predicted to have 5 transmembrane segments; induced by treatment with 8-methoxypsoralen and UVA irradiation
YMR278W	PRM15	PCG	Yes	No	No	No	0.6	0.765038	Phosphoribomutase; catalyzes interconversion of ribose-1-phosphate and ribose-5-phosphate; has some phosphoglucomutase activity but primary activity in vivo is phosphoribomutase; contributes to ribose recycling in the pentose phosphate pathway; transcription induced in response to stress; green fluorescent protein (GFP)-fusion protein localizes to the cytoplasm and nucleus; non-essential
YPL156C	PRM4	PCG	Yes	No	No	No	0.3	0.979381	Pheromone-regulated protein proposed to be involved in mating; predicted to have 1 transmembrane segment; transcriptionally regulated by Ste12p during mating and by Cat8p during the diauxic shift
YIL117C	PRM5	PCG	Yes	No	No	No	0.4	1.0739	Pheromone-regulated protein, predicted to have 1 transmembrane segment; induced during cell integrity signaling; PRM5 has a paralog, YNL058C, that arose from the whole genome duplication
YGR006W	PRP18	PCG	Yes	No	No	No	0.2	1.02871	Splicing factor and component of snRNP U5; factor involved in the positioning of the 3' splice site during the second catalytic step of splicing; interacts with Slu7p
YNR011C	PRP2	PCG	Yes	No	No	No	0.6	0.570527	RNA-dependent ATPase in the DEAH-box family; required for activation of the spliceosome before the first transesterification step in RNA splicing; orthologous to human protein DHX16
YHR165C	PRP8	PCG	No	Yes	No	No	1.23	0.527146	Component of U4/U6-U5 snRNP complex; involved in second catalytic step of splicing; participates in spliceosomal assembly through its interaction with U1 snRNA; mutations of human Prp8 cause retinitis pigmentosa
YDL214C	PRR2	PCG	Yes	No	No	No	0.1	0.989527	Serine/threonine protein kinase; inhibits pheromone induced signalling downstream of MAPK, possibly at the level of the Ste12p transcription factor; mutant has increased aneuploidy tolerance; PRR2 has a paralog, NPR1, that arose from the whole genome duplication
YBL064C	PRX1	PCG	Yes	No	No	No	1.9	0.952335	Mitochondrial peroxiredoxin with thioredoxin peroxidase activity; has a role in reduction of hydroperoxides; reactivation requires Trr2p and glutathione; induced during respiratory growth and oxidative stress; phosphorylated; protein abundance increases in response to DNA replication stress
YJL079C	PRY1	PCG	Yes	No	No	No	1.9	1.61879	Sterol binding protein involved in the export of acetylated sterols; secreted glycoprotein and member of the CAP protein superfamily (cysteine-rich secretory proteins (CRISP), antigen 5, and pathogenesis related 1 proteins); sterol export function is redundant with that of PRY2; may be involved in detoxification of hydrophobic compounds; PRY1 has a paralog, PRY2, that arose from the whole genome …
YKR013W	PRY2	PCG	Yes	No	No	No	3.4	1.05236	Sterol binding protein involved in the export of acetylated sterols; secreted glycoprotein and member of the CAP protein superfamily (cysteine-rich secretory proteins (CRISP), antigen 5, and pathogenesis related 1 proteins); sterol export function is redundant with that of PRY1; may be involved in detoxification of hydrophobic compounds; PRY2 has a paralog, PRY1, that arose from the whole genome …
YJL078C	PRY3	PCG	Yes	No	No	No	0.9	0.252466	Cell wall-associated protein involved in export of acetylated sterols; member of the CAP protein superfamily (cysteine-rich secretory proteins (CRISP), antigen 5, and pathogenesis related 1 proteins); role in mating efficiency; expression of full-length transcript is daughter cell-specific; in response to alpha factor, a short transcript starting at +452 is expressed and the long form is represse…
YJL072C	PSF2	PCG	Yes	No	No	No	0.7	0.646742	Subunit of the GINS complex (Sld5p, Psf1p, Psf2p, Psf3p); complex is localized to DNA replication origins and implicated in assembly of the DNA replication machinery
YOL146W	PSF3	PCG	Yes	No	No	No	1.34	0.942124	Subunit of the GINS complex (Sld5p, Psf1p, Psf2p, Psf3p); complex is localized to DNA replication origins and implicated in assembly of the DNA replication machinery
YOL045W	PSK2	PCG	No	Yes	No	No	0.4	0.447897	PAS-domain containing serine/threonine protein kinase; regulates sugar flux and translation in response to an unknown metabolite by phosphorylating Ugp1p and Gsy2p (sugar flux) and Caf20p, Tif11p and Sro9p (translation); PSK2 has a paralog, PSK1, that arose from the whole genome duplication
YDR055W	PST1	PCG	Yes	No	No	No	5.18	1.45463	Cell wall protein that contains a putative GPI-attachment site; secreted by regenerating protoplasts; up-regulated by activation of the cell integrity pathway, as mediated by Rlm1p; upregulated by cell wall damage via disruption of FKS1; PST1 has a paralog, ECM33, that arose from the whole genome duplication
YGR156W	PTI1	PCG	No	Yes	No	No	0.3	0.611047	Essential component of CPF (cleavage and polyadenylation factor); involved in 3' end formation of snoRNA and mRNA; interacts directly with Pta1p; relocalizes to the cytosol in response to hypoxia; similar to mammalian Cleavage-Stimulation Factor CstF-64
YOR208W	PTP2	PCG	Yes	No	No	No	0.8	1.36722	Phosphotyrosine-specific protein phosphatase; involved in the inactivation of mitogen-activated protein kinase (MAPK) during osmolarity sensing; dephosporylates Hog1p MAPK and regulates its localization; localized to the nucleus
YFR029W	PTR3	PCG	Yes	No	No	No	0.2	1.22785	Component of the SPS plasma membrane amino acid sensor system; senses external amino acid concentration and transmits intracellular signals that result in regulation of expression of amino acid permease genes; other members are Ssy1p, Ptr3p, and Ssy5p
YLR414C	PUN1	PCG	Yes	No	No	No	1.1	1.16479	Plasma membrane protein with a role in cell wall integrity; co-localizes with Sur7p in punctate membrane patches; null mutant displays decreased thermotolerance; transcription induced upon cell wall damage and metal ion stress
YHR001W-A	QCR10	PCG	Yes	No	No	No	NA	1.1989	Subunit of the ubiqunol-cytochrome c oxidoreductase complex; this complex comprises part of the mitochondrial respiratory chain; members include Cobp, Rip1p, Cyt1p, Cor1p, Qcr2p, Qcr6p, Qcr7p, Qcr8p, Qcr9p, and Qcr10p and comprises part of the mitochondrial respiratory chain
YPR191W	QCR2	PCG	Yes	No	No	No	1.8	1.12991	Subunit 2 of ubiquinol cytochrome-c reductase (Complex III); Complex III is a component of the mitochondrial inner membrane electron transport chain; phosphorylated; transcription is regulated by Hap1p, Hap2p/Hap3p, and heme
YDR529C	QCR7	PCG	Yes	No	No	No	6.34	1.49113	Subunit 7 of ubiquinol cytochrome-c reductase (Complex III); Complex III is a component of the mitochondrial inner membrane electron transport chain; oriented facing the mitochondrial matrix; N-terminus appears to play a role in complex assembly
YJL166W	QCR8	PCG	Yes	No	No	No	5.6	1.30466	Subunit 8 of ubiquinol cytochrome-c reductase (Complex III); Complex III is a component of the mitochondrial inner membrane electron transport chain; oriented facing the intermembrane space; expression is regulated by Abf1p and Cpf1p
YGR183C	QCR9	PCG	Yes	No	No	No	5.7	1.09658	Subunit 9 of ubiquinol cytochrome-c reductase (Complex III); Complex III is a component of the mitochondrial inner membrane electron transport chain; required for electron transfer at the ubiquinol oxidase site of the complex
YCR066W	RAD18	PCG	Yes	No	No	No	0.3	0.989132	E3 ubiquitin ligase; forms heterodimer with Rad6p to monoubiquitinate PCNA-K164; heterodimer binds single-stranded DNA and has single-stranded DNA dependent ATPase activity; required for postreplication repair; SUMO-targeted ubiquitin ligase (STUbl) that contains a SUMO-interacting motif (SIM) which stimulates its ubiquitin ligase activity towards the sumoylated form of PCNA
YOR048C	RAT1	PCG	No	Yes	No	No	1	0.31689	Nuclear 5' to 3' single-stranded RNA exonuclease; involved in RNA metabolism, including rRNA and snRNA processing as well as poly (A+) dependent and independent mRNA transcription termination
YLR084C	RAX2	PCG	No	Yes	No	No	0.7	0.620775	N-glycosylated protein; involved in the maintenance of bud site selection during bipolar budding; localization requires Rax1p; RAX2 mRNA stability is regulated by Mpt5p
YCR036W	RBK1	PCG	Yes	No	No	No	0.8	0.884182	Putative ribokinase
YOR220W	RCN2	PCG	Yes	No	No	No	1	1.65026	Protein of unknown function; green fluorescent protein (GFP)-fusion protein localizes to the cytoplasm; phosphorylated in response to alpha factor; protein abundance increases in response to DNA replication stress
YBR005W	RCR1	PCG	Yes	No	No	No	0.9	1.49121	Protein of the ER membrane involved in cell wall chitin deposition; may function in the endosomal-vacuolar trafficking pathway, helping determine whether plasma membrane proteins are degraded or routed to the plasma membrane; RCR1 has a paralog, RCR2, that arose from the whole genome duplication
YDR003W	RCR2	PCG	Yes	No	No	No	0.7	1.04215	Vacuolar protein; presumably functions within the endosomal-vacuolar trafficking pathway, affecting events that determine whether plasma membrane proteins are degraded or routed to the plasma membrane; RCR2 has a paralog, RCR1, that arose from the whole genome duplication
YPR094W	RDS3	PCG	Yes	No	No	No	1.54	0.647102	Component of the SF3b subcomplex of the U2 snRNP; zinc cluster protein involved in pre-mRNA splicing and cycloheximide resistance
YLR329W	REC102	PCG	Yes	No	No	No	0.1	1.04333	Protein involved in early stages of meiotic recombination; required for chromosome synapsis; forms a complex with Rec104p and Spo11p necessary during the initiation of recombination
YJR021C	REC107	PCG	Yes	No	No	No	0.3	0.753065	Protein involved in early stages of meiotic recombination; involved in coordination between the initiation of recombination and the first division of meiosis; part of a complex (Rec107p-Mei4p-Rec114p) required for ds break formation
YBR050C	REG2	PCG	Yes	No	No	No	0.6	0.58668	Regulatory subunit of the Glc7p type-1 protein phosphatase; involved with Reg1p, Glc7p, and Snf1p in regulation of glucose-repressible genes, also involved in glucose-induced proteolysis of maltose permease; REG2 has a paralog, REG1, that arose from the whole genome duplication
YOR217W	RFC1	PCG	No	Yes	No	No	1.1	0.470886	Subunit of heteropentameric Replication factor C (RF-C); RF-C is a DNA binding protein and ATPase that acts as a clamp loader of the proliferating cell nuclear antigen (PCNA) processivity factor for DNA polymerases delta and epsilon
YMR182C	RGM1	PCG	Yes	No	No	No	3.17	1.02644	Putative zinc finger DNA binding transcription factor; contains two N-terminal C2H2 zinc fingers and C-terminal proline rich domain; overproduction impairs cell growth and induces expression of genes involved in monosaccharide catabolism and aldehyde metabolism; regulates expression of of Y' telomeric elements and subtelomeric COS genes; relocalizes to the cytosol in response to hypoxia; RGM1 has…
YLR039C	RIC1	PCG	Yes	No	No	No	0.7	0.569623	Protein involved in retrograde transport to the cis-Golgi network; forms heterodimer with Rgp1p that acts as a GTP exchange factor for Ypt6p; involved in transcription of rRNA and ribosomal protein genes
YBR275C	RIF1	PCG	No	Yes	No	No	0.2	0.535799	Protein that binds to the Rap1p C-terminus; acts synergistically with Rif2p to help control telomere length and establish telomeric silencing; deletion results in telomere elongation
YLR453C	RIF2	PCG	Yes	No	No	No	0.1	0.658531	Protein that binds to the Rap1p C-terminus; acts synergistically with Rif1p to help control telomere length and establish telomeric silencing; deletion results in telomere elongation; RIF2 has a paralog, ORC4, that arose from the whole genome duplication
YFL033C	RIM15	PCG	Yes	No	No	No	0.4	0.718236	Protein kinase involved in cell proliferation in response to nutrients; glucose-repressible protein kinase; involved in signal transduction during cell proliferation in response to nutrients, specifically the establishment of stationary phase; identified as a regulator of IME2; substrate of Pho80p-Pho85p kinase
YNL294C	RIM21	PCG	Yes	No	No	No	1	1.04852	pH sensor molecule, component of the RIM101 pathway; has a role in cell wall construction and alkaline pH response; is glycosylated and phosphorylated; interacts with Dfg16p and Rim9p to form a pH-sensing complex; localization to the plasma membrane is dependent on Dfg16p and Rim9p; has similarity to A. nidulans PalH
YNL207W	RIO2	PCG	Yes	No	No	No	1.39	0.387682	Essential serine kinase involved in the processing of 20S pre-rRNA; involved in the processing of the 20S pre-rRNA into mature 18S rRNA; has similarity to Rio1p
YEL024W	RIP1	PCG	Yes	No	No	No	1.94	1.18888	Ubiquinol-cytochrome-c reductase; a Rieske iron-sulfur protein of the mitochondrial cytochrome bc1 complex; transfers electrons from ubiquinol to cytochrome c1 during respiration; during import, Rip1p is first imported into the mitochondrial matrix where it is processed, acquires its Fe-S cluster, and is folded, then is translocated into the inner membrane by the action of a homo-oligomer of Bcs1…
YBR030W	RKM3	PCG	Yes	No	No	No	0.2	0.487661	Ribosomal lysine methyltransferase; specific for monomethylation of Rpl42ap and Rpl42bp (lysine 40); nuclear SET domain containing protein; relocalizes to the cytosol in response to hypoxia
YPL089C	RLM1	PCG	No	Yes	No	No	0.9	0.814611	MADS-box transcription factor; component of the protein kinase C-mediated MAP kinase pathway involved in the maintenance of cell integrity; phosphorylated and activated by the MAP-kinase Slt2p; RLM1 has a paralog, SMP1, that arose from the whole genome duplication
YPL024W	RMI1	PCG	Yes	No	No	No	1.49	1.16772	Subunit of the RecQ (Sgs1p) - Topo III (Top3p) complex; stimulates superhelical relaxing, DNA catenation/decatenation and ssDNA binding activities of Top3p; involved in response to DNA damage; functions in S phase-mediated cohesion establishment via a pathway involving the Ctf18-RFC complex and Mrc1p; stimulates Top3p DNA catenation/decatenation activity; null mutants display increased rates of r…
YGR276C	RNH70	PCG	Yes	No	No	No	1.2	0.605329	3'-5' exoribonuclease; required for maturation of 3' ends of 5S rRNA and tRNA-Arg3 from dicistronic transcripts
YCL028W	RNQ1	PCG	Yes	No	No	No	1.7	0.170784	[PIN(+)] prion; an infectious protein conformation that is generally an ordered protein aggregate
YPR065W	ROX1	PCG	Yes	No	No	No	1	1.31518	Heme-dependent repressor of hypoxic genes; mediates aerobic transcriptional repression of hypoxia induced genes such as COX5b and CYC7; repressor function regulated through decreased promoter occupancy in response to oxidative stress; contains an HMG domain that is responsible for DNA bending activity; involved in the hyperosmotic stress resistance
YPR190C	RPC82	PCG	Yes	No	No	No	0.8	0.293675	RNA polymerase III subunit C82
YOL120C	RPL18A	PCG	Yes	Yes	No	No	31.5	-0.54057	Ribosomal 60S subunit protein L18A; intron of RPL18A pre-mRNA forms stem-loop structures that are a target for Rnt1p cleavage leading to degradation; homologous to mammalian ribosomal protein L18, no bacterial homolog; RPL18A has a paralog, RPL18B, that arose from the whole genome duplication
YLR344W	RPL26A	PCG	Yes	No	No	No	9.4	-0.515851	Ribosomal 60S subunit protein L26A; binds to 5.8S rRNA; non-essential even when paralog is also deleted; deletion has minimal affections on ribosome biosynthesis; homologous to mammalian ribosomal protein L26 and bacterial L24; RPL26A has a paralog, RPL26B, that arose from the whole genome duplication
YGL076C	RPL7A	PCG	Yes	No	No	No	27.06	-0.713802	Ribosomal 60S subunit protein L7A; required for processing of 27SA3 pre-rRNA to 27SB pre-rRNA during assembly of large ribosomal subunit; depletion leads to a turnover of pre-rRNA; contains a conserved C-terminal Nucleic acid Binding Domain (NDB2); binds to Domain II of 25S and 5.8S rRNAs; homologous to mammalian ribosomal protein L7 and bacterial L30; RPL7A has a paralog, RPL7B, that arose from …
YPL198W	RPL7B	PCG	Yes	No	No	No	14.3	-1.05326	Ribosomal 60S subunit protein L7B; required for processing of 27SA3 pre-rRNA to 27SB pre-rRNA during assembly of large ribosomal subunit; depletion leads to a turnover of pre-rRNA; contains a conserved C-terminal Nucleic acid Binding Domain (NDB2); binds to Domain II of 25S and 5.8S rRNAs; homologous to mammalian ribosomal protein L7 and bacterial L30; RPL7B has a paralog, RPL7A, that arose from …
YHL033C	RPL8A	PCG	Yes	Yes	No	No	20	-0.225182	Ribosomal 60S subunit protein L8A; required for processing of 27SA3 pre-rRNA to 27SB pre-rRNA during assembly of large ribosomal subunit; depletion leads to a turnover of pre-rRNA; L8 binds to Domain I of 25S and 5.8 S rRNAs; mutation results in decreased amounts of free 60S subunits; homologous to mammalian ribosomal protein L7A, no bacterial homolog; RPL8A has a paralog, RPL8B, that arose from …
YML091C	RPM2	PCG	Yes	No	No	No	0.8	1.03555	Protein subunit of mitochondrial RNase P; has roles in nuclear transcription, cytoplasmic and mitochondrial RNA processing, and mitochondrial translation; distributed to mitochondria, cytoplasmic processing bodies, and the nucleus
YIL075C	RPN2	PCG	Yes	No	No	No	3.29	0.347259	Subunit of the 26S proteasome; substrate of the N-acetyltransferase Nat1p; protein abundance increases in response to DNA replication stress
YDL097C	RPN6	PCG	Yes	No	No	No	2.76	0.364426	Essential, non-ATPase regulatory subunit of the 26S proteasome lid; required for the assembly and activity of the 26S proteasome; the human homolog (S9 protein) partially rescues Rpn6p depletion; protein abundance increases in response to DNA replication stress
YDL140C	RPO21	PCG	No	Yes	No	No	2.57	0.0465244	RNA polymerase II largest subunit B220; part of central core; phosphorylation of C-terminal heptapeptide repeat domain regulates association with transcription and splicing factors; similar to bacterial beta-prime
YIR015W	RPR2	PCG	Yes	No	No	No	1.15	1.19701	Subunit of nuclear RNase P; nuclear RNase P cleaves tRNA precursors to generate mature 5' ends and facilitates turnover of nuclear RNAs; not shared between RNase MRP and RNase P, in contrast to all other RNase P protein subunits; protein abundance increases in response to DNA replication stress
YLR367W	RPS22B	PCG	Yes	Yes	No	No	13.6	1.08388	Protein component of the small (40S) ribosomal subunit; homologous to mammalian ribosomal protein S15A and bacterial S8; RPS22B has a paralog, RPS22A, that arose from the whole genome duplication
YER131W	RPS26B	PCG	No	Yes	No	No	8.4	-0.603749	Protein component of the small (40S) ribosomal subunit; homologous to mammalian ribosomal protein S26, no bacterial homolog; RPS26B has a paralog, RPS26A, that arose from the whole genome duplication
YKL082C	RRP14	PCG	No	Yes	No	No	1.6	0.125562	Essential protein, constituent of 66S pre-ribosomal particles; interacts with proteins involved in ribosomal biogenesis and cell polarity; member of the SURF-6 family
YCR035C	RRP43	PCG	Yes	No	No	No	2.37	0.514579	Exosome non-catalytic core component; involved in 3'-5' RNA processing and degradation in both the nucleus and the cytoplasm; has similarity to E. coli RNase PH and to human hRrp43p (OIP2, EXOSC8); protein abundance increases in response to DNA replication stress
YDR175C	RSM24	PCG	Yes	No	No	No	1.13	0.53862	Mitochondrial ribosomal protein of the small subunit
YGR213C	RTA1	PCG	Yes	No	No	No	1.21	1.13751	Protein involved in 7-aminocholesterol resistance; has seven potential membrane-spanning regions; expression is induced under both low-heme and low-oxygen conditions; member of the fungal lipid-translocating exporter (LTE) family of protein; RTA1 has a paralog, YLR046C, that arose from the whole genome duplication
YHR087W	RTC3	PCG	Yes	No	No	No	1.1	2.51787	Protein of unknown function involved in RNA metabolism; has structural similarity to SBDS, the human protein mutated in Shwachman-Diamond Syndrome (the yeast SBDS ortholog = SDO1); null mutation suppresses cdc13-1 temperature sensitivity; protein abundance increases in response to DNA replication stress
YGL244W	RTF1	PCG	Yes	No	No	No	1.55	0.490178	Subunit of RNAPII-associated chromatin remodeling Paf1 complex; regulates gene expression by directing cotranscriptional histone modification, influences transcription and chromatin structure through several independent functional domains; directly or indirectly regulates DNA-binding properties of Spt15p and relative activities of different TATA elements; involved in transcription elongation as d…
YDL204W	RTN2	PCG	Yes	No	No	No	0.1	1.20829	Reticulon protein; stabilizes membrane curvature; involved in nuclear pore assembly and maintenance of tubular ER morphology; interacts with exocyst subunit Sec6p, Yip3p, and Sbh1p; much less abundant than Rtn1p; rtn1 rtn2 yop1 triple mutant lacks tubular ER; member of RTNLA (reticulon-like A) subfamily; protein increases in abundance and relocalizes to plasma membrane upon DNA replication stress…
YMR185W	RTP1	PCG	Yes	No	No	No	0.3	0.544569	Protein required for the nuclear import and biogenesis of RNA pol II; conflicting evidence on whether null mutant is viable with elongated buds, or inviable; interacts with Rpb2, Rpb3, Nup116p, Nup100p and components of the R2TP complex (Rvb1p, Rvb2p, Pih1p); similar to human TMCO7 gene
YGR161C	RTS3	PCG	Yes	No	No	No	0.4	1.53788	Putative component of the protein phosphatase type 2A complex
YJL047C	RTT101	PCG	Yes	No	No	No	0.1	0.674998	Cullin subunit of a Roc1p-dependent E3 ubiquitin ligase complex; role in anaphase progression; implicated in Mms22-dependent DNA repair; involved with Mms1p in nonfunctional rRNA decay; modified by the ubiquitin-like protein, Rub1p
YGR275W	RTT102	PCG	Yes	No	No	No	1.36	1.05136	Component of both the SWI/SNF and RSC chromatin remodeling complexes; suggested role in chromosome maintenance; possible weak regulator of Ty1 transposition; protein abundance increases in response to DNA replication stress
YBR095C	RXT2	PCG	Yes	No	No	No	0.7	0.780056	Component of the histone deacetylase Rpd3L complex; possibly involved in cell fusion and invasive growth; relocalizes to the cytosol in response to hypoxia
YDR129C	SAC6	PCG	Yes	No	No	No	3.46	0.419136	Fimbrin, actin-bundling protein; cooperates with Scp1p (calponin/transgelin) in the organization and maintenance of the actin cytoskeleton; relocalizes from plasma membrane to cytoplasm upon DNA replication stress
YBL052C	SAS3	PCG	Yes	No	No	No	0.81	0.578877	Histone acetyltransferase catalytic subunit of NuA3 complex; acetylates histone H3, involved in transcriptional silencing; homolog of the mammalian MOZ proto-oncogene; mutant has aneuploidy tolerance; sas3gcn5 double mutation is lethal
YGR245C	SDA1	PCG	No	Yes	No	No	1.56	0.121638	Protein required for actin organization and passage through Start; highly conserved nuclear protein; required for actin cytoskeleton organization; plays a critical role in G1 events; binds Nap1p; involved in 60S ribosome biogenesis
YLL041C	SDH2	PCG	Yes	No	No	No	1.1	1.38735	Iron-sulfur protein subunit of succinate dehydrogenase; the complex couples the oxidation of succinate to the transfer of electrons to ubiquinone as part of the TCA cycle and the mitochondrial respiratory chain; other members are Sdh1p, Sdh3p, and Sdh4p
YKL141W	SDH3	PCG	Yes	No	No	No	1.3	1.00562	Subunit of succinate dehydrogenase and of TIM22 translocase; functions as cytochrome b subunit of succinate dehydrogenase, which couples oxidation of succinate to transfer of electrons to ubiquinone as part of the TCA cycle and the mitochondrial respiratory chain; also required for mitochondrial inner membrane protein import as part of the TIM22 complex; SDH3 has a paralog, SHH3, that arose from …
YDR178W	SDH4	PCG	Yes	No	No	No	1.9	0.996048	Membrane anchor subunit of succinate dehydrogenase; involved in coupling the oxidation of succinate to the transfer of electrons to ubiquinone as part of the TCA cycle and the mitochondrial respiratory chain; SDH4 has a paralog, SHH4, that arose from the whole genome duplication
YBR214W	SDS24	PCG	Yes	No	No	No	0.6	1.03281	Protein involved in cell separation during budding; one of two S. cerevisiae homologs (Sds23p and Sds24p) of the S. pombe Sds23 protein, which is implicated in APC/cyclosome regulation; may play an indirect role in fluid-phase endocytosis; protein abundance increases in response to DNA replication stress; SDS24 has a paralog, SDS23, that arose from the whole genome duplication
YDR164C	SEC1	PCG	Yes	No	No	No	0.3	0.538835	Sm-like protein involved in docking and fusion of exocytic vesicles; binds to assembled SNARE complexes at the membrane and stimulates membrane fusion; localization to sites of secretion (bud neck and bud tip) is dependent on SNARE function; interacts directly with essential exocyst subunit Sec6p
YBR080C	SEC18	PCG	No	Yes	No	No	1	0.389433	AAA ATPase and SNARE disassembly chaperone; required for vesicular transport between ER and Golgi, the 'priming' step in homotypic vacuole fusion, autophagy, and protein secretion; releases Sec17p from SNAP complexes; has similarity to mammalian N-ethylmaleimide-sensitive factor (NSF)
YNL272C	SEC2	PCG	No	Yes	No	No	0.6	0.420989	Guanyl-nucleotide exchange factor for the small G-protein Sec4p; essential for post-Golgi vesicle transport and for autophagy; associates with the exocyst, via exocyst subunit Sec15p, on secretory vesicles
YDL195W	SEC31	PCG	No	Yes	No	No	2.29	-0.0194115	Component of the Sec13p-Sec31p complex of the COPII vesicle coat; COPII coat is required for vesicle formation in ER to Golgi transport; mutant has increased aneuploidy tolerance
YLR440C	SEC39	PCG	No	Yes	No	No	0.3	0.537978	Component of the Dsl1p tethering complex; this complex interacts with ER SNAREs Sec20p and Use1p; proposed to be involved in protein secretion; localizes to the ER and nuclear envelope
YMR013C	SEC59	PCG	Yes	No	No	No	0.4	0.841541	Dolichol kinase; catalyzes the terminal step in dolichyl monophosphate (Dol-P) biosynthesis; required for viability and for normal rates of lipid intermediate synthesis and protein N-glycosylation
YDR170C	SEC7	PCG	No	Yes	No	No	1.45	0.0640518	Guanine nucleotide exchange factor (GEF) for ADP ribosylation factors; involved in proliferation of the Golgi, intra-Golgi transport and ER-to-Golgi transport; found in the cytoplasm and on Golgi-associated coated vesicles
YAL067C	SEO1	PCG	Yes	No	No	No	0.1	0.850812	Putative permease; member of the allantoate transporter subfamily of the major facilitator superfamily; mutation confers resistance to ethionine sulfoxide
YIL074C	SER33	PCG	Yes	No	No	No	1.38	0.266947	3-phosphoglycerate dehydrogenase; catalyzes the first step in serine and glycine biosynthesis; SER33 has a paralog, SER3, that arose from the whole genome duplication
YJL105W	SET4	PCG	Yes	No	No	No	3.17	0.871515	Protein of unknown function, contains a SET domain; SET4 has a paralog, SET3, that arose from the whole genome duplication
YKL051W	SFK1	PCG	Yes	No	No	No	0.6	1.15813	Plasma membrane protein that may act to generate normal levels of PI4P; may act together with or upstream of Stt4p; at least partially mediates proper localization of Stt4p to the plasma membrane
YPR198W	SGE1	PCG	Yes	No	No	No	0.6	0.955199	Plasma membrane multidrug transporter; member of the major facilitator superfamily; acts as an extrusion permease; partial multicopy suppressor of gal11 mutations
YIL123W	SIM1	PCG	Yes	No	No	No	5.64	0.0161065	Protein of the SUN family (Sim1p, Uth1p, Nca3p, Sun4p); may participate in DNA replication; promoter contains SCB regulation box at -300 bp indicating that expression may be cell cycle-regulated; SIM1 has a paralog, SUN4, that arose from the whole genome duplication
YOL004W	SIN3	PCG	No	Yes	No	No	1.39	0.386757	Component of both the Rpd3S and Rpd3L histone deacetylase complexes; involved in transcriptional repression and activation of diverse processes, including mating-type switching and meiosis; involved in the maintenance of chromosomal integrity
YNL236W	SIN4	PCG	No	Yes	No	No	0.6	0.60241	Subunit of the RNA polymerase II mediator complex; associates with core polymerase subunits to form the RNA polymerase II holoenzyme; contributes to both postive and negative transcriptional regulation; dispensible for basal transcription
YJL089W	SIP4	PCG	Yes	No	No	No	3.17	0.892742	C6 zinc cluster transcriptional activator; binds to the carbon source-responsive element (CSRE) of gluconeogenic genes; involved in the positive regulation of gluconeogenesis; regulated by Snf1p protein kinase; localized to the nucleus
YOL113W	SKM1	PCG	Yes	No	No	No	0.4	0.987638	Member of the PAK family of serine/threonine protein kinases; similar to Ste20p; involved in down-regulation of sterol uptake; proposed to be a downstream effector of Cdc42p during polarized growth; SKM1 has a paralog, CLA4, that arose from the whole genome duplication
YGR143W	SKN1	PCG	Yes	No	No	No	1.69	1.06109	Protein involved in sphingolipid biosynthesis; type II membrane protein; SKN1 has a paralog, KRE6, that arose from the whole genome duplication
YGR212W	SLI1	PCG	Yes	No	No	No	0.1	0.840313	N-acetyltransferase; confers resistance to the sphingolipid biosynthesis inhibitor myriocin (ISP-1) by converting it into N-acetyl-myriocin, co-operates with Ypk1p in mediating resistance to myriocin
YHR030C	SLT2	PCG	Yes	No	No	No	1.2	1.41294	Serine/threonine MAP kinase; involved in regulating maintenance of cell wall integrity, cell cycle progression, and nuclear mRNA retention in heat shock; required for mitophagy and pexophagy; affects recruitment of mitochondria to phagophore assembly site (PAS); plays a role in adaptive response of cells to cold; regulated by the PKC1-mediated signaling pathway; SLT2 has a paralog, KDX1, that aro…
YER116C	SLX8	PCG	No	Yes	No	No	0.2	0.687019	Subunit of Slx5-Slx8 SUMO-targeted ubiquitin ligase (STUbL) complex; stimulated by prior attachment of SUMO to the substrate; contains a C-terminal RING domain; forms nuclear foci upon DNA replication stress
YLR086W	SMC4	PCG	No	Yes	No	No	0.3	0.712781	Subunit of the condensin complex; condensin reorganizes chromosomes during both mitosis and meiosis; forms a subcomplex with Smc2p that has ATP-hydrolyzing and DNA-binding activity, but other condensin subunits are required for chromatin binding; required for tRNA gene clustering at the nucleolus; potential Cdc28p substrate
YBR182C	SMP1	PCG	Yes	No	No	No	1.22	0.874081	Putative transcription factor of the MADS-box family; involved in regulating the response to osmotic stress; SMP1 has a paralog, RLM1, that arose from the whole genome duplication
YBR172C	SMY2	PCG	No	Yes	No	No	1.4	0.331491	GYF domain protein; involved in COPII vesicle formation; interacts with the Sec23p/Sec24p subcomplex; overexpression suppresses the temperature sensitivity of a myo2 mutant; similar to S. pombe Mpd2; SMY2 has a paralog, SYH1, that arose from the whole genome duplication
YDL123W	SNA4	PCG	Yes	No	No	No	0.8	1.01281	Protein of unknown function; localized to the vacuolar outer membrane; predicted to be palmitoylated
YDR073W	SNF11	PCG	Yes	No	No	No	0.4	0.974548	Subunit of the SWI/SNF chromatin remodeling complex; involved in transcriptional regulation; interacts with a highly conserved 40-residue sequence of Snf2p; relocates to the cytosol under hypoxic conditions
YOR290C	SNF2	PCG	No	Yes	No	No	0.6	0.400363	Catalytic subunit of the SWI/SNF chromatin remodeling complex; involved in transcriptional regulation; contains DNA-stimulated ATPase activity; functions interdependently in transcriptional activation with Snf5p and Snf6p
YBR289W	SNF5	PCG	Yes	No	No	No	0.2	0.793131	Subunit of the SWI/SNF chromatin remodeling complex; involved in transcriptional regulation; functions interdependently in transcriptional activation with Snf2p and Snf6p; relocates to the cytosol under hypoxic conditions
YOR308C	SNU66	PCG	Yes	No	No	No	0.2	0.65249	Component of the U4/U6.U5 snRNP complex; involved in pre-mRNA splicing via spliceosome; also required for pre-5S rRNA processing and may act in concert with Rnh70p; has homology to human SART-1
YDR425W	SNX41	PCG	Yes	No	No	No	0.2	0.933888	Sorting nexin; involved in the retrieval of late-Golgi SNAREs from the post-Golgi endosome to the trans-Golgi network; interacts with Snx4p
YHR008C	SOD2	PCG	Yes	No	No	No	2.4	0.330234	Mitochondrial manganese superoxide dismutase; protects cells against oxygen toxicity; phosphorylated
YGR248W	SOL4	PCG	Yes	No	No	No	0.2	1.1224	6-phosphogluconolactonase; protein abundance increases in response to DNA replication stress; SOL4 has a paralog, SOL3, that arose from the whole genome duplication
YEL059C-A	SOM1	PCG	Yes	No	No	No	NA	1.29124	Subunit of the mitochondrial inner membrane peptidase (IMP); IMP is required for maturation of mitochondrial proteins of the intermembrane space; Som1p facilitates cleavage of a subset of substrates; contains twin cysteine-x9-cysteine motifs
YMR117C	SPC24	PCG	No	Yes	No	No	0.2	0.538926	Component of the kinetochore-associated Ndc80 complex; involved in chromosome segregation, spindle checkpoint activity, and kinetochore clustering; evolutionarily conserved; other members include Ndc80p, Nuf2p, Spc24p, and Spc25p
YAL047C	SPC72	PCG	Yes	No	No	No	0.2	0.604419	Component of the cytoplasmic Tub4p (gamma-tubulin) complex; binds spindle pole bodies and links them to microtubules; is regulated by Cdc5 kinase; has roles in astral microtubule formation and stabilization
YER150W	SPI1	PCG	Yes	No	No	No	0.3	1.81618	GPI-anchored cell wall protein involved in weak acid resistance; basal expression requires Msn2p/Msn4p; expression is induced under conditions of stress and during the diauxic shift; SPI1 has a paralog, SED1, that arose from the whole genome duplication
YHR014W	SPO13	PCG	Yes	No	No	No	1.21	0.92718	Meiotic regulator; involved in maintaining sister chromatid cohesion during meiosis I as well as promoting proper attachment of kinetochores to the spindle during meiosis I and meiosis II; anaphase-promoting complex (APC) substrate that is degraded during anaphase I; expressed only in meiotic cells
YOL091W	SPO21	PCG	Yes	No	No	No	1.49	0.857644	Component of the meiotic outer plaque of the spindle pole body; involved in modifying the meiotic outer plaque that is required prior to prospore membrane formation; SPO21 has a paralog, YSW1, that arose from the whole genome duplication
YIL073C	SPO22	PCG	Yes	No	No	No	0.1	0.632062	Meiosis-specific protein essential for chromosome synapsis; involved in completion of nuclear divisions during meiosis; induced early in meiosis
YML010W	SPT5	PCG	No	Yes	No	No	1.3	-0.153094	Component of the universally conserved Spt4/5 complex (DSIF complex); the complex has multiple roles in concert with RNA polymerases I and II, including regulation of transcription elongation, RNA processing, quality control, and transcription-coupled DNA repair
YKR091W	SRL3	PCG	Yes	No	No	No	0.2	1.58234	Cytoplasmic protein of unknown function; when overexpressed, suppresses the lethality of a rad53 null mutation; potential Cdc28p substrate; SRL3 has a paralog, WHI5, that arose from the whole genome duplication
YLR119W	SRN2	PCG	Yes	No	No	No	0.4	0.893857	Component of the ESCRT-I complex; ESCRT-I is involved in ubiquitin-dependent sorting of proteins into the endosome; suppressor of rna1-1 mutation; may be involved in RNA export from nucleus
YKL122C	SRP21	PCG	Yes	No	No	No	3.09	0.443612	Subunit of the signal recognition particle (SRP); SRP functions in protein targeting to the endoplasmic reticulum membrane; not found in mammalian SRP; forms a pre-SRP structure in the nucleolus that is translocated to the cytoplasm
YPL210C	SRP72	PCG	No	Yes	No	No	1.34	0.266585	Core component of the signal recognition particle (SRP); the SRP is a ribonucleoprotein (RNP) complex that functions in targeting nascent secretory proteins to the endoplasmic reticulum (ER) membrane
YJL092W	SRS2	PCG	Yes	No	No	No	0.6	0.655438	DNA helicase and DNA-dependent ATPase; involved in DNA repair and checkpoint recovery, needed for proper timing of commitment to meiotic recombination and transition from Meiosis I to II; blocks trinucleotide repeat expansion; affects genome stability; disassembles Rad51p nucleoprotein filaments during meiotic recombination
YLL024C	SSA2	PCG	No	Yes	No	No	25	-0.736323	ATP-binding protein; involved in protein folding and vacuolar import of proteins; member of heat shock protein 70 (HSP70) family; associated with the chaperonin-containing T-complex; present in the cytoplasm, vacuolar membrane and cell wall; 98% identical with paralog Ssa1p, but subtle differences between the two proteins provide functional specificity with respect to propagation of yeast [URE3] …
YKL124W	SSH4	PCG	Yes	No	No	No	0.2	0.967364	Specificity factor required for Rsp5p-dependent ubiquitination; also required for sorting of cargo proteins at the multivesicular body; identified as a high-copy suppressor of a SHR3 deletion, increasing steady-state levels of amino acid permeases
YLR452C	SST2	PCG	Yes	No	No	No	0.9	0.290154	GTPase-activating protein for Gpa1p; regulates desensitization to alpha factor pheromone; also required to prevent receptor-independent signaling of the mating pathway; member of the RGS (regulator of G-protein signaling) family
YNL222W	SSU72	PCG	Yes	No	No	No	0.6	0.646966	Phosphatase and transcription/RNA-processing factor; associates with TFIIB and cleavage/polyadenylation factor Pta1p; exhibits phosphatase activity on serine-5 and serine-7 of the RNA polymerase II C-terminal domain; affects start site selection and transcriptional read through in vivo
YKL209C	STE6	PCG	Yes	Yes	No	No	3.09	0.553969	Plasma membrane ATP-binding cassette (ABC) transporter; required for the export of a-factor, catalyzes ATP hydrolysis coupled to a-factor transport; contains 12 transmembrane domains and two ATP binding domains; expressed only in MATa cells
YDL130W-A	STF1	PCG	Yes	No	No	No	NA	1.53813	Protein involved in regulation of the mitochondrial F1F0-ATP synthase; Stf1p and Stf2p act as stabilizing factors that enhance inhibitory action of the Inh1p protein; protein abundance increases in response to DNA replication stress; STF1 has a paralog, INH1, that arose from the whole genome duplication
YGR008C	STF2	PCG	Yes	No	No	No	5.8	1.4296	Protein involved in resistance to desiccation stress; Stf2p exhibits antioxidant properties, and its overexpression prevents ROS accumulation and apoptosis; binds to F0 sector of mitochondrial F1F0 ATPase in vitro and may modulate the inhibitory action of Inh1p and Stf1p; protein abundance increases in response to DNA replication stress; STF2 has a paralog, TMA10, that arose from the whole genome…
YIL126W	STH1	PCG	No	Yes	No	No	0.8	0.328843	ATPase component of the RSC chromatin remodeling complex; required for expression of early meiotic genes; essential helicase-related protein homologous to Snf2p
YHR006W	STP2	PCG	Yes	No	No	No	0.2	1.04231	Transcription factor; activated by proteolytic processing in response to signals from the SPS sensor system for external amino acids; activates transcription of amino acid permease genes; STP2 has a paralog, STP1, that arose from the whole genome duplication
YDL048C	STP4	PCG	Yes	No	No	No	1.2	1.47032	Protein containing a Kruppel-type zinc-finger domain; similar to Stp1p, Stp2p; predicted transcription factor; relative distribution to the nucleus increases upon DNA replication stress; STP4 has a paralog, STP3, that arose from the whole genome duplication
YPL032C	SVL3	PCG	No	Yes	No	No	1.54	0.087131	Protein of unknown function; mutant phenotype suggests a potential role in vacuolar function; green fluorescent protein (GFP)-fusion protein localizes to the cell periphery, cytoplasm, bud, and bud neck; relocalizes from bud neck to cytoplasm upon DNA replication stress; SVL3 has a paralog, PAM1, that arose from the whole genome duplication
YPL163C	SVS1	PCG	Yes	No	No	No	4.08	0.966885	Cell wall and vacuolar protein; required for wild-type resistance to vanadate; SVS1 has a paralog, SRL1, that arose from the whole genome duplication
YBR231C	SWC5	PCG	Yes	No	No	No	0.6	0.558986	Component of the SWR1 complex; complex exchanges histone variant H2AZ (Htz1p) for chromatin-bound histone H2A; protein abundance increases in response to DNA replication stress; relocalizes to the cytosol in response to hypoxia
YAR042W	SWH1	PCG	No	Yes	No	No	NA	0.215223	Protein similar to mammalian oxysterol-binding protein; contains ankyrin repeats; localizes to the Golgi and the nucleus-vacuole junction; SWH1 has a paralog, OSH2, that arose from the whole genome duplication
YPL016W	SWI1	PCG	No	Yes	No	No	0.4	0.756417	Subunit of the SWI/SNF chromatin remodeling complex; regulates transcription by remodeling chromatin; required for transcription of many genes, including ADH1, ADH2, GAL1, HO, INO1 and SUC2; can form the prion [SWI+]; human homolog ARID1A is a candidate tumor suppressor gene in breast cancer
YDR334W	SWR1	PCG	No	Yes	No	No	0.4	0.625384	Swi2/Snf2-related ATPase; structural component of the SWR1 complex, which exchanges histone variant H2AZ (Htz1p) for chromatin-bound histone H2A; relocalizes to the cytosol in response to hypoxia
YIL047C	SYG1	PCG	Yes	No	No	No	2.39	0.505138	Plasma membrane protein of unknown function; truncation and overexpression suppresses lethality of G-alpha protein deficiency
YGL243W	TAD1	PCG	Yes	No	No	No	0.6	0.741211	tRNA-specific adenosine deaminase; deaminates adenosine-37 to inosine in tRNA-Ala
YGR274C	TAF1	PCG	Yes	No	No	No	0.6	0.65662	TFIID subunit, involved in RNA pol II transcription initiation; possesses in vitro histone acetyltransferase activity but its role in vivo appears to be minor; involved in promoter binding and G1/S progression; relocalizes to the cytosol in response to hypoxia
YDR167W	TAF10	PCG	Yes	No	No	No	1.66	0.552517	Subunit (145 kDa) of TFIID and SAGA complexes; involved in RNA polymerase II transcription initiation and in chromatin modification
YGL112C	TAF6	PCG	No	Yes	No	No	0.9	0.649225	Subunit (60 kDa) of TFIID and SAGA complexes; involved in transcription initiation of RNA polymerase II and in chromatin modification, similar to histone H4; relocalizes to the cytosol in response to hypoxia
YMR227C	TAF7	PCG	No	Yes	No	No	0.4	0.56292	TFIID subunit (67 kDa); involved in RNA polymerase II transcription initiation
YOR086C	TCB1	PCG	No	Yes	No	No	1.83	0.382679	Lipid-binding ER protein involved in ER-plasma membrane tethering; one of 6 proteins (Ist2p, Scs2p, Scs22p, Tcb1p, Tcb2p, Tcb3p) that connect ER to plasma membrane and regulate PI4P levels by controlling access of Sac1p phosphatase to its substrate PI4P in PM; contains 3 calcium and lipid binding domains; non-tagged protein also localizes to mitochondria; C-termini of Tcb1p, Tcb2p and Tcb3p inter…
YHR009C	TDA3	PCG	Yes	No	No	No	0.9	0.170369	Putative oxidoreductase involved in late endosome to Golgi transport; physical and genetical interactions with Btn2p; null mutant is viable, has extended S phase, and sensitive to expression of top1-T722A allele; similar to human FOXRED1
YPR157W	TDA6	PCG	Yes	No	No	No	1.49	0.881998	Putative protein of unknown function; induced by treatment with 8-methoxypsoralen and UVA irradiation; null mutant is sensitive to expression of the top1-T722A allele; TDA6 has a paralog, VPS62, that arose from the whole genome duplication
YBR223C	TDP1	PCG	Yes	No	No	No	0.1	0.630423	Tyrosyl-DNA phosphodiesterase I; hydrolyzes 3' and 5'-phosphotyrosyl bonds; involved in the repair of DNA lesions created by topoisomerase I and topoisomerase II; mutations in human homolog result in the neurodegenerative disease SCANI
YKR089C	TGL4	PCG	Yes	No	No	No	0.7	1.01133	Multifunctional lipase/hydrolase/phospholipase; triacylglycerol lipase, steryl ester hydrolase, and Ca2+-independent phospholipase A2; catalyzes acyl-CoA dependent acylation of LPA to PA; required with Tgl3p for timely bud formation; phosphorylated and activated by Cdc28p; TGL4 has a paralog, TGL5, that arose from the whole genome duplication
YNL139C	THO2	PCG	No	Yes	No	No	1.49	0.549297	Subunit of the THO complex; THO is required for efficient transcription elongation and involved in transcriptional elongation-associated recombination; required for LacZ RNA expression from certain plasmids
YBR067C	TIP1	PCG	Yes	No	No	No	10.7	0.212361	Major cell wall mannoprotein with possible lipase activity; transcription is induced by heat- and cold-shock; member of the Srp1p/Tip1p family of serine-alanine-rich proteins
YLR327C	TMA10	PCG	Yes	No	No	No	0.8	1.42578	Protein of unknown function that associates with ribosomes; protein abundance increases in response to DNA replication stress; TMA10 has a paralog, STF2, that arose from the whole genome duplication
YDL110C	TMA17	PCG	Yes	No	No	No	0.8	1.49023	Protein of unknown function that associates with ribosomes; heterozygous deletion demonstrated increases in chromosome instability in a rad9 deletion background; protein abundance is decreased upon intracellular iron depletion
YER007C-A	TMA20	PCG	Yes	No	No	No	NA	0.237334	Protein of unknown function that associates with ribosomes; has a putative RNA binding domain; interacts with Tma22p; null mutant exhibits translation defects; has homology to human oncogene MCT-1; protein abundance increases in response to DNA replication stress
YJR014W	TMA22	PCG	Yes	No	No	No	1.2	0.318221	Protein of unknown function; associates with ribosomes and has a putative RNA binding domain; interacts with Tma20p; similar to human GRAP and human DRP1, which interacts with human Tma20p homolog MCT-1; protein abundance increases in response to DNA replication stress
YBL054W	TOD6	PCG	Yes	No	No	No	1.26	0.342652	PAC motif binding protein involved in rRNA and ribosome biogenesis; subunit of the RPD3L histone deacetylase complex; Myb-like HTH transcription factor; hypophosphorylated by rapamycin treatment in a Sch9p-dependent manner; TOD6 has a paralog, DOT6, that arose from the whole genome duplication
YDR457W	TOM1	PCG	No	Yes	No	No	1.47	0.393412	E3 ubiquitin ligase of the hect-domain class; has a role in mRNA export from the nucleus and may regulate transcriptional coactivators; involved in degradation of excess histones; interacts with Dia2p and is required for Dia2p degradation; required to target Cdc6p for ubiquitin-mediated destruction during G1 phase
YHR117W	TOM71	PCG	No	Yes	No	No	0.4	0.105363	Mitochondrial outer membrane protein; probable minor component of the TOM (translocase of outer membrane) complex responsible for recognition and import of mitochondrially directed proteins; TOM71 has a paralog, TOM70, that arose from the whole genome duplication
YOL006C	TOP1	PCG	No	Yes	No	No	0.8	0.510097	Topoisomerase I; nuclear enzyme that relieves torsional strain in DNA by cleaving and re-sealing the phosphodiester backbone; relaxes both positively and negatively supercoiled DNA; functions in replication, transcription, and recombination; role in processing ribonucleoside monophosphates in genomic DNA into irreversible single-strand breaks
YGR221C	TOS2	PCG	Yes	Yes	No	No	1.21	1.12184	Protein involved in localization of Cdc24p to the site of bud growth; may act as a membrane anchor; localizes to the bud neck and bud tip; potentially phosphorylated by Cdc28p; TOS2 has a paralog, SKG6, that arose from the whole genome duplication
YGL179C	TOS3	PCG	Yes	No	No	No	0.3	1.06431	Protein kinase; related to and functionally redundant with Elm1p and Sak1p for the phosphorylation and activation of Snf1p; functionally orthologous to LKB1, a mammalian kinase associated with Peutz-Jeghers cancer-susceptibility syndrome; TOS3 has a paralog, SAK1, that arose from the whole genome duplication
YNL079C	TPM1	PCG	Yes	No	No	No	4.4	0.290288	Major isoform of tropomyosin; binds to and stabilizes actin cables and filaments, which direct polarized cell growth and the distribution of several organelles; acetylated by the NatB complex and acetylated form binds actin most efficiently; TPM1 has a paralog, TPM2, that arose from the whole genome duplication
YGR138C	TPO2	PCG	Yes	No	No	No	0.9	1.22053	Polyamine transporter of the major facilitator superfamily; member of the 12-spanner drug:H(+) antiporter DHA1 family; specific for spermine; localizes to the plasma membrane; transcription of TPO2 is regulated by Haa1p; TPO2 has a paralog, TPO3, that arose from the whole genome duplication
YOR273C	TPO4	PCG	Yes	No	No	No	0.8	1.09592	Polyamine transporter of the major facilitator superfamily; member of the 12-spanner drug:H(+) antiporter DHA1 family; recognizes spermine, putrescine, and spermidine; localizes to the plasma membrane
YDR074W	TPS2	PCG	Yes	No	No	No	0.7	1.05506	Phosphatase subunit of the trehalose-6-P synthase/phosphatase complex; involved in synthesis of the storage carbohydrate trehalose; expression is induced by stress conditions and repressed by the Ras-cAMP pathway; protein abundance increases in response to DNA replication stress
YOL102C	TPT1	PCG	Yes	No	No	No	1.39	0.313655	tRNA 2'-phosphotransferase; catalyzes the final step in yeast tRNA splicing: the transfer of the 2'-PO(4) from the splice junction to NAD(+) to form ADP-ribose 1''-2''cyclic phosphate and nicotinamide
YHR099W	TRA1	PCG	No	Yes	No	No	0.86	0.386189	Subunit of SAGA and NuA4 histone acetyltransferase complexes; interacts with acidic activators (e.g., Gal4p) which leads to transcription activation; similar to human TRRAP, which is a cofactor for c-Myc mediated oncogenic transformation
YDR120C	TRM1	PCG	Yes	No	No	No	1.82	0.0400136	tRNA methyltransferase; two forms of the protein are made by alternative translation starts; localizes to both the nucleus and mitochondrion to produce the modified base N2,N2-dimethylguanosine in tRNAs in both compartments
YCR083W	TRX3	PCG	Yes	No	No	No	1.6	1.04524	Mitochondrial thioredoxin; highly conserved oxidoreductase required to maintain the redox homeostasis of the cell, forms the mitochondrial thioredoxin system with Trr2p, redox state is maintained by both Trr2p and Glr1p
YER093C	TSC11	PCG	Yes	No	No	No	0.4	0.586666	Subunit of TORC2 (Tor2p-Lst8p-Avo1-Avo2-Tsc11p-Bit61p); TORC2 is a membrane-associated complex that regulates actin cytoskeletal dynamics during polarized growth and cell wall integrity; involved in sphingolipid metabolism; contains a RasGEFN domain
YML100W	TSL1	PCG	Yes	No	No	No	1.3	0.912794	Large subunit of trehalose 6-phosphate synthase/phosphatase complex; Tps1p-Tps2p complex converts uridine-5'-diphosphoglucose and glucose 6-phosphate to trehalose; contributes to survival to acute lethal heat stress; mutant has aneuploidy tolerance; protein abundance increases in response to DNA replication stress; TSL1 has a paralog, TPS3, that arose from the whole genome duplication
YML124C	TUB3	PCG	Yes	No	No	No	3.41	0.193812	Alpha-tubulin; associates with beta-tubulin (Tub2p) to form tubulin dimer, which polymerizes to form microtubules; expressed at lower level than Tub1p; TUB3 has a paralog, TUB1, that arose from the whole genome duplication
YCR084C	TUP1	PCG	No	Yes	No	No	2.02	0.103811	General repressor of transcription; forms complex with Cyc8p, involved in the establishment of repressive chromatin structure through interactions with histones H3 and H4, appears to enhance expression of some genes
YOR344C	TYE7	PCG	No	Yes	No	No	2.05	0.403425	Serine-rich protein that contains a bHLH DNA binding motif; binds E-boxes of glycolytic genes and contributes to their activation; may function as a transcriptional activator in Ty1-mediated gene expression; bHLH stands for basic-helix-loop-helix
YPR066W	UBA3	PCG	Yes	No	No	No	0.2	0.710508	Protein that activates Rub1p (NEDD8) before neddylation; acts together with Ula1p; may play a role in protein degradation; GFP-fusion protein localizes to the cytoplasm in a punctate pattern
YDR059C	UBC5	PCG	Yes	No	No	No	0.6	1.25502	Ubiquitin-conjugating enzyme; mediates selective degradation of short-lived, abnormal, or excess proteins, including histone H3; central component of the cellular stress response; expression is heat inducible; protein abundance increases in response to DNA replication stress; UBC5 has a paralog, UBC4, that arose from the whole genome duplication
YKR098C	UBP11	PCG	Yes	No	No	No	0.2	0.77804	Ubiquitin-specific protease; cleaves ubiquitin from ubiquitinated proteins; UBP11 has a paralog, UBP7, that arose from the whole genome duplication
YER098W	UBP9	PCG	Yes	No	No	No	0.1	1.0832	Ubiquitin-specific protease that cleaves ubiquitin-protein fusions; UBP9 has a paralog, UBP13, that arose from the whole genome duplication
YJL048C	UBX6	PCG	Yes	No	No	No	0.3	0.962919	UBX (ubiquitin regulatory X) domain-containing protein; interacts with Cdc48p, transcription is repressed when cells are grown in media containing inositol and choline; UBX6 has a paralog, UBX7, that arose from the whole genome duplication
YAR027W	UIP3	PCG	Yes	No	No	No	1.3	1.0872	Putative integral membrane protein of unknown function; interacts with Ulp1p at the nuclear periphery; member of DUP240 gene family
YJL130C	URA2	PCG	No	Yes	No	No	8.2	-0.36496	Carbamoylphosphate synthetase-aspartate transcarbamylase; catalyzes the first two enzymatic steps in the de novo biosynthesis of pyrimidines; both activities are subject to feedback inhibition by UTP; CPSase is short for carbamoylphosphate synthetase and ATCase is short for aspartate transcarbamylase
YBL039C	URA7	PCG	Yes	No	No	No	6.6	-0.287334	Major CTP synthase isozyme (see also URA8); catalyzes the ATP-dependent transfer of the amide nitrogen from glutamine to UTP, forming CTP, the final step in de novo biosynthesis of pyrimidines; involved in phospholipid biosynthesis; capable of forming cytoplasmic filaments termed cytoophidium, especially during conditions of glucose depletion; URA7 has a paralog, URA8, that arose from the whole g…
YKL014C	URB1	PCG	No	Yes	No	No	0.9	0.134267	Protein required for the normal accumulation of 25S and 5.8S rRNAs; nucleolar protein; associated with the 27SA2 pre-ribosomal particle; proposed to be involved in the biogenesis of the 60S ribosomal subunit
YPL230W	USV1	PCG	Yes	No	No	No	0.1	1.10241	Putative transcription factor containing a C2H2 zinc finger; mutation affects transcriptional regulation of genes involved in growth on non-fermentable carbon sources, response to salt stress and cell wall biosynthesis; USV1 has a paralog, RGM1, that arose from the whole genome duplication
YML093W	UTP14	PCG	No	Yes	No	No	1.51	0.282282	Subunit of U3-containing Small Subunit (SSU) processome complex; involved in production of 18S rRNA and assembly of small ribosomal subunit
YIL091C	UTP25	PCG	Yes	No	No	No	1.05	0.315211	Nucleolar protein; required for 35S pre-RNA processing and 40S ribosomal subunit biogenesis
YKR060W	UTP30	PCG	No	Yes	No	No	1.6	0.511933	Putative subunit of U3-containing 90S preribosome complex; complex is involved in production of 18S rRNA and assembly of small ribosomal subunit
YEL005C	VAB2	PCG	Yes	No	No	No	0.1	0.73939	Subunit of the BLOC-1 complex involved in endosomal maturation; interacts with Vps21p-GFP; has potential role in vacuolar function, as suggested by its ability to bind Vac8p; likely member of; Vab2p-GFP-fusion localizes to cytoplasm in punctate pattern
YEL013W	VAC8	PCG	No	Yes	No	No	1.81	0.450124	Phosphorylated and palmitoylated vacuolar membrane protein; interacts with Atg13p, required for the cytoplasm-to-vacuole targeting (Cvt) pathway; interacts with Nvj1p to form nucleus-vacuole junctions
YEL051W	VMA8	PCG	Yes	No	No	No	3.19	0.15088	Subunit D of the V1 peripheral membrane domain of V-ATPase; part of the electrogenic proton pump found throughout the endomembrane system; plays a role in the coupling of proton transport and ATP hydrolysis; the V1 peripheral membrane domain of the vacuolar H+-ATPase (V-ATPase) has eight subunits
YKL119C	VPH2	PCG	Yes	No	No	No	1.1	0.700033	Integral membrane protein required for V-ATPase function; not an actual component of the vacuolar H+-ATPase (V-ATPase) complex; functions in the assembly of the V-ATPase; localized to the endoplasmic reticulum (ER)
YLL040C	VPS13	PCG	No	Yes	No	No	0.9	0.571839	Protein involved in prospore membrane morphogenesis; heterooligomeric or homooligomeric complex; peripherally associated with membranes; involved in sporulation, vacuolar protein sorting, prospore membrane formation during sporulatoin, and protein-Golgi retention; homologous to human CHAC and COH1 which are involved in chorea acanthocytosis and Cohen syndrome, respectively
YNR006W	VPS27	PCG	Yes	No	No	No	0.4	0.924878	Endosomal protein that forms a complex with Hse1p; required for recycling Golgi proteins, forming lumenal membranes and sorting ubiquitinated proteins destined for degradation; has Ubiquitin Interaction Motifs which bind ubiquitin (Ubi4p)
YJL222W	VTH2	PCG	Yes	No	No	No	0.2	NA	Putative membrane glycoprotein; has strong similarity to Vth1p and Pep1p/Vps10p; may be involved in vacuolar protein sorting
YNL283C	WSC2	PCG	Yes	No	No	No	2.22	1.06276	Sensor-transducer of the stress-activated PKC1-MPK1 signaling pathway; involved in maintenance of cell wall integrity and recovery from heat shock; required for the arrest of secretion response; WSC2 has a paralog, WSC3, that arose from the whole genome duplication
YFL010C	WWM1	PCG	Yes	No	No	No	3.52	0.314441	WW domain containing protein of unknown function; binds to Mca1p, a caspase-related protease that regulates H2O2-induced apoptosis; overexpression causes G1 phase growth arrest and clonal death that is suppressed by overexpression of MCA1
YGR241C	YAP1802	PCG	No	Yes	No	No	0.9	0.598659	Protein of the AP180 family, involved in clathrin cage assembly; binds Pan1p and clathrin; YAP1802 has a paralog, YAP1801, that arose from the whole genome duplication
YCR004C	YCP4	PCG	Yes	No	No	No	4.14	0.504533	Protein of unknown function; has sequence and structural similarity to flavodoxins; predicted to be palmitoylated; the authentic, non-tagged protein is detected in highly purified mitochondria in high-throughput studies
YLL055W	YCT1	PCG	Yes	No	No	No	0.6	0.818271	High-affinity cysteine-specific transporter; has similarity to the Dal5p family of transporters; green fluorescent protein (GFP)-fusion protein localizes to the endoplasmic reticulum; YCT1 is not an essential gene
YER041W	YEN1	PCG	Yes	No	No	No	0.3	0.855675	Holliday junction resolvase; promotes template switching during break-induced replication (BIR), causing non-reciprocal translocations (NRTs); localization is cell-cycle dependent and regulated by Cdc28p phosphorylation; homolog of human GEN1; similar to S. cerevisiae endonuclease Rth1p
YKL065C	YET1	PCG	Yes	No	No	No	4.42	0.897904	Endoplasmic reticulum transmembrane protein; may interact with ribosomes, based on co-purification experiments; homolog of human BAP31 protein; YET1 has a paralog, YET2, that arose from the whole genome duplication
YFR007W	YFH7	PCG	Yes	No	No	No	0.3	0.82397	Putative kinase with similarity to the PRK/URK/PANK kinase subfamily; the PRK/URK/PANK subfamily of P-loop kinases is also known as phosphoribulokinase/uridine kinase/bacterial pantothenate kinase
YNL160W	YGP1	PCG	Yes	No	No	No	16.52	2.53896	Cell wall-related secretory glycoprotein; induced by nutrient deprivation-associated growth arrest and upon entry into stationary phase; may be involved in adaptation prior to stationary phase entry; YGP1 has a paralog, SPS100, that arose from the whole genome duplication
YLR298C	YHC1	PCG	Yes	No	No	No	0.9	0.654195	Component of the U1 snRNP complex required for pre-mRNA splicing; putative ortholog of human U1C protein, which is involved in formation of a complex between U1 snRNP and the pre-mRNA 5' splice site
YHR029C	YHI9	PCG	Yes	No	No	No	0.6	0.444414	Protein of unknown function; null mutant is defective in unfolded protein response; possibly involved in a membrane regulation metabolic pathway; member of the PhzF superfamily, though most likely not involved in phenazine production
YHR048W	YHK8	PCG	Yes	No	No	No	0.1	0.924393	Presumed antiporter of the major facilitator superfamily; member of the 12-spanner drug:H(+) antiporter DHA1 family; expression of gene is up-regulated in cells exhibiting reduced susceptibility to azoles
YMR284W	YKU70	PCG	Yes	No	No	No	0.3	0.773066	Subunit of the telomeric Ku complex (Yku70p-Yku80p); involved in telomere length maintenance, structure and telomere position effect; required for localization of telomerase ribonucleoprotein to nucleus via interaction with the TLC1 guide RNA; relocates to sites of double-strand cleavage to promote nonhomologous end joining during DSB repair
YGR281W	YOR1	PCG	No	Yes	No	No	1.29	0.521665	Plasma membrane ATP-binding cassette (ABC) transporter; multidrug transporter mediates export of many different organic anions including oligomycin; homolog of human cystic fibrosis transmembrane receptor (CFTR)
YML027W	YOX1	PCG	Yes	No	No	No	0.86	1.1329	Homeobox transcriptional repressor; binds to Mcm1p and to early cell cycle boxes (ECBs) in the promoters of cell cycle-regulated genes expressed in M/G1 phase; expression is cell cycle-regulated; potential Cdc28p substrate; relocalizes from nucleus to cytoplasm upon DNA replication stress; YOX1 has a paralog, YHP1, that arose from the whole genome duplication
YBR183W	YPC1	PCG	Yes	No	No	No	0.6	1.11881	Alkaline ceramidase; also has reverse (CoA-independent) ceramide synthase activity; catalyzes both breakdown and synthesis of phytoceramide; overexpression confers fumonisin B1 resistance; YPC1 has a paralog, YDC1, that arose from the whole genome duplication
YDL235C	YPD1	PCG	Yes	No	No	No	1.95	0.498507	Phosphorelay intermediate protein; phosphorylated by the plasma membrane sensor Sln1p in response to osmotic stress and then in turn phosphorylates the response regulators Ssk1p in the cytosol and Skn7p in the nucleus
YMR104C	YPK2	PCG	Yes	No	No	No	0.3	1.12546	Protein kinase similar to serine/threonine protein kinase Ypk1p; functionally redundant with YPK1 at the genetic level; participates in a signaling pathway required for optimal cell wall integrity; homolog of mammalian kinase SGK; YPK2 has a paralog, YPK1, that arose from the whole genome duplication
YLR120C	YPS1	PCG	Yes	No	No	No	1.2	1.4759	Aspartic protease; member of the yapsin family of proteases involved in cell wall growth and maintenance; attached to the plasma membrane via a glycosylphosphatidylinositol (GPI) anchor; YPS1 has a paralog, MKC7, that arose from the whole genome duplication
YLR121C	YPS3	PCG	Yes	No	No	No	0.2	1.64235	Aspartic protease; member of the yapsin family of proteases involved in cell wall growth and maintenance; attached to the plasma membrane via a glycosylphosphatidylinositol (GPI) anchor
YDR349C	YPS7	PCG	Yes	No	No	No	1.1	0.654895	Putative GPI-anchored aspartic protease; member of the yapsin family of proteases involved in cell wall growth and maintenance; located in the cytoplasm and endoplasmic reticulum
YKR014C	YPT52	PCG	Yes	No	No	No	3.18	0.576554	Endosomal Rab family GTPase; required for vacuolar protein sorting, endocytosis and multivesicular body (MVB) biogenesis and sorting; required for localization of the CORVET complex to endosomes; involved in autophagy and ionic stress tolerance; similar to Vps21p and Ypt53p; mammalian Rab5 homolog; protein abundance increases in response to DNA replication stress
YNL093W	YPT53	PCG	Yes	No	No	No	0.1	1.00746	Stress-induced Rab family GTPase; required for vacuolar protein sorting and endocytosis; involved in ionic stress tolerance; similar to Vps21p and Ypt52p; functional homolog of Vps21p; mammalian Rab5 homolog; YPT53 has a paralog, VPS21, that arose from the whole genome duplication
YGL164C	YRB30	PCG	Yes	No	No	No	0.7	0.628761	RanGTP-binding protein; inhibits RanGAP1 (Rna1p)-mediated GTP hydrolysis of RanGTP (Gsp1p); shares similarity to proteins in other fungi but not in higher eukaryotes
YBR054W	YRO2	PCG	Yes	No	No	No	3.59	1.85147	Protein of unknown function with similarity to archaeal rhodopsins; the authentic, non-tagged protein is detected in a phosphorylated state in highly purified mitochondria in high-throughput studies; transcriptionally regulated by Haa1p; YRO2 has a paralog, MRH1, that arose from the whole genome duplication
YDR326C	YSP2	PCG	No	Yes	No	No	0.81	0.64389	Protein involved in programmed cell death; mutant shows resistance to cell death induced by amiodarone or intracellular acidification; YSP2 has a paralog, YHR080C, that arose from the whole genome duplication
YDR285W	ZIP1	PCG	Yes	No	No	No	0.3	0.941046	Transverse filament protein of the synaptonemal complex; required for normal levels of meiotic recombination and pairing between homologous chromosome during meiosis; required for meiotic recombination between non-allelc sites; potential Cdc28p substrate
YGR211W	ZPR1	PCG	Yes	No	No	No	2.1	-0.0142947	Essential protein with two zinc fingers; present in the nucleus of growing cells but relocates to the cytoplasm in starved cells via a process mediated by Cpr1p; binds to translation elongation factor eEF-1 (Tef1p); relative distribution to the nucleus increases upon DNA replication stress
YER033C	ZRG8	PCG	No	Yes	No	No	1.21	0.899649	Protein of unknown function; authentic, non-tagged protein is detected in highly purified mitochondria in high-throughput studies; GFP-fusion protein is localized to the cytoplasm; transcription induced under conditions of zinc deficiency
YBR056W	YBR056W	PCG	Yes	No	No	No	0.7	0.96811	Putative glycoside hydrolase of the mitochondrial intermembrane space
YBR056W-A	YBR056W-A	PCG	Yes	No	No	No	NA	2.43578	Protein of unknown function; mRNA identified as translated by ribosome profiling data; partially overlaps dubious ORF YBR056C-B; YBR056W-A has a paralog, YDR034W-B, that arose from the whole genome duplication
YBR071W	YBR071W	PCG	Yes	No	No	No	0.6	1.25083	Protein of unknown function found in the cytoplasm and bud neck; mRNA expression may be regulated by the cell cycle and/or cell wall stress; overexpression of YBR071W affects endocytic protein trafficking
YBR085C-A	YBR085C-A	PCG	Yes	No	No	No	NA	1.49442	Protein of unknown function; green fluorescent protein (GFP)-fusion protein localizes to the cytoplasm and to the nucleus; protein abundance increases in response to DNA replication stress
YBR225W	YBR225W	PCG	Yes	No	No	No	0.4	0.920109	Putative protein of unknown function; non-essential gene identified in a screen for mutants affected in mannosylphophorylation of cell wall components
YBR230W-A	YBR230W-A	PCG	Yes	No	No	No	NA	3.20784	Putative protein of unknown function; YBR230W-A has a paralog, COQ8, that arose from the whole genome duplication
YCL012C	YCL012C	PCG	Yes	No	No	No	NA	1.23007	Putative protein of unknown function; orthologs are present in S. bayanus, S. paradoxus and Ashbya gossypii; YCL012C is not an essential gene
YCL042W	YCL042W	PCG	Yes	No	No	No	0.4	0.849816	Putative protein of unknown function; epitope-tagged protein localizes to the cytoplasm
YCL049C	YCL049C	PCG	Yes	No	No	No	0.7	1.05384	Protein of unknown function; localizes to membrane fraction; YCL049C is not an essential gene
YDL027C	YDL027C	PCG	Yes	No	No	No	0.2	1.08613	Putative protein of unknown function; the authentic, non-tagged protein is detected in highly purified mitochondria in high-throughput studies; YDL027C is not an essential gene
YDL124W	YDL124W	PCG	Yes	No	No	No	3.7	1.88989	NADPH-dependent alpha-keto amide reductase; reduces aromatic alpha-keto amides, aliphatic alpha-keto esters, and aromatic alpha-keto esters; member of the aldo-keto reductase (AKR) family; protein abundance increases in response to DNA replication stress
YDL176W	YDL176W	PCG	No	Yes	No	No	0.2	0.847386	Protein of unknown function; predicted by computational methods to be involved in fructose-1,6-bisphosphatase (Fbp1p) degradation; interacts with components of the GID complex; YDL176W is not an essential gene
YDR003W-A	YDR003W-A	PCG	Yes	No	No	No	NA	0.601763	Putative protein of unknown function; identified by expression profiling and mass spectrometry
YDR034W-B	YDR034W-B	PCG	Yes	No	No	No	NA	1.28978	Predicted tail-anchored plasma membrane protein; contains conserved CYSTM module; related proteins in other organisms may be involved in response to stress; green fluorescent protein (GFP)-fusion protein localizes to the cell periphery; YDR034W-B has a paralog, YBR056W-A, that arose from the whole genome duplication
YDR056C	YDR056C	PCG	Yes	No	No	No	1.86	0.741657	Putative protein of unknown function; green fluorescent protein (GFP)-fusion protein localizes to the endoplasmic reticulum; YDR056C is not an essential protein
YDR114C	YDR114C	PCG	Yes	No	No	No	1.35	0.885498	Putative protein of unknown function; deletion mutant exhibits poor growth at elevated pH and calcium
YDR115W	YDR115W	PCG	Yes	No	No	No	2.11	0.27567	Putative mitochondrial ribosomal protein of the large subunit; similar to E. coli L34 ribosomal protein; required for respiratory growth, as are most mitochondrial ribosomal proteins; protein increases in abundance and relocalizes to the plasma membrane upon DNA replication stress
YDR179W-A	YDR179W-A	PCG	Yes	No	No	No	NA	0.65789	Putative protein of unknown function
YDR222W	YDR222W	PCG	Yes	No	No	No	0.4	1.11995	Protein of unknown function; green fluorescent protein (GFP)-fusion protein localizes to the cytoplasm in a punctate pattern; YDR222W has a paralog, YLR225C, that arose from the whole genome duplication
YDR366C	YDR366C	PCG	Yes	No	No	No	1.35	0.92545	Putative protein of unknown function
YDR391C	YDR391C	PCG	Yes	No	No	No	0.6	1.13093	Putative protein of unknown function; possibly involved in zinc homeostasis; Bdf1p-dependent transcription induced by salt stress; green fluorescent protein (GFP)-fusion protein localizes to both the cytoplasm and the nucleus
YDR476C	YDR476C	PCG	Yes	No	No	No	0.9	0.522949	Putative protein of unknown function; green fluorescent protein (GFP)-fusion protein localizes to the endoplasmic reticulum; YDR476C is not an essential gene
YDR514C	YDR514C	PCG	No	Yes	No	No	1	0.648492	Protein of unknown function that localizes to mitochondria; overexpression affects endocytic protein trafficking; YDR514C has a paralog, GFD2, that arose from the whole genome duplication
YER034W	YER034W	PCG	Yes	No	No	No	0.4	0.86366	Protein of unknown function; non-essential gene; expression induced upon calcium shortage; protein abundance increases in response to DNA replication stress
YER053C-A	YER053C-A	PCG	Yes	No	No	No	NA	1.33632	Protein of unknown function; green fluorescent protein (GFP)-fusion protein localizes to the endoplasmic reticulum; protein abundance increases in response to DNA replication stress
YER077C	YER077C	PCG	Yes	No	No	No	0.3	0.902653	Putative protein of unknown function; green fluorescent protein (GFP)-fusion protein localizes to the mitochondrion; null mutation results in a decrease in plasma membrane electron transport
YER078W-A	YER078W-A	PCG	Yes	No	No	No	NA	0.54149	Putative protein of unknown function; identified by fungal homology and RT-PCR
YER079W	YER079W	PCG	Yes	No	No	No	0.7	1.15899	Putative protein of unknown function
YER130C	YER130C	PCG	Yes	No	No	No	1.05	1.02442	Transcription factor that binds IME1 Upstream Activation Signal (UAS)ru; COM2 transcription is regulated by Haa1p, Sok2p and Zap1p transcriptional activators; may bind the IME1 promoter under all growth conditions to negatively regulate its transcription in the absence of a positive regulator that binds more effectively; repressor activity may depend on phosphorylation by PKA; C. albicans homolog…
YER158C	YER158C	PCG	Yes	No	No	No	0.2	1.07254	Protein of unknown function; potentially phosphorylated by Cdc28p; YER158C has a paralog, AFR1, that arose from the whole genome duplication
YER184C	YER184C	PCG	Yes	No	No	No	0.1	1.0277	Putative zinc cluster protein; deletion confers sensitivity to Calcufluor white, and prevents growth on glycerol or lactate as sole carbon source
YER188C-A	YER188C-A	PCG	Yes	No	No	No	NA	0.941816	Putative protein of unknown function
YFR012W-A	YFR012W-A	PCG	Yes	No	No	No	NA	1.30268	Putative protein of unknown function; identified by homology
YGL006W-A	YGL006W-A	PCG	Yes	No	No	No	NA	0.729609	Putative protein of unknown function; identified by SAGE
YGL039W	YGL039W	PCG	Yes	No	No	No	0.8	0.0347042	Oxidoreductase shown to reduce carbonyl compounds to chiral alcohols
YGL082W	YGL082W	PCG	Yes	No	No	No	1.15	0.7277	Putative protein of unknown function; predicted prenylation/proteolysis target of Afc1p and Rce1p; green fluorescent protein (GFP)-fusion protein localizes to the cytoplasm and nucleus; not an essential gene; YGL082W has a paralog, YPL191C, that arose from the whole genome duplication
YGL140C	YGL140C	PCG	No	Yes	No	No	0.6	0.646052	Putative protein of unknown function; non-essential gene; contains multiple predicted transmembrane domains
YGL194C-A	YGL194C-A	PCG	Yes	No	No	No	NA	1.30985	Putative protein of unknown function; identified based on comparisons of the genome sequences of six Saccharomyces species
YGR109W-A	YGR109W-A	PCG	Yes	No	No	No	NA	0.917503	Retrotransposon TYA Gag gene co-transcribed with TYB Pol; translated as TYA or TYA-TYB polyprotein; Gag is a nucleocapsid protein that is the structural constituent of virus-like particles (VLPs); similar to retroviral Gag
YGR109W-B	YGR109W-B	PCG	Yes	No	No	No	NA	0.978573	Retrotransposon TYA Gag and TYB Pol genes; transcribed/translated as one unit; polyprotein is processed to make a nucleocapsid-like protein (Gag), reverse transcriptase (RT), protease (PR), and integrase (IN); similar to retroviral genes
YGR130C	YGR130C	PCG	Yes	Yes	No	No	0.4	0.953356	Component of the eisosome with unknown function; GFP-fusion protein localizes to the cytoplasm; specifically phosphorylated in vitro by mammalian diphosphoinositol pentakisphosphate (IP7)
YGR250C	YGR250C	PCG	Yes	No	No	No	0.4	1.18041	Putative RNA binding protein; localizes to stress granules induced by glucose deprivation; interacts with Rbg1p in a two-hybrid assay; protein abundance increases in response to DNA replication stress
YHL044W	YHL044W	PCG	Yes	No	No	No	0.2	1.08741	Putative integral membrane protein; member of DUP240 gene family; green fluorescent protein (GFP)-fusion protein localizes to the plasma membrane in a punctate pattern
YHR007C-A	YHR007C-A	PCG	Yes	No	No	No	NA	1.10888	Putative protein of unknown function; identified by expression profiling and mass spectrometry
YHR097C	YHR097C	PCG	Yes	No	No	No	0.3	1.29123	Putative protein of unknown function; green fluorescent protein (GFP)-fusion protein localizes to the cytoplasm and the nucleus; YHR097C has a paralog, PAL1, that arose from the whole genome duplication
YHR138C	YHR138C	PCG	Yes	No	No	No	1.6	1.74723	Protein of unknown function; similar to Pbi2p; double null mutant lacking Pbi2p and Yhr138cp exhibits highly fragmented vacuoles; protein abundance increases in response to DNA replication stress
YHR177W	YHR177W	PCG	Yes	No	No	No	1.21	1.11051	Putative protein of unknown function; overexpression causes a cell cycle delay or arrest
YIL046W-A	YIL046W-A	PCG	Yes	No	No	No	NA	0.508609	Putative protein of unknown function; identified by expression profiling and mass spectrometry
YIL055C	YIL055C	PCG	Yes	No	No	No	0.1	1.06812	Putative protein of unknown function
YIL089W	YIL089W	PCG	Yes	No	No	No	1.07	0.751945	Protein of unknown function found in the ER and vacuole lumen; overexpression of YIL089W affects endocytic protein trafficking
YIL108W	YIL108W	PCG	Yes	No	No	No	0.8	1.15959	Putative metalloendopeptidase; forms cytoplasmic foci upon DNA replication stress
YIL134C-A	YIL134C-A	PCG	Yes	No	No	No	NA	1.06717	Putative protein of unknown function; identified by fungal homology and RT-PCR
YIL161W	YIL161W	PCG	Yes	No	No	No	0.6	1.0837	Putative protein of unknown function; green fluorescent protein (GFP)-fusion protein localizes to the cytoplasm; mRNA is enriched in Scp160p-associated mRNPs; YIL161W is a non-essential gene
YIR007W	YIR007W	PCG	Yes	Yes	No	No	0.4	1.03512	Putative glycosidase; green fluorescent protein (GFP)-fusion protein localizes to the cytoplasm; YIR007W is a non-essential gene
YIR014W	YIR014W	PCG	Yes	No	No	No	1.21	0.864847	Putative protein of unknown function; green fluorescent protein (GFP)-fusion protein localizes to the vacuole; expression directly regulated by the metabolic and meiotic transcriptional regulator Ume6p; YIR014W is a non-essential gene
YIR016W	YIR016W	PCG	Yes	No	No	No	1.2	0.905511	Putative protein of unknown function; expression directly regulated by the metabolic and meiotic transcriptional regulator Ume6p; overexpression causes a cell cycle delay or arrest; non-essential gene; YIR016W has a paralog, YOL036W, that arose from the whole genome duplication
YIR035C	YIR035C	PCG	Yes	No	No	No	1.9	1.52415	Putative cytoplasmic short-chain dehydrogenase/reductase
YJL016W	YJL016W	PCG	Yes	No	No	No	0.9	1.06116	Putative protein of unknown function; GFP-fusion protein localizes to the cytoplasm; conserved in closely related Saccharomyces species
YJL047C-A	YJL047C-A	PCG	Yes	No	No	No	NA	0.497813	Putative protein of unknown function
YJL077W-A	YJL077W-A	PCG	Yes	No	No	No	NA	0.692992	Protein of unknown function; mRNA identified as translated by ribosome profiling data; completely overlaps the verified gene YJL077C/ICS3
YJL077W-B	YJL077W-B	PCG	Yes	No	No	No	NA	1.24093	Putative protein of unknown function; identified by gene-trapping, microarray-based expression analysis, and genome-wide homology searching
YJL107C	YJL107C	PCG	Yes	No	No	No	0.1	1.15322	Putative protein of unknown function; expression is induced by activation of the HOG1 mitogen-activated signaling pathway and this induction is Hog1p/Pbs2p dependent; YJL107C and adjacent ORF, YJL108C are merged in related fungi
YJL132W	YJL132W	PCG	Yes	No	No	No	0.3	0.99549	Putative protein of unknown function; localizes to the membrane fraction; possible Zap1p-regulated target gene induced by zinc deficiency; YJL132W is a non-essential gene
YJL144W	YJL144W	PCG	Yes	No	No	No	3.17	1.44216	Cytoplasmic hydrophilin essential in desiccation-rehydration process; expression induced by osmotic stress, starvation and during stationary phase; protein abundance increases in response to DNA replication stress
YJL160C	YJL160C	PCG	Yes	No	No	No	0.1	0.687739	Putative protein of unknown function; member of the PIR (proteins with internal repeats) family of cell wall proteins; non-essential gene that is required for sporulation; mRNA is weakly cell cycle regulated, peaking in mitosis; YJL160C has a paralog, PIR1, that arose from the whole genome duplication
YJL171C	YJL171C	PCG	Yes	No	No	No	1.7	1.07754	GPI-anchored cell wall protein of unknown function; induced in response to cell wall damaging agents and by mutations in genes involved in cell wall biogenesis; sequence similarity to YBR162C/TOS1, a covalently bound cell wall protein; protein abundance increases in response to DNA replication stress
YJR015W	YJR015W	PCG	Yes	No	No	No	2.84	0.107063	Putative protein of unknown function; localizes to endoplasmic reticulum and cytoplasm; predicted to encode a membrane transporter based on phylogenetic analysis; not an essential gene; YJR015W has a paralog, SNG1, that arose from the whole genome duplication
YJR096W	YJR096W	PCG	Yes	No	No	No	0.6	0.992974	Xylose and arabinose reductase; member of the aldo-keto reductase (AKR) family; GFP-fusion protein is induced in response to the DNA-damaging agent MMS
YJR154W	YJR154W	PCG	Yes	No	No	No	0.2	0.847537	Putative protein of unknown function; green fluorescent protein (GFP)-fusion protein localizes to the cytoplasm
YKR045C	YKR045C	PCG	Yes	No	No	No	0.3	0.469437	Putative protein of unknown function; epitope-tagged protein localizes to the cytoplasm
YLR042C	YLR042C	PCG	Yes	No	No	No	0.2	1.09449	Protein of unknown function; localizes to the cytoplasm; YLL042C is not an essential gene
YLR149C	YLR149C	PCG	Yes	No	No	No	0.1	1.11712	Protein of unknown function; overexpression causes a cell cycle delay or arrest; null mutation results in a decrease in plasma membrane electron transport; YLR149C is not an essential gene; protein abundance increases in response to DNA replication stress
YLR194C	YLR194C	PCG	Yes	No	No	No	1.9	2.28397	Structural constituent of the cell wall; attached to the plasma membrane by a GPI-anchor; expression is upregulated in response to cell wall stress
YLR278C	YLR278C	PCG	No	Yes	No	No	0.4	0.691806	Zinc-cluster protein; GFP-fusion protein localizes to the nucleus; mutant shows moderate growth defect on caffeine; has a prion-domain like fragment that increases frequency of [URE3]; YLR278C is not an essential gene
YLR297W	YLR297W	PCG	Yes	No	No	No	2.04	1.29324	Protein of unknown function; green fluorescent protein (GFP)-fusion protein localizes to the vacuole; not an essential gene; induced by treatment with 8-methoxypsoralen and UVA irradiation; relocalizes from nucleus to vacuole upon DNA replication stress; YLR297W has a paralog, YOR186W, that arose from the whole genome duplication
YLR345W	YLR345W	PCG	Yes	No	No	No	0.2	1.05118	Similar to 6-phosphofructo-2-kinase enzymes; mRNA expression is repressed by the Rfx1p-Tup1p-Ssn6p repressor complex; YLR345W is not an essential gene
YLR415C	YLR415C	PCG	Yes	No	No	No	3.17	0.423905	Putative protein of unknown function; YLR415C is not an essential gene
YML131W	YML131W	PCG	Yes	No	No	No	0.9	0.963342	Protein of unknown function; similar to medium chain dehydrogenase/reductases; expression induced by stresses including osmotic shock, DNA damaging agents, and other chemicals; GFP-fusion protein localizes to the cytoplasm; protein abundance increases in response to DNA replication stress
YMR034C	YMR034C	PCG	Yes	No	No	No	0.2	0.891686	Putative transporter; member of the SLC10 carrier family; identified in a transposon mutagenesis screen as a gene involved in azole resistance; YMR034C is not an essential gene
YMR102C	YMR102C	PCG	Yes	No	No	No	NA	0.956929	Protein of unknown function; transcription is activated by paralogous transcription factors Yrm1p and Yrr1p along with genes involved in multidrug resistance; mutant shows increased resistance to azoles; not an essential gene; YMR102C has a paralog, DGR2, that arose from the whole genome duplication
YMR124W	YMR124W	PCG	No	Yes	No	No	0.6	0.971029	Protein of unknown function; GFP-fusion protein localizes to the cell periphery, cytoplasm, bud, and bud neck; interacts with Crm1p in two-hybrid assay; not an essential gene; predicted to have a role in organelle organization; YMR124W has a paralog, YLR031W, that arose from the whole genome duplication
YMR181C	YMR181C	PCG	Yes	No	No	No	0.4	1.03743	Protein of unknown function; mRNA transcribed as part of a bicistronic transcript with a predicted transcriptional repressor RGM1/YMR182C; mRNA is destroyed by nonsense-mediated decay (NMD); not an essential gene; YMR181C has a paralog, YPL229W, that arose from the whole genome duplication
YMR182W-A	YMR182W-A	PCG	Yes	No	No	No	NA	0.980137	Putative protein of unknown function
YMR196W	YMR196W	PCG	Yes	No	No	No	0.2	1.04032	Putative protein of unknown function; green fluorescent protein (GFP)-fusion protein localizes to the cytoplasm; YMR196W is not an essential gene
YMR279C	YMR279C	PCG	Yes	No	No	No	1.49	1.05503	Putative boron transporter involved in boron efflux and resistance; overexpression mutant but not null mutant displays boron tolerance phenotype; identified as a heat-induced gene in a high-throughout screen; YMR279C is not an essential gene; YMR279C has a paralog, ATR1, that arose from the whole genome duplication
YMR316C-A	YMR316C-A	PCG	Yes	No	No	No	NA	1.29641	Protein of unknown function; mRNA identified as translated by ribosome profiling data; overlaps the verified gene DIA1/YMR316W
YNL046W	YNL046W	PCG	Yes	No	No	No	3.1	0.252935	Putative protein of unknown function; expression depends on Swi5p; GFP-fusion protein localizes to the endoplasmic reticulum; deletion confers sensitivity to 4-(N-(S-glutathionylacetyl)amino) phenylarsenoxide (GSAO)
YNL134C	YNL134C	PCG	Yes	No	No	No	8.6	1.46472	Protein of unknown function; similar to dehydrogenases from other model organisms; green fluorescent protein (GFP)-fusion protein localizes to both the cytoplasm and nucleus; protein abundance increases in response to DNA replication stress
YNL208W	YNL208W	PCG	Yes	No	No	No	6.5	0.445676	Protein of unknown function; may interact with ribosomes, based on co-purification experiments; authentic, non-tagged protein is detected in purified mitochondria in high-throughput studies; potential orthologs found in other fungi
YNR034W-A	YNR034W-A	PCG	Yes	No	No	No	NA	1.12714	Putative protein of unknown function; expression is regulated by Msn2p/Msn4p; YNR034W-A has a paralog, YCR075W-A, that arose from the whole genome duplication
YNR061C	YNR061C	PCG	Yes	No	No	No	2.9	0.716527	Protein of unknown function; relocalizes from vacuole to cytoplasm upon DNA replication stress
YNR062C	YNR062C	PCG	Yes	No	No	No	1.49	1.07981	Putative membrane protein of unknown function
YNR065C	YNR065C	PCG	Yes	No	No	No	0.6	1.02888	Protein of unknown function; protein-protein interactions suggest a possible role in actin patch formation; YNR065C is not an essential gene
YNR066C	YNR066C	PCG	Yes	No	No	No	1.49	1.01837	Putative membrane-localized protein of unknown function
YOL019W	YOL019W	PCG	Yes	No	No	No	1.2	1.18056	Protein of unknown function; green fluorescent protein (GFP)-fusion protein localizes to the cell periphery and vacuole; YOL019W has a paralog, DCV1, that arose from the whole genome duplication
YOR020W-A	YOR020W-A	PCG	Yes	No	No	No	NA	1.21788	Putative protein of unknown function; conserved in A. gossypii; the authentic, non-tagged protein is detected in highly purified mitochondria in high-throughput studies
YOR114W	YOR114W	PCG	Yes	No	No	No	0.2	0.921631	Putative protein of unknown function; null mutant is viable
YOR289W	YOR289W	PCG	Yes	No	No	No	0.3	1.03558	Putative protein of unknown function; transcription induced by the unfolded protein response; green fluorescent protein (GFP)-fusion protein localizes to both the cytoplasm and the nucleus
YOR385W	YOR385W	PCG	Yes	No	No	No	0.6	1.19764	Putative protein of unknown function; green fluorescent protein (GFP)-fusion protein localizes to the cytoplasm; YOR385W is not an essential gene
YOR389W	YOR389W	PCG	Yes	No	No	No	0.2	1.19675	Putative protein of unknown function; expression regulated by copper levels
YPL088W	YPL088W	PCG	Yes	No	No	No	0.6	1.35672	Putative aryl alcohol dehydrogenase; transcription is activated by paralogous transcription factors Yrm1p and Yrr1p along with genes involved in multidrug resistance
YPL107W	YPL107W	PCG	Yes	No	No	No	0.4	1.02054	Putative protein of unknown function; green fluorescent protein (GFP)-fusion protein localizes to mitochondria; YPL107W is not an essential gene
YPL276W	YPL276W	PCG	Yes	No	No	No	1.49	NA	NAD(+)-dependent formate dehydrogenase; may protect cells from exogenous formate; YPL275W and YPL276W comprise a continuous open reading frame in some S. cerevisiae strains but not in the genomic reference strain S288C
YPR010C-A	YPR010C-A	PCG	Yes	No	No	No	NA	1.40511	Putative protein of unknown function; conserved among Saccharomyces sensu stricto species
YFL039C	ACT1	PCG	Yes	No	Yes	No	81	-0.254764	Actin; structural protein involved in cell polarization, endocytosis, and other cytoskeletal functions
YLR109W	AHP1	PCG	No	No	Yes	No	26.1	-0.341759	Thiol-specific peroxiredoxin; reduces hydroperoxides to protect against oxidative damage; function in vivo requires covalent conjugation to Urm1p
YGL156W	AMS1	PCG	Yes	No	Yes	No	0.2	1.2972	Vacuolar alpha mannosidase; involved in free oligosaccharide (fOS) degradation; delivered to the vacuole in a novel pathway separate from the secretory pathway
YPR145W	ASN1	PCG	No	Yes	Yes	No	12	-0.225214	Asparagine synthetase; catalyzes the synthesis of L-asparagine from L-aspartate in the asparagine biosynthetic pathway; ASN1 has a paralog, ASN2, that arose from the whole genome duplication
YIL140W	AXL2	PCG	No	Yes	Yes	No	0.4	0.864221	Integral plasma membrane protein; required for axial budding in haploid cells; localizes to the incipient bud site and bud neck; glycosylated by Pmt4p; potential Cdc28p substrate
YGR142W	BTN2	PCG	Yes	No	Yes	No	0.3	1.05706	v-SNARE binding protein; facilitates specific protein retrieval from a late endosome to the Golgi; modulates arginine uptake, possible role in mediating pH homeostasis between the vacuole and plasma membrane H(+)-ATPase; BTN2 has a paralog, CUR1, that arose from the whole genome duplication
YHR114W	BZZ1	PCG	No	No	Yes	No	0.6	0.614003	SH3 domain protein implicated in regulating actin polymerization; able to recruit actin polymerization machinery through its SH3 domains; colocalizes with cortical actin patches and Las17p; interacts with type I myosins
YAL038W	CDC19	PCG	No	No	Yes	No	45.11	-0.582039	Pyruvate kinase; functions as a homotetramer in glycolysis to convert phosphoenolpyruvate to pyruvate, the input for aerobic (TCA cycle) or anaerobic (glucose fermentation) respiration; regulated via allosteric activation by fructose bisphosphate; CDC19 has a paralog, PYK2, that arose from the whole genome duplication
YBL059C-A	CMC2	PCG	No	No	Yes	No	NA	0.155061	Protein involved in respiratory chain complex assembly or maintenance; protein of the mitochondrial intermembrane space; contains twin Cx9C motifs that can form coiled coil-helix-coiled-coil helix fold
YDL145C	COP1	PCG	No	No	Yes	No	2.44	-0.00820854	Alpha subunit of COPI vesicle coatomer complex; complex surrounds transport vesicles in the early secretory pathway
YBR003W	COQ1	PCG	No	No	Yes	No	0.8	0.619997	Hexaprenyl pyrophosphate synthetase; catalyzes the first step in ubiquinone (coenzyme Q) biosynthesis
YBR203W	COS111	PCG	Yes	No	Yes	No	0.3	1.05956	Protein required for antifungal drug ciclopirox olamine resistance; not related to the subtelomerically-encoded COS family; the authentic, non-tagged protein is detected in highly purified mitochondria in high-throughput studies
YGR189C	CRH1	PCG	Yes	No	Yes	No	5.65	1.06809	Chitin transglycosylase; functions in the transfer of chitin to beta(1-6) and beta(1-3) glucans in the cell wall; similar and functionally redundant to Utr2; localizes to sites of polarized growth; expression induced by cell wall stress
YAL012W	CYS3	PCG	No	No	Yes	No	10.17	-0.39667	Cystathionine gamma-lyase; catalyzes one of the two reactions involved in the transsulfuration pathway that yields cysteine from homocysteine with the intermediary formation of cystathionine; protein abundance increases in response to DNA replication stress
YGR113W	DAM1	PCG	No	No	Yes	No	0.4	0.81836	Essential subunit of the Dam1 complex (aka DASH complex); cooperates with Duo1p to connect the DASH complex with the microtubules (MT); couples kinetochores to the force produced by MT depolymerization thereby aiding in chromosome segregation; Ipl1p target for regulating kinetochore-MT attachments
YKL121W	DGR2	PCG	Yes	No	Yes	No	0.4	1.05022	Protein of unknown function; null mutant is resistant to 2-deoxy-D-glucose and displays abnormally elongated buds; DGR2 has a paralog, YMR102C, that arose from the whole genome duplication
YMR162C	DNF3	PCG	No	No	Yes	No	0.3	0.814004	Trans-golgi network aminophospholipid translocase (flippase); maintains membrane lipid asymmetry in post-Golgi secretory vesicles; localizes to the trans-Golgi network; likely involved in protein transport; type 4 P-type ATPase
YDR147W	EKI1	PCG	No	No	Yes	No	0.4	0.784856	Ethanolamine kinase; primarily responsible for phosphatidylethanolamine synthesis via the CDP-ethanolamine pathway; exhibits some choline kinase activity, thus contributing to phosphatidylcholine synthesis via the CDP-choline pathway; EKI1 has a paralog, CKI1, that arose from the whole genome duplication
YGR254W	ENO1	PCG	No	No	Yes	No	17.1	-0.67577	Enolase I, a phosphopyruvate hydratase; catalyzes conversion of 2-phosphoglycerate to phosphoenolpyruvate during glycolysis and the reverse reaction during gluconeogenesis; expression repressed in response to glucose; protein abundance increases in response to DNA replication stress; ENO1 has a paralog, ENO2, that arose from the whole genome duplication
YKL182W	FAS1	PCG	No	Yes	Yes	No	7.52	-0.586712	Beta subunit of fatty acid synthetase; complex catalyzes the synthesis of long-chain saturated fatty acids; contains acetyltransacylase, dehydratase, enoyl reductase, malonyl transacylase, and palmitoyl transacylase activities
YPL231W	FAS2	PCG	No	No	Yes	No	6.3	-0.719061	Alpha subunit of fatty acid synthetase; complex catalyzes the synthesis of long-chain saturated fatty acids; contains the acyl-carrier protein domain and beta-ketoacyl reductase, beta-ketoacyl synthase and self-pantetheinylation activities
YKL060C	FBA1	PCG	No	No	Yes	No	249	-0.738144	Fructose 1,6-bisphosphate aldolase; required for glycolysis and gluconeogenesis; catalyzes conversion of fructose 1,6 bisphosphate to glyceraldehyde-3-P and dihydroxyacetone-P; locates to mitochondrial outer surface upon oxidative stress
YLR342W	FKS1	PCG	No	Yes	Yes	No	5.68	-0.050726	Catalytic subunit of 1,3-beta-D-glucan synthase; functionally redundant with alternate catalytic subunit Gsc2p; binds to regulatory subunit Rho1p; involved in cell wall synthesis and maintenance; localizes to sites of cell wall remodeling; FKS1 has a paralog, GSC2, that arose from the whole genome duplication
YHR128W	FUR1	PCG	No	No	Yes	No	5.5	0.0271338	Uracil phosphoribosyltransferase; synthesizes UMP from uracil; involved in the pyrimidine salvage pathway
YDR211W	GCD6	PCG	No	No	Yes	No	2.2	0.286375	Catalytic epsilon subunit of the translation initiation factor eIF2B; eIF2B is the guanine-nucleotide exchange factor for eIF2; activity subsequently regulated by phosphorylated eIF2; first identified as a negative regulator of GCN4 expression; forms cytoplasmic foci upon DNA replication stress
YKL104C	GFA1	PCG	No	No	Yes	No	2.38	0.925614	Glutamine-fructose-6-phosphate amidotransferase; catalyzes the formation of glucosamine-6-P and glutamate from fructose-6-P and glutamine in the first step of chitin biosynthesis; GFA1 has a paralogous region, comprising ORFs YMR084W-YMR085W, that arose from the whole genome duplication
YCL040W	GLK1	PCG	Yes	No	Yes	No	3.7	1.05849	Glucokinase; catalyzes the phosphorylation of glucose at C6 in the first irreversible step of glucose metabolism; one of three glucose phosphorylating enzymes; expression regulated by non-fermentable carbon sources; GLK1 has a paralog, EMI2, that arose from the whole genome duplication
YDL171C	GLT1	PCG	No	No	Yes	No	2.83	-0.0588121	NAD(+)-dependent glutamate synthase (GOGAT); synthesizes glutamate from glutamine and alpha-ketoglutarate; with Gln1p, forms the secondary pathway for glutamate biosynthesis from ammonia; expression regulated by nitrogen source
YHR183W	GND1	PCG	No	No	Yes	No	15.08	-0.307878	6-phosphogluconate dehydrogenase (decarboxylating); catalyzes an NADPH regenerating reaction in the pentose phosphate pathway; required for growth on D-glucono-delta-lactone and adaptation to oxidative stress; GND1 has a paralog, GND2, that arose from the whole genome duplication
YHR188C	GPI16	PCG	No	Yes	Yes	No	2.07	0.502691	Subunit of the glycosylphosphatidylinositol transamidase complex; transmembrane protein; adds GPIs to newly synthesized proteins; human PIG-Tp homolog
YKL152C	GPM1	PCG	No	No	Yes	No	228	-0.660579	Tetrameric phosphoglycerate mutase; mediates the conversion of 3-phosphoglycerate to 2-phosphoglycerate during glycolysis and the reverse reaction during gluconeogenesis
YIL053W	GPP1	PCG	No	No	Yes	No	21.68	-0.708307	Constitutively expressed DL-glycerol-3-phosphate phosphatase; also known as glycerol-1-phosphatase; involved in glycerol biosynthesis, induced in response to both anaerobic and osmotic stress; GPP1 has a paralog, GPP2, that arose from the whole genome duplication
YHR104W	GRE3	PCG	No	No	Yes	No	1	0.553122	Aldose reductase; involved in methylglyoxal, d-xylose, arabinose, and galactose metabolism; stress induced (osmotic, ionic, oxidative, heat shock, starvation and heavy metals); regulated by the HOG pathway; protein abundance increases in response to DNA replication stress
YBR121C	GRS1	PCG	No	No	Yes	No	7.62	-0.341005	Cytoplasmic and mitochondrial glycyl-tRNA synthase; ligates glycine to the cognate anticodon-bearing tRNA; transcription termination factor that may interact with the 3'-end of pre-mRNA to promote 3'-end formation; GRS1 has a paralog, GRS2, that arose from the whole genome duplication
YMR192W	GYL1	PCG	No	No	Yes	No	0.3	0.651911	Putative GTPase activating protein (GAP) with a role in exocytosis; stimulates Gyp5p GAP activity on Ypt1p, colocalizes with Gyp5p at sites of polarized growth; interacts with Gyp5p, Rvs161p, and Rvs167p; involved in recruiting Rvs167p to the bud tip during polarized growth; increases in abundance and relocalizes from bud neck to cytoplasm upon DNA replication stress; GYL1 has a paralog, GYP5, th…
YFL031W	HAC1	PCG	Yes	No	Yes	No	4	-0.313114	Basic leucine zipper (bZIP) transcription factor (ATF/CREB1 homolog); regulates the unfolded protein response, via UPRE binding, and membrane biogenesis; ER stress-induced splicing pathway facilitates efficient Hac1p synthesis; protein abundance increases in response to DNA replication stress
YMR290C	HAS1	PCG	No	Yes	Yes	No	1.64	-0.00476637	ATP-dependent RNA helicase; involved in the biogenesis of 40S and 60S ribosome subunits; localizes to both the nuclear periphery and nucleolus; highly enriched in nuclear pore complex fractions; constituent of 66S pre-ribosomal particles
YBR010W	HHT1	PCG	No	No	Yes	No	40.77	-0.448426	Histone H3; core histone protein required for chromatin assembly, part of heterochromatin-mediated telomeric and HM silencing; one of two identical histone H3 proteins (see HHT2); regulated by acetylation, methylation, and phosphorylation; H3K14 acetylation plays an important role in the unfolding of strongly positioned nucleosomes during repair of UV damage
YLL026W	HSP104	PCG	No	No	Yes	No	4.46	0.919295	Disaggregase; heat shock protein that cooperates with Ydj1p (Hsp40) and Ssa1p (Hsp70) to refold and reactivate previously denatured, aggregated proteins; responsive to stresses including: heat, ethanol, and sodium arsenite; involved in [PSI+] propagation; protein becomes more abundant and forms cytoplasmic foci in response to DNA replication stress; potentiated Hsp104p variants decrease TDP-43 pr…
YLR259C	HSP60	PCG	No	Yes	Yes	No	8.74	-0.848364	Tetradecameric mitochondrial chaperonin; required for ATP-dependent folding of precursor polypeptides and complex assembly; prevents aggregation and mediates protein refolding after heat shock; role in mtDNA transmission; phosphorylated
YDR225W	HTA1	PCG	No	No	Yes	No	28.56	-0.596546	Histone H2A; core histone protein required for chromatin assembly and chromosome function; one of two nearly identical subtypes (see also HTA2); DNA damage-dependent phosphorylation by Mec1p facilitates DNA repair; acetylated by Nat4p
YPR033C	HTS1	PCG	No	No	Yes	No	5.8	-0.216211	Cytoplasmic and mitochondrial histidine tRNA synthetase; efficient mitochondrial localization requires both a presequence and an amino-terminal sequence; mutations in human ortholog HARS2 are associated with Perrault syndrome
YFR053C	HXK1	PCG	No	No	Yes	No	3.7	0.511995	Hexokinase isoenzyme 1; a cytosolic protein that catalyzes phosphorylation of glucose during glucose metabolism; expression is highest during growth on non-glucose carbon sources; glucose-induced repression involves hexokinase Hxk2p; HXK1 has a paralog, HXK2, that arose from the whole genome duplication
YBL076C	ILS1	PCG	Yes	No	Yes	No	5.8	-0.615013	Cytoplasmic isoleucine-tRNA synthetase; target of the G1-specific inhibitor reveromycin A
YGL133W	ITC1	PCG	No	Yes	Yes	No	0.4	0.889434	Subunit of ATP-dependent Isw2p-Itc1p chromatin remodeling complex; required for repression of a-specific genes, repression of early meiotic genes during mitotic growth, and repression of INO1; similar to mammalian Acf1p, the regulatory subunit of the mammalian ATP-utilizing chromatin assembly and modifying factor (ACF) complex; ITC1 has a paralog, YPL216W, that arose from the whole genome duplica…
YNL322C	KRE1	PCG	No	No	Yes	No	5.6	0.598966	Cell wall glycoprotein involved in beta-glucan assembly; serves as a K1 killer toxin membrane receptor
YHR082C	KSP1	PCG	No	Yes	Yes	No	1.15	0.627017	Serine/threonine protein kinase; associates with TORC1 and likely involved in TOR signaling cascades; negative regulator of autophagy; nuclear translocation required for haploid filamentous growth; regulates filamentous growth induced nuclear translocation of Bcy1p, Fus3p, and Sks1p; overproduction causes allele-specific suppression of prp20-10; protein abundance increases in response to DNA repl…
YJR070C	LIA1	PCG	No	No	Yes	No	3.48	-0.171059	Deoxyhypusine hydroxylase; HEAT-repeat containing metalloenzyme that catalyzes hypusine formation; binds to and is required for the modification of Hyp2p (eIF5A); complements S. pombe mmd1 mutants defective in mitochondrial positioning; protein abundance increases in response to DNA replication stress
YBL091C	MAP2	PCG	No	No	Yes	No	3.55	0.127302	Methionine aminopeptidase; catalyzes the cotranslational removal of N-terminal methionine from nascent polypeptides; function is partially redundant with that of Map1p
YLR106C	MDN1	PCG	No	Yes	Yes	No	1.23	0.285901	Huge dynein-related AAA-type ATPase (midasin); forms extended pre-60S particle with the Rix1 complex (Rix1p-Ipi1p-Ipi3p); acts in removal of ribosomal biogenesis factors at successive steps of pre-60S assembly and export from nucleus
YIR033W	MGA2	PCG	No	Yes	Yes	No	0.2	0.317652	ER membrane protein involved in regulation of OLE1 transcription; inactive ER form dimerizes and one subunit is then activated by ubiquitin/proteasome-dependent processing followed by nuclear targeting; MGA2 has a paralog, SPT23, that arose from the whole genome duplication
YOR232W	MGE1	PCG	No	No	Yes	No	3.6	-0.178889	Mitochondrial matrix cochaperone; nucleotide release factor for Ssc1p in protein translocation and folding; also acts as cochaperone for Ssq1p in folding of Fe-S cluster proteins; acts as oxidative sensor to regulate mitochondrial Ssc1p; in presence of oxidative stress, dimeric Mge1p becomes a monomer and unable to regulate Ssc1p function; homolog of E. coli GrpE and human Mge1 (GRPEL1), which al…
YPR100W	MRPL51	PCG	No	No	Yes	No	1.81	0.216221	Mitochondrial ribosomal protein of the large subunit
YGR158C	MTR3	PCG	No	Yes	Yes	No	1.4	0.124642	Exosome non-catalytic core component; involved in 3'-5' RNA processing and degradation in both the nucleus and the cytoplasm; has similarity to E. coli RNase PH and to human hMtr3p (EXOSC6)
YPL190C	NAB3	PCG	No	Yes	Yes	No	0.8	0.569618	RNA-binding protein, subunit of Nrd1 complex (Nrd1p-Nab3p-Sen1p); complex interacts with exosome to mediate 3'-end formation of some mRNAs, snRNAs, snoRNAs, and CUTs; required for termination of non-poly(A) transcripts and efficient splicing; Nrd1-Nab3 pathway appears to have a role in rapid suppression of some genes when cells are shifted to poor growth conditions, indicating role for Nrd1-Nab3 …
YNL240C	NAR1	PCG	No	Yes	Yes	No	1.38	-0.0305948	Subunit of the cytosolic iron-sulfur (FeS) protein assembly machinery; required for maturation of cytosolic and nuclear FeS proteins and for normal resistance to oxidative stress; homologous to human Narf
YDL208W	NHP2	PCG	No	No	Yes	No	14.44	-0.281025	Protein related to mammalian high mobility group (HMG) proteins; nuclear protein; essential for function of H/ACA-type snoRNPs, which are involved in 18S rRNA processing
YEL062W	NPR2	PCG	No	No	Yes	No	0.2	0.933012	Subunit of SEA (Seh1-associated), Npr2/3, and Iml1p complexes; Npr2/3 complex mediates downregulation of TORC1 activity upon amino acid limitation; SEA complex is a coatomer-related complex that associates dynamically with the vacuole; Iml1p complex is required for non-nitrogen-starvation (NNS)-induced autophagy; Iml1p interacts primarily with phosphorylated Npr2p; homolog of human tumor suppress…
YKL055C	OAR1	PCG	No	No	Yes	No	0.2	0.594704	Mitochondrial 3-oxoacyl-[acyl-carrier-protein] reductase; may comprise a type II mitochondrial fatty acid synthase along with Mct1p
YKR003W	OSH6	PCG	No	No	Yes	No	0.6	0.816185	Member of an oxysterol-binding protein family; overlapping, redundant functions in sterol metabolism and which collectively perform a function essential for viability; GFP-fusion protein localizes to the cell periphery; overexpression extends lifespan by promoting vacuolar fusion; OSH6 has a paralog, OSH7, that arose from the whole genome duplication
YJR051W	OSM1	PCG	No	No	Yes	No	0.4	0.378133	Fumarate reductase, catalyzes the reduction of fumarate to succinate; required for the reoxidation of intracellular NADH under anaerobic conditions; mutations cause osmotic sensitivity; OSM1 has a paralog, FRD1, that arose from the whole genome duplication
YMR165C	PAH1	PCG	No	No	Yes	No	0.2	0.645415	Mg2+-dependent phosphatidate (PA) phosphatase; dephosphorylates PA to yield diacylglycerol; responsible for de novo lipid synthesis and formation of lipid droplets; phosphorylation by Pho80p-Pho85p decreases catalytic activity and alters Pah1p localization and abundance; phosphorylation by protein kinase A decreases catalytic efficiency; dephosphorylation by Nem1p-Spo7p anchors Pah1p to the membr…
YBL017C	PEP1	PCG	No	Yes	Yes	No	1.37	0.581591	Type I transmembrane sorting receptor for multiple vacuolar hydrolases; cycles between the late-Golgi and prevacuolar endosome-like compartments
YNL149C	PGA2	PCG	No	No	Yes	No	4	0.158634	Essential protein required for maturation of Gas1p and Pho8p; involved in protein trafficking; GFP-fusion protein localizes to the ER and YFP-fusion protein to the nuclear envelope-ER network; null mutants have a cell separation defect
YGL008C	PMA1	PCG	No	No	Yes	No	42.96	-0.198369	Plasma membrane H+-ATPase; pumps protons out of the cell; major regulator of cytoplasmic pH and plasma membrane potential; P2-type ATPase; Hsp30p plays a role in Pma1p regulation; interactions with Std1p appear to propagate [GAR+]
YGL006W	PMC1	PCG	Yes	No	Yes	No	0.6	1.25628	Vacuolar Ca2+ ATPase involved in depleting cytosol of Ca2+ ions; prevents growth inhibition by activation of calcineurin in the presence of elevated concentrations of calcium; similar to mammalian PMCA1a
YGL037C	PNC1	PCG	Yes	No	Yes	No	6.5	1.41356	Nicotinamidase that converts nicotinamide to nicotinic acid; part of the NAD(+) salvage pathway; required for life span extension by calorie restriction; PNC1 expression responds to all known stimuli that extend replicative life span; protein increases in abundance and relative distribution to cytoplasmic foci decreases upon DNA replication stress
YKL012W	PRP40	PCG	No	No	Yes	No	1.2	0.958703	U1 snRNP protein involved in splicing; interacts with the branchpoint-binding protein during the formation of the second commitment complex
YBR237W	PRP5	PCG	No	No	Yes	No	0.6	0.914291	RNA helicase in the DEAD-box family; necessary for prespliceosome formation, bridges U1 and U2 snRNPs and enables stable U2 snRNP association with intron RNA
YDL030W	PRP9	PCG	No	Yes	Yes	No	0.4	0.820429	Subunit of the SF3a splicing factor complex; required for spliceosome assembly; acts after the formation of the U1 snRNP-pre-mRNA complex
YOL061W	PRS5	PCG	No	No	Yes	No	5.9	0.0290883	5-phospho-ribosyl-1(alpha)-pyrophosphate synthetase; synthesizes PRPP, which is required for nucleotide, histidine, and tryptophan biosynthesis; one of five related enzymes, which are active as heteromultimeric complexes; forms cytoplasmic foci upon DNA replication stress
YAL017W	PSK1	PCG	No	No	Yes	No	0.4	0.845933	PAS domain-containing serine/threonine protein kinase; coordinately regulates protein synthesis and carbohydrate metabolism and storage in response to a unknown metabolite that reflects nutritional status; PSK1 has a paralog, PSK2, that arose from the whole genome duplication
YER089C	PTC2	PCG	No	Yes	Yes	No	0.8	0.0957612	Type 2C protein phosphatase (PP2C); dephosphorylates Hog1p to limit maximal osmostress induced kinase activity; dephosphorylates Ire1p to downregulate the unfolded protein response; dephosphorylates Cdc28p; inactivates the DNA damage checkpoint; PTC2 has a paralog, PTC3, that arose from the whole genome duplication
YGR280C	PXR1	PCG	No	No	Yes	No	1.9	0.133998	Essential protein involved in rRNA and snoRNA maturation; competes with TLC1 RNA for binding to Est2p, suggesting a role in negative regulation of telomerase; human homolog inhibits telomerase; contains a G-patch RNA interacting domain
YLR075W	RPL10	PCG	No	No	Yes	No	55.5	-0.645611	Ribosomal 60S subunit protein L10; responsible for joining the 40S and 60S subunits; regulates translation initiation; similar to members of the QM gene family; homologous to mammalian ribosomal protein L10 and bacterial L16; protein abundance increases in response to DNA replication stress; mutations in the human ortholog are associated with development of T-cell acute lymphoblastic leukemia and…
YPR102C	RPL11A	PCG	No	No	Yes	No	33.66	-0.456389	Ribosomal 60S subunit protein L11A; expressed at twice the level of Rpl11Bp; involved in ribosomal assembly; depletion causes degradation of 60S proteins and RNA; homologous to mammalian ribosomal protein L11 and bacterial L5; RPL11A has a paralog, RPL11B, that arose from the whole genome duplication
YLR029C	RPL15A	PCG	No	No	Yes	No	24.1	-0.815957	Ribosomal 60S subunit protein L15A; binds to 5.8 S rRNA; homologous to mammalian ribosomal protein L15, no bacterial homolog; RPL15A has a paralog, RPL15B, that arose from the whole genome duplication
YBR084C-A	RPL19A	PCG	No	No	Yes	No	NA	-0.59785	Ribosomal 60S subunit protein L19A; rpl19a and rpl19b single null mutations result in slow growth, while the double null mutation is lethal; homologous to mammalian ribosomal protein L19, no bacterial homolog; RPL19A has a paralog, RPL19B, that arose from the whole genome duplication
YBL027W	RPL19B	PCG	No	No	Yes	No	42	-0.877395	Ribosomal 60S subunit protein L19B; rpl19a and rpl19b single null mutations result in slow growth, while the double null mutation is lethal; homologous to mammalian ribosomal protein L19, no bacterial homolog; RPL19B has a paralog, RPL19A, that arose from the whole genome duplication
YDL020C	RPN4	PCG	No	No	Yes	No	1.32	0.618736	Transcription factor that stimulates expression of proteasome genes; Rpn4p levels are in turn regulated by the 26S proteasome in a negative feedback control mechanism; RPN4 is transcriptionally regulated by various stress responses; relative distribution to the nucleus increases upon DNA replication stress
YFL036W	RPO41	PCG	No	Yes	Yes	No	0.8	0.341768	Mitochondrial RNA polymerase; single subunit enzyme similar to those of T3 and T7 bacteriophages; requires a specificity subunit encoded by MTF1 for promoter recognition; Mtf1p interacts with and stabilizes the Rpo41p-promoter complex, enhancing DNA bending and melting to facilitate pre-initiation open complex formation
YDR064W	RPS13	PCG	No	No	Yes	No	47	-1.06347	Protein component of the small (40S) ribosomal subunit; homologous to mammalian ribosomal protein S13 and bacterial S15
YLR167W	RPS31	PCG	No	No	Yes	No	52.5	-1.00495	Fusion protein cleaved to yield ribosomal protein S31 and ubiquitin; ubiquitin may facilitate assembly of the ribosomal protein into ribosomes; interacts genetically with translation factor eIF2B; homologous to mammalian ribosomal protein S27A, no bacterial homolog
YMR229C	RRP5	PCG	No	Yes	Yes	No	2.89	-0.332722	RNA binding protein involved in synthesis of both 18S and 5.8S rRNAs; component of both the ribosomal small subunit (SSU) processosome and the 90S preribosome; has binding preference for single stranded tracts of U's; relocalizes from nucleolus to nucleus upon DNA replication stress
YCR009C	RVS161	PCG	No	No	Yes	No	3.27	0.698619	Amphiphysin-like lipid raft protein; interacts with Rvs167p and regulates polarization of the actin cytoskeleton, endocytosis, cell polarity, cell fusion and viability following starvation or osmotic stress
YDR143C	SAN1	PCG	No	Yes	Yes	No	0.7	0.430681	Ubiquitin-protein ligase; involved in the proteasome-dependent degradation of aberrant nuclear proteins; targets substrates with regions of exposed hydrophobicity containing 5 or more contiguous hydrophobic residues; contains intrinsically disordered regions that contribute to substrate recognition
YNL287W	SEC21	PCG	No	Yes	Yes	No	2.06	-0.111667	Gamma subunit of coatomer; coatomer is a heptameric protein complex that together with Arf1p forms the COPI coat; involved in ER to Golgi transport of selective cargo
YDR238C	SEC26	PCG	No	No	Yes	No	2.75	0.0748825	Essential beta-coat protein of the COPI coatomer; involved in ER-to-Golgi protein trafficking and maintenance of normal ER morphology; shares 43% sequence identity with mammalian beta-coat protein (beta-COP)
YER008C	SEC3	PCG	No	Yes	Yes	No	0.4	0.521515	Subunit of the exocyst complex; the exocyst mediates polarized targeting and tethering of post-Golgi secretory vesicles to sites of exocytosis prior to SNARE-mediated fusion; PtdIns[4,5]P2-binding protein that localizes to exocytic sites in a Rho1p-dependent, actin-independent manner, targeting and anchoring the exocyst to the plasma membrane with Exo70p; direct GTP Rho1p effector; required for E…
YOR254C	SEC63	PCG	No	No	Yes	No	4.6	0.360428	Essential subunit of Sec63 complex; with Sec61 complex, Kar2p/BiP and Lhs1p forms a channel competent for SRP-dependent and post-translational SRP-independent protein targeting and import into the ER; other members are Sec63p, Sec62p, Sec66p and Sec72p
YHR098C	SFB3	PCG	No	No	Yes	No	1.44	0.235147	Component of the Sec23p-Sfb3p heterodimer of the COPII vesicle coat; COPII coat is required for cargo selection during vesicle formation in ER to Golgi transport; homologous to Sec24p and Sfb2p
YJL145W	SFH5	PCG	No	Yes	Yes	No	1.7	0.356729	Non-classical phosphatidylinositol transfer protein (PITP); exhibits PI- but not PC-transfer activity; localizes to the peripheral endoplasmic reticulum, cytosol and microsomes; similar to Sec14p; partially relocalizes to the plasma membrane upon DNA replication stress
YLR187W	SKG3	PCG	No	Yes	Yes	No	0.3	0.988996	Protein of unknown function; green fluorescent protein (GFP)-fusion protein localizes to the cell periphery, cytoplasm, bud, and bud neck; potential Cdc28p substrate; similar to Skg4p; relocalizes from bud neck to cytoplasm upon DNA replication stress; SKG3 has a paralog, CAF120, that arose from the whole genome duplication
YOL122C	SMF1	PCG	Yes	Yes	Yes	No	1.3	1.17191	Divalent metal ion transporter; broad specificity for di-valent and tri-valent metals; post-translationally regulated by levels of metal ions; member of the Nramp family of metal transport proteins
YML058W	SML1	PCG	No	No	Yes	No	9.29	0.498931	Ribonucleotide reductase inhibitor; involved in regulating dNTP production; regulated by Mec1p and Rad53p during DNA damage and S phase; SML1 has a paralog, DIF1, that arose from the whole genome duplication
YDR525W-A	SNA2	PCG	No	No	Yes	No	NA	0.592294	Protein of unknown function; has similarity to Pmp3p, which is involved in cation transport; green fluorescent protein (GFP)-fusion protein localizes to the cytoplasm in a punctate pattern
YPR069C	SPE3	PCG	No	No	Yes	No	3.18	-0.205106	Spermidine synthase; involved in biosynthesis of spermidine and also in biosynthesis of pantothenic acid; spermidine is required for growth of wild-type cells
YDR292C	SRP101	PCG	No	No	Yes	No	1.95	0.427189	Signal recognition particle (SRP) receptor alpha subunit; contain GTPase domains; involved in SRP-dependent protein targeting; interacts with the beta subunit, Srp102p
YDR293C	SSD1	PCG	No	Yes	Yes	No	0.8	0.948477	Translational repressor with a role in polar growth and wall integrity; regulated by Cbk1p phosphorylation to effect bud-specific translational control and localization of specific mRNAs; interacts with TOR pathway components; contains a functional N-terminal nuclear localization sequence and nucleocytoplasmic shuttling appears to be critical to Ssd1p function
YPL106C	SSE1	PCG	No	No	Yes	No	7.27	-0.258293	ATPase component of heat shock protein Hsp90 chaperone complex; plays a role in determining prion variants; binds unfolded proteins; member of the heat shock protein 70 (HSP70) family; localized to the cytoplasm; deletion results in spindle elongation in S phase; SSE1 has a paralog, SSE2, that arose from the whole genome duplication
YBR169C	SSE2	PCG	Yes	No	Yes	No	0.4	1.02046	Member of the heat shock protein 70 (HSP70) family; may be involved in protein folding; localized to the cytoplasm; SSE2 has a paralog, SSE1, that arose from the whole genome duplication
YDR160W	SSY1	PCG	No	Yes	Yes	No	0.4	0.791763	Component of the SPS plasma membrane amino acid sensor system; senses external amino acid concentration and transmits intracellular signals that result in regulation of expression of amino acid permease genes; other members are Ssy1p, Ptr3p, and Ssy5p
YLR362W	STE11	PCG	No	No	Yes	No	0.4	0.79265	Signal transducing MEK kinase; involved in pheromone response and pseudohyphal/invasive growth pathways where it phosphorylates Ste7p, and the high osmolarity response pathway, via phosphorylation of Pbs2p; regulated by Ste20p and Ste50p; protein abundance increases in response to DNA replication stress
YPL237W	SUI3	PCG	No	Yes	Yes	No	5.8	-0.311529	Beta subunit of the translation initiation factor eIF2; involved in the identification of the start codon; proposed to be involved in mRNA binding
YPL009C	TAE2	PCG	No	Yes	Yes	No	1	0.441485	Component of the ribosome quality control complex (RQC); RQC (Rqc1p-Rkr1p-Tae2p-Cdc48p-Npl4p-Ufd1p) is a ribosome-bound complex required for the degradation of polypeptides arising from stalled translation involved in protein translation; monitors translation stress and signals this to Hsf1p; may interact with ribosomes, based on co-purification experiments; green fluorescent protein (GFP)-fusion…
YKL081W	TEF4	PCG	No	No	Yes	No	4.4	-0.895997	Gamma subunit of translational elongation factor eEF1B; stimulates the binding of aminoacyl-tRNA (AA-tRNA) to ribosomes by releasing eEF1A (Tef1p/Tef2p) from the ribosomal complex
YKR059W	TIF1	PCG	No	No	Yes	No	23.83	-0.433214	Translation initiation factor eIF4A; DEA(D/H)-box RNA helicase that couples ATPase activity to RNA binding and unwinding; forms a dumbbell structure of two compact domains connected by a linker; interacts with eIF4G; protein abundance increases in response to DNA replication stress; TIF1 has a paralog, TIF2, that arose from the whole genome duplication
YPL063W	TIM50	PCG	No	No	Yes	No	1.38	0.0210801	Essential component of the TIM23 complex; acts as receptor for the translocase of the inner mitochondrial membrane (TIM23) complex guiding incoming precursors from the TOM complex; may control the gating of the Tim23p-Tim17p channel
YBR126C	TPS1	PCG	No	No	Yes	No	3.01	0.730069	Synthase subunit of trehalose-6-P synthase/phosphatase complex; synthesizes the storage carbohydrate trehalose; also found in a monomeric form; expression is induced by the stress response and repressed by the Ras-cAMP pathway; protein abundance increases in response to DNA replication stress and in response to prolonged exposure to boric acid
YJL129C	TRK1	PCG	No	No	Yes	No	0.9	0.625596	Component of the Trk1p-Trk2p potassium transport system; 180 kDa high affinity potassium transporter; phosphorylated in vivo and interacts physically with the phosphatase Ppz1p, suggesting Trk1p acitivy is regulated by phosphorylation; TRK1 has a paralog, TRK2, that arose from the whole genome duplication
YDR472W	TRS31	PCG	No	No	Yes	No	0.9	0.547163	Core component of transport protein particle (TRAPP) complexes I-III; TRAPP complexes are related multimeric guanine nucleotide-exchange factor for the GTPase Ypt1p, regulating ER-Golgi traffic (TRAPPI), intra-Golgi traffic (TRAPPII), endosome-Golgi traffic (TRAPPII and III) and autophagy (TRAPPIII)
YML085C	TUB1	PCG	No	No	Yes	No	2.6	0.160198	Alpha-tubulin; associates with beta-tubulin (Tub2p) to form tubulin dimer, which polymerizes to form microtubules; relative distribution to nuclear foci increases upon DNA replication stress; TUB1 has a paralog, TUB3, that arose from the whole genome duplication
YLL039C	UBI4	PCG	No	No	Yes	No	2.78	1.09298	Ubiquitin; becomes conjugated to proteins, marking them for selective degradation via the ubiquitin-26S proteasome system; essential for the cellular stress response; encoded as a polyubiquitin precursor comprised of 5 head-to-tail repeats; protein abundance increases in response to DNA replication stress
YBR058C	UBP14	PCG	No	Yes	Yes	No	0.7	0.436637	Ubiquitin-specific protease; specifically disassembles unanchored ubiquitin chains; involved in fructose-1,6-bisphosphatase (Fbp1p) degradation; similar to human isopeptidase T
YMR304W	UBP15	PCG	No	Yes	Yes	No	0.3	0.788497	Ubiquitin-specific protease involved in protein deubiquitination; catalytic activity regulated by an N-terminal TRAF-like domain and and C-terminal sequences; physically interacts with anaphase-promoting complex/cyclosome (APC/C) activator, Cdh1p; forms a complex with AAA peroxins Pex1p and Pex6p
YGR094W	VAS1	PCG	No	Yes	Yes	No	6.5	-0.652207	Mitochondrial and cytoplasmic valyl-tRNA synthetase
YGR065C	VHT1	PCG	No	No	Yes	No	0.81	0.738526	High-affinity plasma membrane H+-biotin (vitamin H) symporter; mutation results in fatty acid auxotrophy; 12 transmembrane domain containing major facilitator subfamily member; mRNA levels negatively regulated by iron deprivation and biotin
YDL185W	VMA1	PCG	No	No	Yes	No	6.76	-0.370415	Subunit A of the V1 peripheral membrane domain of V-ATPase; protein precursor undergoes self-catalyzed splicing to yield the extein Tfp1p and the intein Vde (PI-SceI), which is a site-specific endonuclease; the V1 peripheral membrane domain of the vacuolar H+-ATPase (V-ATPase) has eight subunits
YDR485C	VPS72	PCG	No	No	Yes	No	0.3	0.669822	Htz1p-binding component of the SWR1 complex; exchanges histone variant H2AZ (Htz1p) for chromatin-bound histone H2A; may function as a lock that prevents removal of H2AZ from nucleosomes; required for vacuolar protein sorting
YIL101C	XBP1	PCG	Yes	No	Yes	No	0.8	1.2944	Transcriptional repressor; binds to promoter sequences of the cyclin genes, CYS3, and SMF2; expression is induced by stress or starvation during mitosis, and late in meiosis; member of the Swi4p/Mbp1p family; potential Cdc28p substrate; relative distribution to the nucleus increases upon DNA replication stress
YML007W	YAP1	PCG	No	No	Yes	No	1.7	0.724593	Basic leucine zipper (bZIP) transcription factor; required for oxidative stress tolerance; activated by H2O2 through the multistep formation of disulfide bonds and transit from the cytoplasm to the nucleus; Yap1p is degraded in the nucleus after the oxidative stress has passed; mediates resistance to cadmium; relative distribution to the nucleus increases upon DNA replication stress; YAP1 has a p…
YBR216C	YBP1	PCG	No	No	Yes	No	0.4	0.555195	Protein involved in cellular response to oxidative stress; required for oxidation of specific cysteine residues of transcription factor Yap1p, resulting in nuclear localization of Yap1p in response to stress; YBP1 has a paralog, YBP2, that arose from the whole genome duplication
YLR249W	YEF3	PCG	No	No	Yes	No	52	-0.657383	Gamma subunit of translational elongation factor eEF1B; stimulates the binding of aminoacyl-tRNA (AA-tRNA) to ribosomes by releasing eEF1A (Tef1p/Tef2p) from the ribosomal complex; contains two ABC cassettes; binds and hydrolyzes ATP; YEF3 has a paralog, HEF3, that arose from the whole genome duplication
YFR003C	YPI1	PCG	No	No	Yes	No	0.6	0.922163	Regulatory subunit of the type I protein phosphatase (PP1) Glc7p; Glc7p participates in the regulation of a variety of metabolic processes including mitosis and glycogen metabolism; in vitro evidence suggests Ypi1p is an inhibitor of Glc7p while in vivo evidence suggests it is an activator; overproduction causes decreased cellular content of glycogen; partial depletion causes lithium sensitivity,…
YPL074W	YTA6	PCG	No	Yes	Yes	No	0.6	0.891518	Putative ATPase of the CDC48/PAS1/SEC18 (AAA) family; localized to the cortex of mother cells but not to daughter cells; relocalizes from cytoplasm to plasma membrane foci upon DNA replication stress
YHR080C	YHR080C	PCG	No	No	Yes	No	0.8	0.852059	Protein of unknown function; may interact with ribosomes, based on co-purification experiments; the authentic, non-tagged protein is detected in highly purified mitochondria in high-throughput studies; YHR080C has a paralog, YSP2, that arose from the whole genome duplication
YKL162C	YKL162C	PCG	No	No	Yes	No	0.1	0.722619	Putative protein of unknown function; green fluorescent protein (GFP)-fusion protein localizes to the mitochondrion
YNL115C	YNL115C	PCG	No	No	Yes	No	0.6	0.961673	Putative protein of unknown function; green fluorescent protein (GFP)-fusion protein localizes to mitochondria; YNL115C is not an essential gene
YPL277C	YPL277C	PCG	Yes	No	Yes	No	0.1	1.06878	Putative protein of unknown function; localized to the membranes; gene expression regulated by copper levels
YPR117W	YPR117W	PCG	Yes	No	Yes	No	0.3	0.998543	Putative protein of unknown function
YMR009W	ADI1	PCG	Yes	No	No	Yes	0.9	0.905176	Acireductone dioxygenease involved in the methionine salvage pathway; ortholog of human MTCBP-1; transcribed as polycistronic mRNA with YMR010W and regulated post-transcriptionally by RNase III (Rnt1p) cleavage; ADI1 mRNA is induced in heat shock conditions
YHL047C	ARN2	PCG	No	No	No	Yes	0.86	0.91296	Transporter; member of the ARN family of transporters that specifically recognize siderophore-iron chelates; responsible for uptake of iron bound to the siderophore triacetylfusarinine C
YLR233C	EST1	PCG	No	Yes	No	Yes	0.2	0.595791	TLC1 RNA-associated factor involved in telomere length regulation; recruitment subunit of telomerase; has G-quadruplex promoting activity required for telomere elongation; possible role in activating telomere-bound Est2p-TLC1-RNA; EST1 has a paralog, EBS1, that arose from the whole genome duplication
YOR382W	FIT2	PCG	No	No	No	Yes	1.8	0.21221	Mannoprotein that is incorporated into the cell wall; incorporated via a glycosylphosphatidylinositol (GPI) anchor; involved in the retention of siderophore-iron in the cell wall
YCR097W	HMRA1	PCG	No	No	No	Yes	NA	1.16014	Silenced copy of a1 at HMR; homeobox corepressor that interacts with Alpha2p to repress haploid-specific gene transcription in diploid cells
YKL101W	HSL1	PCG	Yes	Yes	No	Yes	0.6	0.776873	Nim1p-related protein kinase; regulates the morphogenesis and septin checkpoints; associates with the assembled septin filament; required along with Hsl7p for bud neck recruitment, phosphorylation, and degradation of Swe1p
YDR277C	MTH1	PCG	Yes	Yes	No	Yes	0.3	1.00408	Negative regulator of the glucose-sensing signal transduction pathway; required for repression of transcription by Rgt1p; interacts with Rgt1p and the Snf3p and Rgt2p glucose sensors; phosphorylated by Yck1p, triggering Mth1p degradation; MTH1 has a paralog, STD1, that arose from the whole genome duplication
YKL038W	RGT1	PCG	No	Yes	No	Yes	0.7	0.86058	Glucose-responsive transcription factor; regulates expression of several glucose transporter (HXT) genes in response to glucose; binds to promoters and acts both as a transcriptional activator and repressor; RGT1 has a paralog, EDS1, that arose from the whole genome duplication
YER111C	SWI4	PCG	No	Yes	No	Yes	0.4	0.863091	DNA binding component of the SBF complex (Swi4p-Swi6p); a transcriptional activator that in concert with MBF (Mbp1-Swi6p) regulates late G1-specific transcription of targets including cyclins and genes required for DNA synthesis and repair; Slt2p-independent regulator of cold growth; acetylation at two sites, K1016 and K1066, regulates interaction with Swi6p
YGL209W	MIG2	PCG	No	Yes	Yes	Yes	2.45	0.389561	Zinc finger transcriptional repressor; cooperates with Mig1p in glucose-induced repression of many genes; under low glucose conditions Mig2p relocalizes to mitochondrion, where it interacts with Ups1p and antagonizes mitochondrial fission factor, Dnm1p, indicative of a role in mitochondrial fusion or regulating morphology; regulates filamentous growth along with Mig2p in response to glucose deple…
YBL059C-Ai	CMC2i	PCG (intron)	No	Yes	No	No	NA	NA	Protein involved in respiratory chain complex assembly or maintenance; protein of the mitochondrial intermembrane space; contains twin Cx9C motifs that can form coiled coil-helix-coiled-coil helix fold
YBR230Ci	OM14i	PCG (intron)	Yes	No	No	No	NA	1.15334	Integral mitochondrial outer membrane protein; abundance is decreased in cells grown in glucose relative to other carbon sources; appears to contain 3 alpha-helical transmembrane segments; ORF encodes a 97-basepair intron
YCL012Ci		PCG (intron)	Yes	No	No	No	NA	NA	Putative protein of unknown function; orthologs are present in S. bayanus, S. paradoxus and Ashbya gossypii; YCL012C is not an essential gene
YDL125Ci	HNT1i	PCG (intron)	Yes	No	No	No	NA	1.98388	Adenosine 5'-monophosphoramidase; interacts physically and genetically with Kin28p, a CDK and TFIIK subunit, and genetically with CAK1; member of the histidine triad (HIT) superfamily of nucleotide-binding proteins and similar to Hint; protein abundance increases in response to DNA replication stress
YDR059Ci	UBC5i	PCG (intron)	Yes	No	No	No	NA	NA	Ubiquitin-conjugating enzyme; mediates selective degradation of short-lived, abnormal, or excess proteins, including histone H3; central component of the cellular stress response; expression is heat inducible; protein abundance increases in response to DNA replication stress; UBC5 has a paralog, UBC4, that arose from the whole genome duplication
YDR129Ci	SAC6i	PCG (intron)	Yes	No	No	No	NA	1.45851	Fimbrin, actin-bundling protein; cooperates with Scp1p (calponin/transgelin) in the organization and maintenance of the actin cytoskeleton; relocalizes from plasma membrane to cytoplasm upon DNA replication stress
YDR367Wi	KEI1i	PCG (intron)	Yes	No	No	No	NA	NA	Component of inositol phosphorylceramide (IPC) synthase; forms a complex with Aur1p and regulates its activity; required for IPC synthase complex localization to the Golgi; post-translationally processed by Kex2p; KEI1 is an essential gene
YER007C-Ai	TMA20i	PCG (intron)	Yes	No	No	No	NA	1.15459	Protein of unknown function that associates with ribosomes; has a putative RNA binding domain; interacts with Tma22p; null mutant exhibits translation defects; has homology to human oncogene MCT-1; protein abundance increases in response to DNA replication stress
YFL039Ci	ACT1i	PCG (intron)	Yes	No	No	No	NA	1.09451	Actin; structural protein involved in cell polarization, endocytosis, and other cytoskeletal functions
YGL076Ci	RPL7Ai	PCG (intron)	Yes	No	No	No	NA	0.817023	Ribosomal 60S subunit protein L7A; contains a conserved C-terminal Nucleic acid Binding Domain (NDB2); homologous to mammalian ribosomal protein L7 and bacterial L30; RPL7A has a paralog, RPL7B, that arose from the whole genome duplication
YGL178Wi	MPT5i	PCG (intron)	Yes	No	No	No	NA	0.956518	mRNA-binding protein of the PUF family; binds to the 3' UTR of specific mRNAs, including those involved in mating type switching, cell wall integrity, chronological lifespan, chromatin modification, and spindle pole body architecture; recruits the CCR4-NOT deadenylase complex to mRNAs along with Dhh1p and Dcp1p to promote deadenylation, decapping, and decay; also interacts with the Caf20p transla…
YGR183Ci	QCR9i	PCG (intron)	Yes	No	No	No	NA	1.30305	Subunit 9 of ubiquinol cytochrome-c reductase (Complex III); Complex III is a component of the mitochondrial inner membrane electron transport chain; required for electron transfer at the ubiquinol oxidase site of the complex
YHR001W-Ai	QCR10i	PCG (intron)	Yes	No	No	No	NA	NA	Subunit of the ubiqunol-cytochrome c oxidoreductase complex; this complex comprises part of the mitochondrial respiratory chain; members include Cobp, Rip1p, Cyt1p, Cor1p, Qcr2p, Qcr6p, Qcr7p, Qcr8p, Qcr9p, and Qcr10p and comprises part of the mitochondrial respiratory chain
YHR010Wi	RPL27Ai	PCG (intron)	No	Yes	No	No	NA	0.711258	Ribosomal 60S subunit protein L27A; homologous to mammalian ribosomal protein L27, no bacterial homolog; RPL27A has a paralog, RPL27B, that arose from the whole genome duplication
YIL018Wi	RPL2Bi	PCG (intron)	No	Yes	No	No	NA	0.443927	Ribosomal 60S subunit protein L2B; homologous to mammalian ribosomal protein L2 and bacterial L2; RPL2B has a paralog, RPL2A, that arose from the whole genome duplication; expression is upregulated at low temperatures
YML124Ci	TUB3i	PCG (intron)	Yes	No	No	No	NA	1.13331	Alpha-tubulin; associates with beta-tubulin (Tub2p) to form tubulin dimer, which polymerizes to form microtubules; expressed at lower level than Tub1p; TUB3 has a paralog, TUB1, that arose from the whole genome duplication
YNL069Ci	RPL16Bi	PCG (intron)	No	Yes	No	No	NA	0.80011	Ribosomal 60S subunit protein L16B; N-terminally acetylated, binds 5.8 S rRNA; transcriptionally regulated by Rap1p; homologous to mammalian ribosomal protein L13A and bacterial L13; RPL16B has a paralog, RPL16A, that arose from the whole genome duplication
YNL112Wi	DBP2i	PCG (intron)	No	Yes	No	No	NA	0.618077	ATP-dependent RNA helicase of the DEAD-box protein family; has a strong preference for dsRNA; interacts with YRA1; required for the assembly of Yra1p, Nab2p and Mex67p onto mRNA and formation of nuclear mRNP; involved in mRNA decay and rRNA processing; may be involved in suppression of transcription from cryptic initiation sites
YOR122Ci	PFY1i	PCG (intron)	Yes	No	No	No	NA	1.26513	Profilin; binds actin, phosphatidylinositol 4,5-bisphosphate, and polyproline regions; involved in cytoskeleton organization; required for normal timing of actin polymerization in response to thermal stress; protein abundance increases in response to DNA replication stress
YPL198Wi	RPL7Bi	PCG (intron)	Yes	No	No	No	NA	0.702159	Ribosomal 60S subunit protein L7B; contains a conserved C-terminal Nucleic acid Binding Domain (NDB2); homologous to mammalian ribosomal protein L7 and bacterial L30; RPL7B has a paralog, RPL7A, that arose from the whole genome duplication
YPR010C-Ai		PCG (intron)	Yes	No	No	No	NA	0.701279	Putative protein of unknown function; conserved among Saccharomyces sensu stricto species
YLR367Wi	RPS22Bi	PCG (intron)	No	No	No	Yes	NA	0.030902	Protein component of the small (40S) ribosomal subunit; homologous to mammalian ribosomal protein S15A and bacterial S8; RPS22B has a paralog, RPS22A, that arose from the whole genome duplication
YOL120Ci	RPL18Ai	PCG (intron)	Yes	No	No	Yes	NA	1.51397	Ribosomal 60S subunit protein L18A; intron of RPL18A pre-mRNA forms stem-loop structures that are a target for Rnt1p cleavage leading to degradation; homologous to mammalian ribosomal protein L18, no bacterial homolog; RPL18A has a paralog, RPL18B, that arose from the whole genome duplication
NA indicates non-available data
Blank boxes indicate not applicable
PCG indicates protein coding gene
ncRNA indicates non-coding RNA
Intergenic means clusters found between two genes without known overlapping features
